# Supplementary material for: Genome mining for methanobactins
Source: BMC Biol. 2013 Feb 26;11:17. doi: 10.1186/1741-7007-11-17 (PMC3621798; doi:10.1186/1741-7007-11-17)
Supplement: Additional file 2 — Table S1. Table containing information regarding the GenBank or JGI contigs/scaffolds and locus IDs (where present) for the genes discussed in the paper. [file 1741-7007-11-17-S2.XLSX]

## Sheet: Sheet1
Table 1. Locus IDs for genes present in putative Mbn operons
	MbnA	MbnB	MbnC	MbnF	MbnH	MbnI / ECF sigma factor	MbnM	MbnN	MbnP	MbnR	MbnS	MbnT/TBDTs
Azospirillum sp. B510	*	AZL_007940	AZL_007950	---	AZL_007930	---	AZL_007960	---	AZL_007920	---	---	AZL_007910
NC_013854.1	898485..889580
Azospirillum sp. B506	*	*	*	---	*	---	*	---	*	---	---	*
BADK01001132 (contig IB506.C1132)*	13622..13717	13785..14612	14609..15196		12242..13414		15159..16583		11337..12245			9130..11283
Bioreactor metagenome PBDCA2	*	*	*	---	---	---	---	---	---	---	---	---
AGTN01410593 (PBDCA2_Contig25037), AGTN01295401 (PBDCA2_FISUTAU01BO6CG), AGTN01527378 (PBDCA2_FISUTAU01B3FT9)	44..124 (ctg25037)	201..498 (end) ctg25037	FISUTAU01BO6CG (full), FISUTAU01B3FT9 (308..498 (end))
Cupriavidus basilensis B-8	scuba_11	scuba_7	scuba_6	---	scuba_5	---	---	---	scuba_4	---	---	scuba_3, scuba_2
AKXR01001597 (scaffold 1267_1) †
Gluconacetobacter sp. SXCC-1	*	SXCC_01993	SXCC_01992	---	SXCC_01989	---	---	SXCC_01988	SXCC_01991	---	---	SXCC_01996
NZ_AFCH01000034.1 (ctg2925)	265473..265375	but slightly bigger	but much bigger
Gluconacetobacter oboediens 174bp2	*	Gobo1_010100018331	Gobo1_010100018336	---	Gobo1_010100018346	---	---	---	Gobo1_010100018341	---	---	Gobo1_010100018326
NZ_CADT01000094.1	3746..3844
Marine metagenome	---	*	---	---	---	---	---	---	---	---	---	---
JCVI_SCAF_1096627660232		1557..949 (truncated?)
Methylobacterium sp. B34	*		---	---		---	---	---	---	---	---	---
BADE01000957 (contig IB034.C957) *	500..405	337..1 (D2 truncated?)			1451..708 (truncated)
Methylocystis sp. Str. SC2	BN69_1388 (internal)	BN69_1389	BN60_1390	BN69_1392	BN69_1384	(BN69_1388)	BN69_1391	---	BN69_1385	---	Bn69_1393	BN69_1383
NC_018485			18265..18789 (bigger than annotation)			Merged with MbnA, not Ms-like
Methylocystis parvus OBBP ctg3	cmpar_152	cmpar_151	cmpar_150	cmpar_148	cmpar_153	cmpar_155	cmpar_149	---	cmpar_154	---	---	cmpar_146
AJTV01000003 †
Methylocystis parvus OBBP ctg41	cmpar_233	cmpar_210	cmpar_211	cmpar_213	cmpar_208	cmpar_202	cmpar_212	---	cmpar_207	cmpar_203	---	cmpar_206
AJTV01000041 †
Methylocystis rosea SV79T	A3OODRAFT_0359 (internal)	A3OODRAFT_0360	A3OODRAFT_0361	A3OODRAFT_0363	A3OODRAFT_0356	(A3OODRAFT_0359)	A3OODRAFT_0362	---	A3OODRAFT_0357	---	A3OODRAFT_0364	A3OODRAFT_0355
A3OODRAFT_scaffold1.1 (IMG)						Merged with MbnA, not Ms-like
Methylosinus sp. Str. LW3 v1	MetLW3DRAFT_3921	MetLW3DRAFT_3922	MetLW3DRAFT_3923	MetLW3DRAFT_3925	---	MetLW3DRAFT_3917	MetLW3DRAFT_3924	---	MetLW3DRAFT_3920	MetLW3DRAFT_3918	---	MetLW3DRAFT_3919
MetLW3DRAFT_contig2.2 (IMG)
Methylosinus sp. Str. LW3 v2	*	MetLW3DRAFT_3850	MetLW3DRAFT_3851	MetLW3DRAFT_3853	---	---	MetLW3DRAFT_3852	---	---	---	---	---
MetLW3DRAFT_contig2.2 (IMG)	1431..1511
Methylosinus sp. Str. LW4	MetLW4DRAFT_4099	MetLW4DRAFT_4098	MetLW4DRAFT_4097	---	---	MetLW4DRAFT_4102, MetLW4DRAFT_4105	MetLW4DRAFT_4096	MetLW4DRAFT_4100	---	MetLW4DRAFT_4104	---	MetLW4DRAFT_4103
MetLW4DRAFT_scaffold2.2 (IMG)
Methylosinus trichosporium OB3b	*	MettrDRAFT_3422	MettrDRAFT_3423	---	MettrDRAFT_3427	MettrDRAFT_3419, MettrDRAFT_3428	MettrDRAFT_3424	MettrDRAFT_3425	MettrDRAFT_3426	MettrDRAFT_3420	---	MettrDRAFT_3421
MettrDRAFT_Contig106 (IMG)	3652950..3653039	Formerly MettrDRAFT_3894/5	Formerly MettrDRAFT_3896		Formerly MettrDRAFT_3900		Formerly MettrDRAFT_3897	Formerly MettrDRAFT_3893	Formerly MettrDRAFT_3899
Photorhabdus luminescens subsp. laumondii TT01	*	plu0527	---	---	---	---	plu0526	---	---	---	---	---
BX571860.1 (segment 2/17)	236775..236701		Note: plu0528 precedes MbnA, and may be the partner
Pseudomonas extremaustralis 14-3 subsp. 14-3b	*	Pext1s1_010100025907	Pext1s1_010100025902	---	Pext1s1_010100025912	---	---	---	Pext1s1_010100025917	---	---	Pext1s1_010100025922, Pext1s1_010100025892
NZ_AHIP01000040 (ctg00040)	44026..43934
Pseudomonas fluorescens NZI7	cpflu_23	cpflu_3	cpflu_4	---	cpflu_2	---	cpflu_6	---	cpflu_1	---	---	cpflu_7
AJXF01000037 (contig40_contig1) †
Tistrella mobilis KA081020-065	*	TMO_3370	TMO_3369	---	TMO_3371	---	---	---	TMO_3372	---	---	TMO_3373
NC_017956.1	3707393..8707307
Vibrio caribbenthicus ATCC BAA-2122	*	VIBC2010_09967	---	---	---	---	VIBC2010_09957	---	---	---	---	---
NZ_AEIU01000072.1	49772..49704		Note: VIBC2010_09972 may be the partner protein here
† - sequences annotated by IGS for this paper. GenBank-formatted files for these contigs are available in the supplemental information; the NCBI files are unannotated at the time of publication.
* - seqences detected manually for this paper. Coordinates in existing (NCBI) GenBank files are provided.
