# Supplementary material for: Genome mining for methanobactins
Source: BMC Biol. 2013 Feb 26;11:17. doi: 10.1186/1741-7007-11-17 (PMC3621798; doi:10.1186/1741-7007-11-17)
Supplement: Additional file 3 — Annotated C. basilensis B-8 scaffold 1267_1, GenBank format. A GenBank-formatted file consisting of C. basilensis B-8 scaffold 1267_1 (containing an Mbn operon), as annotated by the IGS. [file 1741-7007-11-17-S3.GBF]

LOCUS       gi_398357678_AKXR01001597.1_scaffold1>9661 bp   DNA linear
04-JAN-2013
DEFINITION  Cupriavidus basilensis B-8, whole genome shotgun sequence.
ACCESSION   
VERSION
KEYWORDS    WGS.
SOURCE      Cupriavidus basilensis B-8
  ORGANISM  Cupriavidus basilensis B-8
            Unclassified.
REFERENCE   1  (bases 1 to 9661)
  AUTHORS   ?.
  JOURNAL   Unpublished
REFERENCE   2  (bases 1 to 9661)
  AUTHORS   ?.
  TITLE     Direct Submission
  JOURNAL   Submitted (04-JAN-2013)
FEATURES             Location/Qualifiers
     source          1..9661
                     /organism="Cupriavidus basilensis B-8"
                     /mol_type="genomic DNA"
                     /strain="B-8"
     gene            complement(<1..382)
                     /locus_tag="scuba_1"
     CDS             complement(<1..382)
                     /locus_tag="scuba_1"
                     /codon_start=1
                     /transl_table=11
                     /product="ferric uptake regulator family protein"
                     /protein_id="IGS:scuba_1"
                     /translation="MLGALSDAARPLSPAEILAAAQGGVPSLGLSTVYRNIRALVEEG
                     MLSAVELPGQPDRYEVVAVPGTVVHRHYFQCLSCDRVFPLEGCPGHLDEITPPGFVVE
                     QHELTLRGRCAACAKAAGKRAAPAA"
     gene            448..2646
                     /locus_tag="scuba_2"
     CDS             448..2646
                     /locus_tag="scuba_2"
                     /codon_start=1
                     /transl_table=11
                     /product="tonB-dependent siderophore receptor family
                     protein"
                     /protein_id="IGS:scuba_2"
                     /translation="MRGRICPVRRHQNQAGPRNGARRSHSISEDRSMLRPQPLTPFAA
                     AAMLAFSPFADAADPDDHVLQEVSVTTASPAHYHPPEASGATRTDTPLREVPQAVRVL
                     PRALIDDIGATRLDQTFDYASGVSRQNNFGGLWDNYAMRGFTGSENTGSGYLVNGFAA
                     NRGFTAPRDAATIERIEVLKGPTSSLYGSSEPGGSINIVTRQAQFKPAQTYEMETGNR
                     DRYRVAADVTGALGETVAGRLIAVADHDGSTRDFINSRRYLVAPSFTWILGADTIVQY
                     AAEFQRFGTPLDRGVVAVNGKPGAIPRSRFLGEPGDGDVRIDSQSHHLGVEHQFSENW
                     MGRVSVAYRGGSLAGYSTEASALGADNRTLTRQRRNRDYRSDDVSLQADVTGKFSTGP
                     VGHELLLGVDAYRFGNTQAQLRRNPSASAPYAIDIDNPVYGQTPPTLLPNTDTYERQT
                     NLGLYAQDQLRLGERWRLLAGARFDAYDQSLDNRLRGSTTSQRQTAVSPRIGVTYLAS
                     NNVSLFANASRSFRPNAGSDAAGHAFAPEHGRAVEAGLKFDSDDRRIGATLSAFEIRK
                     RNVLTADPADTSYSVAAGEARSRGLEFDASGQLGKHWRVSGSFALTDAEITRDSRLAA
                     GTPLLNIPRTSGSVLAVYEDAAPVGQRYGVGGGVRYVGKRSGDAQNGFSLPAYTLADL
                     LAYWQYSKNMRVTLNVNNLFDKTYYASSYSSVWIAPGAGRTVRLGLRLSY"
     gene            2753..5017
                     /locus_tag="scuba_3"
     CDS             2753..5017
                     /locus_tag="scuba_3"
                     /codon_start=1
                     /transl_table=11
                     /product="tonB-dependent
                     hemoglobin/transferrin/lactoferrin receptor family
                     protein"
                     /protein_id="IGS:scuba_3"
                     /translation="MARRVGAWHAFRGGDAVPGSVVFDGTRRQERRSASLRQRTKSTR
                     PYAAYHTKRHLYIFPRYKKEGETMTVRTVLACTITTAIGTHTPAADAQAAPFAPSAAT
                     LDPVVVSATRTENPLSSTPASISVVTREDFEDRQAYSVSDVLKTLPNVDFGGGPRPEG
                     QIPGIRGFTGKEIIVLVDGARQNASPGIASPLYADPFFLRQAEVVRGSTSTLYGSGGI
                     GGAMVFRTLTARDLLGPDEHAGADVRTAYASADRSPHYNARFYGQAGMVDAIAAFGYA
                     ETGRIRQGGGTTLRPNDGHAGSGLFKLGLQPGKRLRFDLSHQFYQAGSYRPNNPEADS
                     SLGTSSSIPVQMNRINQEQTVLKAALAGEDGKPDLDVTLYHTRLSLSAERNALFPGLP
                     ATANVTDTTGASLQQSLRFGGQTIGQRVTYGIDYYRDHQSAASAGAANPVIPDGTQRV
                     FGAFLQDEISLGKAWKLTPSLRGDRFETAVDTGASGQSSNHHVSPKLALSWQPVPQAT
                     LFASYGEAYRAPSISEAYQKLSGRNYLFNFAANPNLKPETARTLELGASFHRNAILAG
                     NDSVRLRGSVYASRVKDLISSTVVGTYARSMPFSGTGTITQYQNVTDARSRGAEIEGL
                     YRVGNLDLSAAYSRVRTTDDSTGAYLYSPPDKLVLGIRQALPQYRVALQWNSQFVAAQ
                     DYDSTLLRRRPGYAVHNLYMTWYPPAAKHMLKVDFGIENLFDKRYFSYQSGNAIARVA
                     DVGRNAKIALTASF"
     gene            5041..5928
                     /locus_tag="scuba_4"
     CDS             5041..5928
                     /locus_tag="scuba_4"
                     /codon_start=1
                     /transl_table=11
                     /product="hypothetical protein"
                     /protein_id="IGS:scuba_4"
                     /translation="MKYAWASGALLAAALSGCGGGIPAAPNRPVTLQFDARVGEEPFE
                     CGRSYDGIGTTASRITPSDFRLYISEVALIDAAGQAVNLTLGQDGRWQYRDVALLDFE
                     NGTGPCRNGNPGLHDRIEGHIPPGVYRGLQFTLGVPPALNHADATLAPSPLNLTAMFW
                     SWQAGYKFVKIDMATSGQAQGGSTPTRQRAAGFPVHLGSSECVSPSATAAPAACHRPN
                     RVTVRFDTFDPDTQHVIIDLAALLRDTNIDINTPGSAPGCMAGPDDADCRRLMPAFGL
                     AFQDQAAGGQRFFRPGKAR"
     gene            5932..7083
                     /locus_tag="scuba_5"
     CDS             5932..7083
                     /locus_tag="scuba_5"
                     /codon_start=1
                     /transl_table=11
                     /product="cytochrome c family protein"
                     /protein_id="IGS:scuba_5"
                     /translation="MKYPVLSALLCALALTCLTGAAGPAAQYDWKLPAWVPPPVVPPD
                     NPMSAAKVELGRHLFYDRRLSVDDSTACASCHLQAKGFTDGRKLALGVHGTQGVRNAM
                     SLGNVAYFPVLTWANPNLTRLEMQVLVPLFGETPLEMGMAGREQLMLERLRSEPRYPA
                     LFAAAFPGQADPVSLSSIARALASFERTLLTFNSPYDQYKYGGEPGAISAAARRGETL
                     FFSERMECAHCHGGFNFTDNNRHARLAFPEIGYHNTGLYNLDGNGLYPPDNHGIREFT
                     GNPADEGKMRSPSLRNVAVTAPYMHDGSIATLQEVIRDHYAKRGKAARDGRPPNPLRS
                     EFIEGFELTAQELDDMVAFLQSLTDRQFLEDKRFSDPWPERGARAAGGR"
     gene            complement(7106..7666)
                     /gene="mbnC"
                     /locus_tag="scuba_6"
     CDS             complement(7106..7666)
                     /gene="mbnC"
                     /locus_tag="scuba_6"
                     /codon_start=1
                     /transl_table=11
                     /product="methanobactin biosynthesis cassette protein
                     MbnC"
                     /protein_id="IGS:scuba_6"
                     /translation="MSPLNDTDLLEALATPDLQKRYPRDSKAFVRIDTSLRAYWHTLF
                     DVCPALLDLAGPDGLAIFRPFMAWAASRRLSMNWAFYIWAYRWLDGSDFADSLPDSLA
                     ESMLAASAARWATVDRGRAAGIVLGDAKSSGLIAGWKCRSVDGARSVERIELEAPLAP
                     PCDRFGFFLVPGFALETFPGWSPIPL"
     gene            complement(7653..8516)
                     /gene="mbnB"
                     /locus_tag="scuba_7"
     CDS             complement(7653..8516)
                     /gene="mbnB"
                     /locus_tag="scuba_7"
                     /codon_start=1
                     /transl_table=11
                     /product="methanobactin biosynthesis cassette protein
                     MbnB"
                     /protein_id="IGS:scuba_7"
                     /translation="MKIGFNFSLGTTYPLVTQLVRERAIDFCEILIDNFLQVPAVELA
                     AAFDCPVAFHIMFSKYMESDQAALEDLAARLREYIDILRPLYVSDHIAAFSHLGRHLY
                     HLAEVDYAGAYRQIRERTLWWQERLGCRVHLENYPSIMDGGHDAPAFFARLTKETGCG
                     LLFDISNAVCAQRNCGLPLDAWSPLAAEARHFHIAGFTGSILSPRLAIDAHDTDLAPD
                     TLAYLERIGPALALPGRTLTYERDGNIEYEAIVRDLHRLRTALACPKPSHGHAAVNAG
                     ASEDRNANVTA"
     gene	     complement(8612..8704)
     		     /gene="mbnA"
		     /locus_tag="scuba_11"
     CDS	     complement(8612..8704)
     		     /gene="mbnA"
		     /locus_tag="scuba_11"
                     /codon_start=1
                     /transl_table=11
                     /product="methanobactin precursor peptide MbnA"
		     /protein_id="scuba_11"
		     /translation="MTIKISKKEAIEVRGRSGACCGSCCAAIGA"		      gene            8818..8940
                     /locus_tag="scuba_8"
     CDS             8818..8940
                     /locus_tag="scuba_8"
                     /codon_start=1
                     /transl_table=11
                     /product="hypothetical protein"
                     /protein_id="IGS:scuba_8"
                     /translation="MPSGNLPHFFRDLREQGDRGLSSGHLPHAGRPRFQGKIQD"
     gene            9016..9363
                     /locus_tag="scuba_9"
     CDS             9016..9363
                     /locus_tag="scuba_9"
                     /codon_start=1
                     /transl_table=11
                     /product="copC domain protein"
                     /protein_id="IGS:scuba_9"
                     /translation="MLRAGAAAIALLYAATAWSHSHLQKQSPAADSAQAAPQEVRLEF
                     SEPLEGALCKIEVTDGAGKPVTASKATVDATAPRVLQLPLGKLDAGSYKVDWNVVSTD
                     GHRSKGSYRFTVK"
     gene            9363..>9661
                     /locus_tag="scuba_10"
     CDS             9363..>9661
                     /locus_tag="scuba_10"
                     /codon_start=1
                     /transl_table=11
                     /product="putative membrane protein"
                     /protein_id="IGS:scuba_10"
                     /translation="MAGVADTLSWWLSGAISIALSASLGVWLLTPAWPAASAPAWARS
                     CLALLAGAFVAYLPAVSLALTDAPPAELLPAVWLVLLHTHNGAMWLLGAAGLVIAG"
ORIGIN      
        1 gggcggccgg cgccgcgcgc ttgcctgccg ccttggcgca ggcagcgcac cggccccgca
       61 gcgtcagctc atgctgctcc accacaaagc ccggcggcgt gatctcgtcg aggtgcccgg
      121 ggcagccctc cagcgggaac acccggtcgc atgacaggca ctggaaatag tgccggtgaa
      181 ccacggtacc cggtacggct accacctcgt accggtccgg ctggccgggc agttccaccg
      241 cgctcagcat gccctcctcc accaaggccc ggatattgcg gtagaccgtg gagagcccca
      301 gcgacggcac gccgccctgg gccgcggcaa ggatctcggc cgggctgagg ggccgggcgg
      361 catcggataa cgcgccgagc acagcttcgc gttgacgggt catgcgttcc ataactaaaa
      421 tgctaatgaa aattcattct caataaggtg cgcggacgaa tctgccccgt ccggcgccac
      481 caaaaccagg cgggcccccg caacggcgcc cgccgctcac attccatctc cgaggatcga
      541 tccatgctgc gtccgcagcc tctcacgcct ttcgccgccg ctgccatgct ggcgttttcg
      601 cctttcgcgg atgccgcgga tcctgatgac cacgtgctgc aagaggtttc ggtgacgacc
      661 gcctcgccgg cgcattacca tccgcccgag gcttccggcg ccacccgcac cgatacgccg
      721 ctgcgcgagg tgccgcaagc cgtgcgcgtg ctgccgcggg ccctgatcga cgatatcggt
      781 gccacacggc tcgaccagac cttcgattat gccagcggcg tctcgcgcca gaacaacttc
      841 ggcggcctgt gggacaacta cgccatgcgt ggcttcaccg gcagcgagaa caccggctcc
      901 ggctacctgg tcaacggctt cgccgcgaac cggggcttca ccgcgccgcg ggacgccgcc
      961 accattgagc ggatcgaagt cctgaaaggc cccacttcgt cgctgtacgg cagcagcgag
     1021 cccggcggca gcatcaatat cgtcaccagg caagcgcagt tcaagcctgc gcagacctat
     1081 gagatggaga caggaaaccg cgatcgttac cgggtcgcgg ccgatgtcac cggcgccctt
     1141 ggcgagaccg tcgcgggccg gctgatcgcc gtggccgatc acgacggcag tacgcgcgat
     1201 ttcatcaaca gccggcgcta cctggtcgcg ccgtcgttca cctggatcct gggcgccgat
     1261 accatcgtgc agtacgcggc ggaattccag cgcttcggca cgccgctgga ccgcggcgtg
     1321 gtcgccgtca acggaaagcc cggcgccatt cctcgctcgc gcttcctcgg cgaacccggc
     1381 gacggcgatg tccgcatcga tagccagtcc caccacctgg gcgtggaaca tcagttctct
     1441 gagaactgga tgggccgggt ctccgtggct taccggggcg gcagcctggc cggatactcg
     1501 accgaggcga gcgccctcgg cgcggacaat cgcacgctca cgcgccagcg gcgcaatcgc
     1561 gactaccggt cggacgacgt ttctctgcag gcggacgtca cgggcaagtt ttccacgggg
     1621 ccggtcggcc acgaactgct gctgggggtg gacgcctacc gcttcggcaa cacccaggcg
     1681 caactgcgca ggaaccccag cgccagcgcg ccctatgcca tcgacatcga caacccggtc
     1741 tatggccaga cgccgccgac gctgctgccc aataccgaca cctatgagcg ccagaccaac
     1801 ctgggactct acgcccagga ccagttgcgc cttggcgagc gctggcgcct gctggcgggc
     1861 gcgcgcttcg atgcctacga ccagtcgctg gacaaccgcc tgcgcggcag caccacgtcc
     1921 cagcgccaga ccgccgtgtc gccgcgcatc ggcgtcacct acctggccag caacaatgtc
     1981 tccctctttg ccaacgccag ccgctcgttc cggcccaacg cgggcagcga cgccgccggc
     2041 catgcgttcg ctcccgagca cgggcgggcg gtggaagccg gcctgaagtt cgacagcgac
     2101 gaccgccgca tcggcgccac cctgagcgcc ttcgagatcc gcaagcgcaa cgtgctgacc
     2161 gccgacccgg ccgacacgtc ctactcggtg gccgccggcg aggcgcgcag ccgcggcctc
     2221 gagttcgatg cgtccggcca gttgggcaag cactggcggg tttccggcag ctttgccctg
     2281 accgacgccg agatcacccg ggacagccgg ctcgcggcag gcacgcccct gctcaacatc
     2341 ccccgcacca gcggcagcgt gctggcggtc tatgaagacg cggcgcccgt cggccagcgt
     2401 tacggcgtcg gcggcggcgt gcggtatgtg ggcaaacgct cgggcgacgc gcagaacggt
     2461 ttctcgctgc ccgcgtacac gctggccgac ctgctcgcct actggcaata cagcaagaac
     2521 atgcgcgtca cgctcaacgt caacaacctg ttcgacaaga cctactatgc aagctcctac
     2581 agcagcgtat ggatcgcacc cggcgccggc cggacggtcc gccttggtct gcgcctgagc
     2641 tactgacggc tgctgacggc atggccaggc ccggccaccg catcagaatc cttgtttcgc
     2701 ccgtgtcgtg cagcgtcacg aaggcggtgc ggctatccga tgagaagtgg atgtggcccg
     2761 gcgtgttggc gcgtggcacg cgtttcgcgg gggcgatgcc gtgcccggta gcgtggtgtt
     2821 cgacgggacg cgcaggcagg agcgtcgttc cgccagtctt cgccagcgca cgaaaagtac
     2881 gcggccatat gccgcatacc acacaaagcg ccatctctat atatttcccc ggtataaaaa
     2941 agagggagag acgatgacgg tccgcaccgt gctggcttgc acgatcacca ctgccatagg
     3001 cacccacacg ccagccgccg acgcccaggc ggcgccgttc gcgccgtcgg cggcaacgct
     3061 cgacccggtt gtcgtctccg cgacgcgcac ggagaacccg ctgtcgtcga cccctgcgtc
     3121 gatcagcgtc gtcacccgcg aagacttcga ggacaggcag gcctactcgg tatcggacgt
     3181 cctgaagaca ctgcccaatg tggatttcgg cggtgggccg cggccggaag gccagatccc
     3241 cggcatacgc ggctttaccg gcaaggagat catcgtgctg gtggacggcg cccgccagaa
     3301 tgcgtccccc ggcattgcgt ctcccctgta tgccgacccg ttctttcttc gccaggcgga
     3361 agtcgtcagg ggatcgacgt ccaccctgta cggcagcggc ggcatcggcg gcgccatggt
     3421 gttcaggacc ctcaccgcgc gcgacctgct agggccggac gagcacgccg gcgccgacgt
     3481 gcggacggcg tacgcgtcgg ccgaccgctc gcctcactac aacgcgcgat tctacggcca
     3541 ggcaggcatg gtcgacgcca tcgcggcgtt cggctatgcg gagacgggcc gcatccgcca
     3601 gggcggcggc acgaccctgc ggccgaatga cggccatgcc ggcagcgggc tgttcaagct
     3661 gggcctgcaa cccggcaagc ggctgcgctt cgacctgtcc caccagttct accaggcggg
     3721 cagctaccgt ccgaacaacc ctgaggctga cagcagcctc ggcacgtcat cgtcgattcc
     3781 ggtccagatg aatcgcatca accaggagca gaccgtactg aaggccgccc tggctggcga
     3841 ggatggcaag ccggatctcg acgtcacgct ctatcacacg cggctcagcc tgagcgccga
     3901 gcgcaatgcc ttgttccccg gcttgccggc cacggccaat gtgaccgaca ccaccggcgc
     3961 gagcctccag caatcgcttc gcttcggcgg gcaaaccatc gggcagcggg tcacgtacgg
     4021 tatcgattac tatcgcgacc atcaatccgc cgccagcgcg ggcgctgcca accccgtgat
     4081 tcccgatgga acgcagaggg tgttcggcgc tttcctgcaa gacgagatca gcctgggcaa
     4141 ggcctggaag ctcaccccca gcctgcgggg cgaccgtttc gagaccgccg tcgataccgg
     4201 cgcatccggc cagtcctcga accatcatgt ctcgcccaag ctggcgctga gctggcagcc
     4261 cgtgccccag gcgacgctgt tcgcgagcta tggcgaagcc taccgtgcgc cctcgatcag
     4321 cgaggcatac cagaaacttt ccggcaggaa ctacctgttc aacttcgcgg ccaacccgaa
     4381 cctgaagccg gagaccgcgc gaacgctgga gctgggcgcg tcgttccatc gcaacgccat
     4441 tcttgccggc aatgacagcg tgcgcctgcg tggctccgtc tacgcgtcgc gggtgaagga
     4501 cctgatctcg agcacggtgg tcggcactta tgcgcgcagc atgccgttct cgggcaccgg
     4561 caccattacg cagtaccaga acgtcaccga tgccaggagc cgcggcgcgg agatcgaggg
     4621 cctgtaccgc gtcggcaacc tggacctgag cgccgcctat agccgcgtca ggaccacgga
     4681 cgacagcacg ggcgcatacc tctattcacc acccgacaag ctcgtgctcg gtattcgcca
     4741 ggccttgccg cagtatcggg ttgccctgca gtggaacagc cagttcgtgg ccgcgcagga
     4801 ctacgattcc accctgctgc gccggcggcc cggatatgcc gtccacaatc tgtacatgac
     4861 ctggtacccc cctgccgcga agcatatgct caaggtcgac ttcggcattg aaaacctgtt
     4921 cgacaagcgc tacttctcct accagtccgg caatgcgatc gcacgcgtcg ccgacgtggg
     4981 ccgcaatgcc aagatcgcgc tgaccgcctc cttctaaagg gaaagggaaa gggaacgaca
     5041 atgaaatacg catgggcaag cggtgccctc ctggcggccg ccctgtcggg ttgcggcggt
     5101 ggcatcccgg ctgcgccgaa ccggccggtc acgctacagt tcgatgcacg cgtgggagag
     5161 gagccgttcg agtgcggccg cagctacgac ggcatcggca cgacggcatc gcgcatcacc
     5221 ccttccgatt tccggctgta tatctcggag gttgccctga tcgatgccgc cggacaagcg
     5281 gtgaatctca cgctcgggca ggacggccgc tggcagtaca gggatgttgc cctgctcgac
     5341 ttcgaaaacg gcacggggcc ctgccgcaat ggcaatcccg gcttgcacga cagaatcgag
     5401 ggccacattc cgcctggggt ctatcgtggc ctgcagttca cgctcggcgt gccacccgcg
     5461 ctgaaccatg ctgacgccac cctggcgccg tcgccgctga acctgacggc gatgttctgg
     5521 agctggcagg caggctataa gttcgtcaag atcgacatgg cgacaagcgg gcaggcgcaa
     5581 ggcggcagca cgccaacgcg ccagcgcgcc gccggcttcc cggtgcatct cggcagcagc
     5641 gagtgcgttt ccccctcggc gaccgccgcg cctgcggcct gccatcggcc caaccgcgtc
     5701 accgtccgct tcgacacatt cgaccccgat acgcagcacg tgatcatcga tcttgccgcc
     5761 ctgctgcgcg acaccaatat cgatatcaac acgccgggct cggcgcccgg ctgcatggcc
     5821 ggcccggacg acgcggattg ccgccggctc atgccggcct tcgggctggc cttccaggat
     5881 caggcggcag gcgggcagcg cttcttccgg cccggcaagg cgagatagcc aatgaagtac
     5941 ccagtgcttt ccgccctgct ctgcgcgctc gcgctgacct gcctgacagg cgccgccggg
     6001 cctgcggcgc aatatgattg gaagctgccg gcctgggtcc ccccgccggt ggtgccgcct
     6061 gacaacccga tgtccgcggc caaggtggaa ctgggccggc acctcttcta tgaccgccgc
     6121 ctgtccgtgg acgactcgac cgcatgcgcg agctgccatc tccaggcgaa gggattcacc
     6181 gatggccgca agctggcgct cggcgtccat ggcacgcagg gcgtgcgcaa tgccatgagc
     6241 ctgggcaacg tcgcctactt ccccgtgctg acctgggcga accccaacct gacccggctc
     6301 gagatgcagg tcctggtgcc cctgttcggt gaaacgccgc tggagatggg gatggccggc
     6361 cgggaacagc tgatgctcga acggctgcgc tcggaaccac gctaccccgc cttgtttgcc
     6421 gctgcgtttc ccgggcaggc cgaccccgtc agcctgtcgt cgatcgccag ggcgctggct
     6481 tcgttcgagc gcacgctgct caccttcaac tcgccctacg accaatacaa gtatggcggt
     6541 gagcctggcg ccatcagcgc tgccgccagg cgcggcgaga cgctgttctt cagcgagaga
     6601 atggagtgcg cgcattgcca tgggggattc aacttcaccg acaataaccg gcacgcgagg
     6661 ctggccttcc cggaaatcgg ctatcacaac accggcctgt acaaccttga cggcaacggc
     6721 ctgtacccgc cggacaacca tggcatccgg gagttcaccg gcaatccggc cgacgagggc
     6781 aagatgcgct cgccgtcgct gcgcaatgtc gcggtcacgg cgccctatat gcacgacgga
     6841 tcgatcgcca cgctccagga agtgatcagg gaccactatg cgaagcgggg caaggccgcc
     6901 cgcgacggca ggccgcccaa cccgctgcgc agtgaattca tcgagggatt cgagctgacg
     6961 gcgcaggaac tcgacgatat ggtcgcgttc ctgcaatccc ttacggacag gcaattcctc
     7021 gaggacaagc gcttctcgga cccgtggccc gaacgtggcg cgcgcgcggc cggcgggcgt
     7081 tagccgcaac ggcgccggcg ccgggtcaaa gcggaatcgg cgaccatccg ggaaacgtct
     7141 cgagcgcgaa gcccggcacc aggaagaaac caaagcggtc gcacggcggc gcaagcgggg
     7201 cttccagctc gatacgctcg accgaacgcg caccgtcgac ggacctgcat ttccatccgg
     7261 cgatcaggcc ggagctcttc gcatcgccca gcacgatgcc cgcggcgcgt ccgcggtcca
     7321 ccgtagccca gcgggccgcc gaggcggcca gcatcgattc cgcgaggctg tcgggcaggc
     7381 tgtccgcgaa atccgacccg tcaagccacc gataagccca gatgtagaac gcccagttca
     7441 tggacaggcg ccgcgatgcc gcccatgcca tgaacggccg aaaaatcgcc agtccgtccg
     7501 gaccggccag gtccagcaac gccgggcata catcgaacag cgtatgccag taggcgcgca
     7561 ggctggtgtc gatcctgacg aaggccttcg aatcgcgtgg atagcgcttc tggaggtcag
     7621 gcgtggccag ggcctcgagc agatcggtat cgttaagcgg tgacattggc attgcggtct
     7681 tcactggcgc ctgcattgac ggcggcatgg ccatgggagg gcttggggca cgccagcgcc
     7741 gtgcgcagcc ggtgcagatc ccggacgatc gcctcgtatt cgatattgcc gtcgcgttca
     7801 taggtcaggg tccggcccgg caatgccagg gcaggcccga tgcgctcaag gtacgccagc
     7861 gtatcgggcg ccaagtcggt atcgtgtgcg tcgatggcaa gcctggggga gagtatcgag
     7921 ccggtgaatc cggcaatatg gaaatgcctt gcctcggcag ccagggggct ccaggcatcg
     7981 agaggcaagc cgcagttgcg ctgcgcgcat acggcattcg agatatcgaa caggagtcca
     8041 cagccggtct ccttcgtcaa ccgcgcgaag aatgccgggg catcgtggcc gccgtccatg
     8101 atcgacgggt agttttccag gtggacgcga cacccgagcc gttcctgcca ccacagcgtg
     8161 cgttcgcgga tctgccgata ggcccctgcg tagtcgacct cggcaagatg ataaagatgg
     8221 cggcccaggt ggctgaatgc tgcgatatgg tccgacacgt acagcggccg cagaatatcg
     8281 atgtattcgc gcaacctcgc cgccaggtct tcaagcgccg cctgatcgct ctccatgtac
     8341 ttcgagaaca tgatgtggaa ggccaccggg caatcgaatg cggcggcaag ctccacggcc
     8401 ggcacctgca gaaagttgtc gataaggatt tcgcagaaat cgatcgccct ttcccggacc
     8461 agttgcgtaa ccagggggta agtcgtcccc aaggagaaat tgaaccctat cttcatgcat
     8521 gccgtcccac gttgtctcac gtcgccatcg cgtgcggatg gcccggggcc aacagccgcc
     8581 tcaggccatc cgcttcaagg gcgaaatgcg cttatgcgcc aatcgccgca cagcaggaac
     8641 cgcaacaggc gccgctgcgc ccgcgcactt caatggcttc cttcttgctg atcttgatcg
     8701 tcatgatgat tccttcctgt tgggaccgac gttgggtgga catctctctg ccaggcaagc
     8761 cattaaaaaa agatcggcta tgcttggcag ggatcagaat aagtcgattg aaagtgcttg
     8821 ccgagtggca atttgccgca ttttttccgc gacctgcgcg agcaaggtga ccgcggcctg
     8881 tccagcggcc atttgccgca tgcaggccgc ccgcgcttcc aagggaaaat ccaggactga
     8941 atacaatctc ttctgcctcc gagaacctaa cgctccagga catccacccc aatgccagat
     9001 caacgcctta cccacatgct ccgcgccggt gccgccgcca ttgccctgct ttacgccgcc
     9061 accgcgtggt cgcactccca tctgcagaag cagtcgcctg ccgcggactc ggcacaggca
     9121 gcgccgcagg aagtgcggct cgagttctcc gagccgctgg aaggcgcgct ctgcaagatc
     9181 gaagtgactg acggcgcggg caaacccgtc acggcaagca aggccaccgt cgacgcaacg
     9241 gcacccaggg tcctgcaatt gcccctgggc aagctcgacg ctggcagcta caaggtcgac
     9301 tggaacgtgg tttccaccga tgggcaccgc agcaagggca gctatcgctt cacggtgaaa
     9361 tagtggcggg tgtcgcggac acattgagct ggtggctcag cggcgccata tcgattgcgc
     9421 tgagcgcgtc gcttggcgtc tggctgttga cgccggcatg gcccgcggcc tcggcgccgg
     9481 catgggcgcg cagctgcctg gccctgcttg ccggcgcatt cgtggcctac cttccggcgg
     9541 tgtcgctggc attgacggac gcgccgccgg ccgaactcct gcccgcggtc tggctggtgc
     9601 tcctgcatac gcacaacggc gccatgtggt tgctgggcgc ggctggcctg gtcattgccg
     9661 g
//
