# Supplementary material for: Genome mining for methanobactins
Source: BMC Biol. 2013 Feb 26;11:17. doi: 10.1186/1741-7007-11-17 (PMC3621798; doi:10.1186/1741-7007-11-17)
Supplement: Additional file 4 — Annotated M. parvus OBBP contig 003, GenBank format. A GenBank-formatted file consisting of M. parvus OBBP contig003 (containing an Mbn operon), as annotated by the IGS. [file 1741-7007-11-17-S4.GBF]

LOCUS       gi_398707634_AJTV01000003.1_contig003166342 bp   DNA linear
04-JAN-2013
DEFINITION  Methylocystis parvus OBBP, whole genome shotgun sequence.
ACCESSION   
VERSION
KEYWORDS    WGS.
SOURCE      Methylocystis parvus OBBP
  ORGANISM  Methylocystis parvus OBBP
            Unclassified.
REFERENCE   1  (bases 1 to 166342)
  AUTHORS   ?.
  JOURNAL   Unpublished
REFERENCE   2  (bases 1 to 166342)
  AUTHORS   ?.
  TITLE     Direct Submission
  JOURNAL   Submitted (04-JAN-2013)
FEATURES             Location/Qualifiers
     source          1..166342
                     /organism="Methylocystis parvus OBBP"
                     /mol_type="genomic DNA"
                     /strain="OBBP"
     gene            52..2148
                     /locus_tag="cmpar_1"
     CDS             52..2148
                     /locus_tag="cmpar_1"
                     /codon_start=1
                     /transl_table=11
                     /product="TSCPD domain protein"
                     /protein_id="IGS:cmpar_1"
                     /translation="MRLWTVVLEISVLMAQFPSKEIAQLSYDYRTLGLGYANVGGLLM
                     SSGVAYDSEAGRAIAGALSAIMTGVCYATSAEMAKERGPFARFMENREAMLRVIRNHR
                     RAAHGERSGYETLHVTPVPLDAAACPDAALMARAALAWDKALSQGELYGYRNAQVTVV
                     APTGTIGLVMDCDTTGIEPDFALVKFKKLAGGGYLKIVNRAVPEGLRALGYRESEIAE
                     IEAYAVGHASLANAPGINTASLRSRGFTDEKLAAVEAALPSAFDIKFVFNKWTLGQDF
                     LTGVLKVSPEQLEDRNFDLLTHLGFSKQEIEAANVHACGAMTLEGAPFLKGEHYAVFD
                     CANPCGRTGKRYLSVDSHIRMMAAAQPFISGAISKTINMPNDATVEDCEQAYMLSWRL
                     ALKANALYRDGSKLSQPLSAQLIQGDDDEDDKIEELVAQNMPARAAQVAERIVERVIH
                     QVVREREKLPDRRKGYTQKAAVGGHKVYLRTGEYADGRIGEIFIDMHKEGAAFRSLMN
                     NFAIAISLGLQYGVPLEEYVDAFTFTRFEPAGPVQGNDAIKNATSILDYVFRELAVSY
                     LGRNDLAHVSPDDIGHTVLGKGETEGKAPEANSIVSRGLLRSKTDKLMVVHGGAVALR
                     ETPDVVTREETVEALSQLGWTEPTKTVQGVAEKRAEARMKGYVGEACPECANFTLVRN
                     GTCLKCETCGSTTGCS"
     gene            2103..2234
                     /locus_tag="cmpar_2"
     CDS             2103..2234
                     /locus_tag="cmpar_2"
                     /codon_start=1
                     /transl_table=11
                     /product="hypothetical protein"
                     /protein_id="IGS:cmpar_2"
                     /translation="MFEVRDVWVDDGMQLRAQHSSREHMTANAILVLRDAPFGRSSG"
     gene            complement(2357..2674)
                     /locus_tag="cmpar_3"
     CDS             complement(2357..2674)
                     /locus_tag="cmpar_3"
                     /codon_start=1
                     /transl_table=11
                     /product="GIY-YIG catalytic domain protein"
                     /protein_id="IGS:cmpar_3"
                     /translation="MPIEGASVYILLCADGSYYTGLTRKDVETRVSEHNLGINADYTT
                     RRRPVNLVWSAHYAQLTDAIATERQVKGWSRVKKEALIRGDYDALPALAARRQKKGGA
                     PSG"
     gene            complement(2839..4005)
                     /locus_tag="cmpar_4"
     CDS             complement(2839..4005)
                     /locus_tag="cmpar_4"
                     /codon_start=1
                     /transl_table=11
                     /product="ATPase associated with various cellular
                     activities family protein"
                     /protein_id="IGS:cmpar_4"
                     /translation="MNILDIVSSALASNQLLAGGVGTLAFGSLMYLLRAVPEKTLELI
                     DKTMWTKVFVESMSNEYGDVDAFIEGRRLNFFSRSLEMKDGGLKTGFGGGFGVYDGVL
                     FKYSKTKSAQQITPFETIAISFLTRDRAMVERFMRDCKPDEHRNSIIISMYSAGGSEG
                     AMRRRKRGLDTVFIDDAIKERLVSRLRWFQGAEEWHAARGIPWKLGIVLHGPPGTGKT
                     SLIHALASDFGFDIKYVKSLHGLGAAFKTGTKNDLFVIEDIDTIASGLNRNGTREIAI
                     DGGAPRGSPLHEILNSMDGMQTPDGLKFIVTTNHLDRLDPAIVRPGRIDEVIEVGPLS
                     LECARAMFRAFYGREGIAGYAPRTGAELQRMFSTMRAEEAEGELGRVERVREVA"
     gene            4087..4281
                     /locus_tag="cmpar_5"
     CDS             4087..4281
                     /locus_tag="cmpar_5"
                     /codon_start=1
                     /transl_table=11
                     /product="hypothetical protein"
                     /protein_id="IGS:cmpar_5"
                     /translation="MTKVTTGRQAIAPDNKYRFNPYLPFDEGDDRKFSDRAYVVTMQT
                     RDKAVNTTPVTKSRASRTKA"
     gene            4636..5205
                     /locus_tag="cmpar_6"
     CDS             4636..5205
                     /locus_tag="cmpar_6"
                     /codon_start=1
                     /transl_table=11
                     /product="hypothetical protein"
                     /protein_id="IGS:cmpar_6"
                     /translation="MERPLTPEERGKVREVVGVFDNLDQMQSAIDDLLTDGFDQTTIS
                     VLAPQTVVREALGDQSLSAEALGANPHTPHGTYIDPEARNEAKAGIIGALFYIGAVGG
                     AGMVLAAGGALGAAIAAALVLGGGGGLVGATLAQLIGSAEATWVKAQMEHGGMLLWAR
                     AWDEAKERAAIDVMQRNGGHDVHTHAATA"
     gene            complement(5245..6015)
                     /locus_tag="cmpar_7"
     CDS             complement(5245..6015)
                     /locus_tag="cmpar_7"
                     /codon_start=1
                     /transl_table=11
                     /product="hypothetical protein"
                     /protein_id="IGS:cmpar_7"
                     /translation="MQPGRCIYPYLVKRRRWTRARCVPLNLPPFQIEEAVMTIHKFNA
                     VCAAAALAAALLAQPGGAQAQRGLGGGGFHGGGFGGGFGGGGFHGGFGGGAALGGGGF
                     GGFHGGGFGGGGLSSGFGGFRGGVAAPMGGFRPGWAGGGWGGRPWGGLGYRRVGLGWG
                     GWGWRRPFGYRRYFGGGWGWPYYSAGLWGGGWPYYYTGYETCWRPQLIRTYWGWRRRW
                     VNICGPWGYPSYGWGDGWGGTGLLGVGLGSGLGWGGWW"
     gene            6353..6718
                     /gene="rlpA"
                     /locus_tag="cmpar_9"
     CDS             6353..6718
                     /gene="rlpA"
                     /locus_tag="cmpar_9"
                     /codon_start=1
                     /transl_table=11
                     /product="rare lipoA family protein"
                     /protein_id="IGS:cmpar_9"
                     /translation="MKTFLLGAGALIGLTCGADAGWVGKASYYNLGGRTASGSHVGAF
                     TAAHRTLPFGSKVRVTNLKNNRSVVVTINDRGPFTGGRVIDVSAHAADALGFRSAGVA
                     HVKVEPVADIAEAATPALQ"
     gene            complement(6712..7560)
                     /locus_tag="cmpar_8"
     CDS             complement(6712..7560)
                     /locus_tag="cmpar_8"
                     /codon_start=1
                     /transl_table=11
                     /product="hypothetical protein"
                     /protein_id="IGS:cmpar_8"
                     /translation="MRLSSLLSCLVSWAGAASPAFAGAWLYPEGQGQLILSTTFADAR
                     NAYDASGRLMRTPSYRKFESQAYLEHGVTDWLTFVAQGGAMSFRGAPAPADHLNLLIE
                     EAKAGLPLTVQAPPGTKYEGLGLGAAGVRLRLFSFGDYIFSAEGSLRAASDEARRFLD
                     MRDATQIDARILMGRAFELFGMTGFVDTQLAMRTRGQNGDEIRMDLTAGLRLLDRWMA
                     MAQSFSAIAPRGGVASLVAAQKFQLSAVYELTPSISLQLGGVTALSGVNSPSERGIVG
                     ALWWRY"
     gene            complement(7705..7938)
                     /locus_tag="cmpar_10"
     CDS             complement(7705..7938)
                     /locus_tag="cmpar_10"
                     /codon_start=1
                     /transl_table=11
                     /product="hypothetical protein"
                     /protein_id="IGS:cmpar_10"
                     /translation="MDEEIAAIFAGQTAAIAVICELLIKNERFQRDELCHRLYDLLER
                     RRTSNSNMYSVGPIRHLIAIIEANGERELKSAE"
     gene            complement(8213..8347)
                     /locus_tag="cmpar_11"
     CDS             complement(8213..8347)
                     /locus_tag="cmpar_11"
                     /codon_start=1
                     /transl_table=11
                     /product="hypothetical protein"
                     /protein_id="IGS:cmpar_11"
                     /translation="MFSPKGPVTLFDVMSLFQFSKAAKRRSDAVTACGTSPRCASRAN
                     "
     gene            8354..9361
                     /gene="dusA"
                     /locus_tag="cmpar_12"
     CDS             8354..9361
                     /gene="dusA"
                     /locus_tag="cmpar_12"
                     /EC_number="1.-.-.-"
                     /codon_start=1
                     /transl_table=11
                     /product="tRNA dihydrouridine synthase A family protein"
                     /protein_id="IGS:cmpar_12"
                     /translation="MLTSQDIRFSVAPMMDWTDRHCRYFHRLLTRRARLYTEMLTTGA
                     VIHGDRARLMGYDAFEHPVAFQLGGSEPADLATASKVVADFGYCEVNLNVGCPSDRVQ
                     NGAFGACLMLRPVLVADCVKAMKDAVSLPVTVKCRIGVDDQEPEQALFDIAGQCVAAG
                     ADALFVHARKAWLKGLSPKENRDVPPLDYALVHRLKRAFPKTAIAINGGLTTIEEMRA
                     QLEALDGVMVGRAAYHDPTLLLSVDREFFDEAPRLADAFMAVEAFIPYIERELAKGEK
                     LSNITRHMLGLFAGLPGARSFRRRLALEAVRPDAGVDVLTSAVDEVTSAMARMRDADA
                     A"
     gene            complement(9364..10137)
                     /gene="cobS"
                     /locus_tag="cmpar_13"
     CDS             complement(9364..10137)
                     /gene="cobS"
                     /locus_tag="cmpar_13"
                     /EC_number="2.7.8.26"
                     /codon_start=1
                     /transl_table=11
                     /product="cobalamin 5'-phosphate synthase"
                     /protein_id="IGS:cmpar_13"
                     /translation="MASTIADDICACISFYSRLPVRPGADGYAMPDFARASWAAPIAG
                     AAIGGVGASAILIGAILHLPPFVAATCAIGALALSTGALHEDGLADLADGFGGGATRD
                     QKLSIMRDSRLGAYGALALCLTAFLRVFSLAAILQLGPWRAMLSIVAASALSRAVGLI
                     PLLTLFPARSDGAGASARTPSPSALRRALLIGAAIALTPLLGGATLAQTVVAQMAALG
                     GALGVSKLAERQIGGYTGDVLGAAQQAAEIGVLIALSAM"
     gene            complement(10188..11165)
                     /locus_tag="cmpar_14"
     CDS             complement(10188..11165)
                     /locus_tag="cmpar_14"
                     /codon_start=1
                     /transl_table=11
                     /product="type II secretion system (T2SS), F family
                     protein"
                     /protein_id="IGS:cmpar_14"
                     /translation="MNEIIEKFTSTQFAVSALTAIAVIATIITLAMPLLNTDSLAKRM
                     KSVSSERERIRQRERAAAKSQQPSKSIRHESKAYMKNIVEKFSLSTWLNTEDAKMKLA
                     SAGFRGPQAEIAFLFFRLVSPIVFFFAALFYVFFLGDPEMSGLMQIAIVIGATYLGIK
                     APEIFISNTISNRQMSMRRAFPDALDLMLICVESGMSIEHAFRKVGQEIGAQSIPLAE
                     EFALATAELSYLPDRRTAYSNLAARTGLEGVKQISTVLIQAEKYGTPLGQALRITAQE
                     SRDMRMMEAEKKAAALPPKLTVPMIVFFLPVLMVVVLSPAAIQVMQTAG"
     gene            complement(11211..12185)
                     /locus_tag="cmpar_15"
     CDS             complement(11211..12185)
                     /locus_tag="cmpar_15"
                     /codon_start=1
                     /transl_table=11
                     /product="type II secretion system (T2SS), F family
                     protein"
                     /protein_id="IGS:cmpar_15"
                     /translation="MNQQLVVVLLIGIAVAGLMYVLVYPYLSGDIKAQKRQKALMAGA
                     SDRSVSARGTDPTKRRKMIADSLKEVEEKNKKKKVDLQTRITQAGLAWTKQAFLIGSV
                     LFGLLLGFFVFVVSRDPIVAAGGVAVGVFGIPNWALAFLRKRRINKFIEEFPGAIDVI
                     IRGVKAGLPVADCFRMIASEGQEPVRGEFRRIVESQTIGLSIGEAVERFAERVPVAEA
                     SFFSIVINIQQKAGGNLSEALSNLSRVLRDRKKMKGKVKAMSSEAKSSAGIIGSLPFL
                     VGGAVYLTTPSYMMILFTTNIGKIIIACGLLWMAIGIFIMRKMINFDI"
     gene            complement(12209..13648)
                     /locus_tag="cmpar_16"
     CDS             complement(12209..13648)
                     /locus_tag="cmpar_16"
                     /codon_start=1
                     /transl_table=11
                     /product="type II/IV secretion system family protein"
                     /protein_id="IGS:cmpar_16"
                     /translation="MFGKRTNVGDAAARPRGPAAAPAAAVKPQLPLPAAPMETSSAQS
                     APPEQKKSEEYYITKSVIFGALIEAIDLAQLSKLDPENAREEIRDIVNEIIAIKNVVM
                     SIAEQEELLDDICNDVLGYGPLEPLLARDDIADIMVNGAFKTYIEVGGKIQLTNIRFR
                     DNSQLMNICQRIVSQVGRRVDDASPICDARLLDGSRVNVIAPPLAIDGPALTIRKFKK
                     DKLTLDQLIRFGAISPEGGEVLKIIGRVRCNVLISGGTGSGKTTLLNCMTNYIESDER
                     VVTCEDAAELQLQQPHVVRLETRPPNLEGQGAVTMRDLVKNCLRMRPERIIVGEVRGP
                     EAFDLLQAMNTGHDGSMGTLHANSPREALGRLESMITMGGFSLPAKTIRDMIVSSIDV
                     IIQAARLRDGSRRITHITEVMGLEGDVVTMQDLFVYEILGEDANGKIIGRHRSTGIGR
                     PRFWERARYYGDDERLAAALDASEVRDEG"
     gene            complement(13692..14957)
                     /locus_tag="cmpar_17"
     CDS             complement(13692..14957)
                     /locus_tag="cmpar_17"
                     /codon_start=1
                     /transl_table=11
                     /product="cobQ/CobB/MinD/ParA nucleotide binding domain
                     protein"
                     /protein_id="IGS:cmpar_17"
                     /translation="MSDTAIERASRNDAANQIAPVPRISIQAFCESQDVANVIESAAT
                     DRRMSKTHVKVHMGGLPAAIEAYRTAPTPNLIVLETYADRATLLDQLDGLAEFCDAGT
                     KVMVVGHENDIALYRELTSRGVSDYVVAPIEVLSFISQVSHLYNGPTSDVLGRTIAIV
                     GAKGGVGSSTIAHNLAWSISRLLEYQTVIVDLDLPFGTAGLDFNQDPPQGVADAVFSP
                     ERLDTAFVDRLLSKCSDTLSILAAPATVDRLYDLPEQAFDATLDILRSTTPCSILDVP
                     HQWSGWTKRVLVAADEVVIVSAPDLANLRNTKTIIDSLRTTRVNDHPPRVILNMVGVP
                     RRPEISLSEFAKAIEIEPFGVVPFEPKLFGTAANNGQMLAEVEAGSKIVETLDDIGRL
                     LMGRGAARRAKKTLLSPLLEKLAARKKAS"
     gene            complement(14957..15730)
                     /gene="cpaD"
                     /locus_tag="cmpar_18"
     CDS             complement(14957..15730)
                     /gene="cpaD"
                     /locus_tag="cmpar_18"
                     /codon_start=1
                     /transl_table=11
                     /product="pilus (Caulobacter type) biogenesis lipoCpaD
                     family protein"
                     /protein_id="IGS:cmpar_18"
                     /translation="MSIDIEIAKTPSGFARGTKRRDALRAGRVLALLLAAPLGACGVQ
                     RTLPPPTTPYDYHDRHPVVLSDSPQVLDIFPAAHRGHIDPETMGRIREFMARYREFGH
                     GQVSMLTPVGSPAAQATAADAGAVRHALASAGLGGNILVGTYPVTDPRLAAPIRLSFQ
                     SIKAKVADRCGEWPRDLASGTSVDGWQNETYWNFGCASQATLSAQVADPRDLANPRGE
                     TASDIETRMRSINKMRRGEDPSTVWRLKATDISSVGGGS"
     gene            complement(15759..17261)
                     /locus_tag="cmpar_19"
     CDS             complement(15759..17261)
                     /locus_tag="cmpar_19"
                     /codon_start=1
                     /transl_table=11
                     /product="bacterial type II and III secretion system
                     family protein"
                     /protein_id="IGS:cmpar_19"
                     /translation="MSRLMQNLVGAAVATVAVTVASAPAPAFAQGPYPGGIEADSSAM
                     LARRISMGVGKSMIVDLPRDVAEIVVGNPKIADAVVRTPRKIYVIGEEAGQTTIIGLD
                     ASGRQVANLEISIGRDVGELMPLLKAALPKSNIVARTVNDIIILTGDVGSGGEAQRAV
                     DIAKGFASRAARSGGSGTSAQPTSVPGGVGGSADGNVINAMTIRGEEQVMLKVTVAEV
                     ERKVIKQLGFSAQSGGDTLLSGGWGKFISENPFAVNPIVSNTALIINGPNDTRATLKA
                     FERYGVTRILAEPTVTAISGEQAKMLVGGEIAVPGSGACTVSTGGFQPVCTPGIVFKP
                     YGVSLNFIPVVLSEGRISLRLATEVTEVDVQNSFTYANVTVPGFKTRKNETTVELPSG
                     GSIATEGLLTQKSAQAITGVPGLLNLPILGALFRSRDYLRNETELLVVVTPYIARALT
                     QQEVARPDDNLADASDPQGWLLGRVNRIYSTRSNPQMMQNFKGRIGFIHD"
     gene            complement(17318..18118)
                     /gene="cpaB"
                     /locus_tag="cmpar_20"
     CDS             complement(17318..18118)
                     /gene="cpaB"
                     /locus_tag="cmpar_20"
                     /codon_start=1
                     /transl_table=11
                     /product="flp pilus assembly protein CpaB"
                     /protein_id="IGS:cmpar_20"
                     /translation="MNKAQIAVLAVAVAAGGAAFMMMNGSSPPPPVQIVAPTPANVDQ
                     VLVATRDLPYGTEIADADANWVDWPKNAVPVGALSKTENPNAKEDLKSSYVRIPISSG
                     EPIHKDRLIKGVTAGLMSTMLSPGKRAIAVDVTLNNTAGGFILPNDRVDVIRTYRDPE
                     ASKDLGHEVYNSEVVLANVRVLAMGQTVEKKGAEPVVTGSTATLELDPRQAELVVLAQ
                     RTGQLVLSLRPITDAIVKDASAEAPTGSDEDDTLTVVRHGVSANMRMK"
     gene            complement(18272..18385)
                     /locus_tag="cmpar_21"
     CDS             complement(18272..18385)
                     /locus_tag="cmpar_21"
                     /codon_start=1
                     /transl_table=11
                     /product="hypothetical protein"
                     /protein_id="IGS:cmpar_21"
                     /translation="MTVPPSFAGAESRIAQSRFQHKFLKDGAWRINSPKRG"
     gene            complement(18382..18888)
                     /locus_tag="cmpar_22"
     CDS             complement(18382..18888)
                     /locus_tag="cmpar_22"
                     /codon_start=1
                     /transl_table=11
                     /product="type IV leader peptidase family protein"
                     /protein_id="IGS:cmpar_22"
                     /translation="MIEAMAFIVFPTLMFFAAFSDLFTMTIPNRVSYILIFVYFSLAA
                     YLPLPWDTLVMHVSCGLAVLALTFAMFQFGWVGGGDAKLASATALWLGWENLLDYGLV
                     ASLAGGVLTVVIMMMRWNDLPSRLLSFDFIARLAEKTNGVPYGIALAVGGLLIYPQSL
                     LWFRLSGV"
     gene            complement(19056..19226)
                     /locus_tag="cmpar_23"
     CDS             complement(19056..19226)
                     /locus_tag="cmpar_23"
                     /codon_start=1
                     /transl_table=11
                     /product="flp/Fap pilin component family protein"
                     /protein_id="IGS:cmpar_23"
                     /translation="MNKIFARFMKDESGATAIEYGLIASLIGVAIIAGVRILGTSLSA
                     TFSAVSSNLTTQ"
     gene            19402..20172
                     /locus_tag="cmpar_24"
     CDS             19402..20172
                     /locus_tag="cmpar_24"
                     /codon_start=1
                     /transl_table=11
                     /product="pilus formation N terminal region family
                     protein"
                     /protein_id="IGS:cmpar_24"
                     /translation="MTAKGSSSPAVAREKSNSPLNADISGTLNPRWLKFESNIFYQSF
                     TISCFIPLKRRCETFHMILKSGGESDHAAISRADADCPTPSRVGAKRQRFMVSRMTFV
                     TTLFRGALLLAFGVAGLQATVREASANERAIRVDIDYARIVKIPQGASTLVIGNPLIA
                     DVTMLKNSQLMVITGKSFGTTNLIVLDKSGAQVGESTVTVVPVLDKVVVQRGMHRESL
                     SCAPNCAKTVDLADDVAYMNSVIEAVKSHDSAATSSRR"
     gene            20325..20960
                     /locus_tag="cmpar_25"
     CDS             20325..20960
                     /locus_tag="cmpar_25"
                     /note="overlaps another CDS with the same product name"
                     /codon_start=1
                     /transl_table=11
                     /product="tadE-like family protein"
                     /protein_id="IGS:cmpar_25"
                     /translation="MNMTAANRFIKRPSLLATKRPRRGFLSDARGTTAIEFAMIAVPF
                     LGLIGAIFETGTVYFRTAQLQMATETASRAVLTHSTTAGLTYKQFVNNNVCTWQSSGT
                     VKQGTLSTIFDCSKILVAIDSPATWSAATTDSGFYTNPPNQTQAISMPAPGQIAIVRI
                     VYPMNVISGLLGGSALKGQTFSQTRNGQTKYNGAWSYMLMGIAAFRVEPGN"
     gene            20957..21685
                     /locus_tag="cmpar_26"
     CDS             20957..21685
                     /locus_tag="cmpar_26"
                     /note="overlaps another CDS with the same product name"
                     /codon_start=1
                     /transl_table=11
                     /product="tadE-like family protein"
                     /protein_id="IGS:cmpar_26"
                     /translation="MIKRRRLRLKRLLRNESGIAAVEFGLILPLMLVIYMGLVELSRG
                     MRTAQRLDLVAHTLADLTAQKLDCPNPAAGTSATKCAKGQAGLSEADISSIFSAANTL
                     MGLPATSTALKMAISEINITSPSANTWQAKTSWTVTRNGATARRCDPALVPSNAAPVS
                     ATTIPSSYVQQAANGVNPTVGPIIVADVIYNYSPGVHFELFKWNSPPTWSMQRTSYAP
                     VRNTYVPSHIQYYMTSGTNCNSTP"
     gene            complement(21739..23238)
                     /locus_tag="cmpar_27"
     CDS             complement(21739..23238)
                     /locus_tag="cmpar_27"
                     /codon_start=1
                     /transl_table=11
                     /product="phosphoglucomutase/phosphomannomutase,
                     C-terminal domain protein"
                     /protein_id="IGS:cmpar_27"
                     /translation="MLPTPVSSLTPNTFEYEQTPLVKPTGFREYDARWLFGPELNLMG
                     VQALGMGLGTLIHEMGVAPDIVTGHDYRSYSASIKLALIAGLMASGVRVRDIGLALSP
                     MAYFAQFELDAPAVAMVTASHNDNGWTGVKMGAQRPVTFGPDEMTRLKQIVLSGKFRE
                     AGGGSYRFVKDFGARYLDDLTRRPSFARKMKVVAACGNGTAGAFAPQMLERLGCEVIP
                     LDVAPDYNFPRYNPNPEDLEMLHAIAHKVRETGADVGLGFDGDGDRCGVVDNHGEEIF
                     ADKIGVMLARDLSKVYPGAKFVVDVKSTGLFATDPELVSRGVHTEYWKTGHSYIKRRV
                     NDLSALAGFEKSGHFFFNAPIGRGYDDGLLTAVHILEMLDRNPRKSMSDLYDDLPKTW
                     GSPTMSPHCDDEKKYEVVKKVTARIEGMKARGERLLGQPIRDVVTVNGVRVTVEDGTW
                     GLVRASSNKPELVVVVESPVSEARLREMFAAIDGILRENPEVGAYNQTI"
     gene            23415..25070
                     /locus_tag="cmpar_28"
     CDS             23415..25070
                     /locus_tag="cmpar_28"
                     /codon_start=1
                     /transl_table=11
                     /product="hypothetical protein"
                     /protein_id="IGS:cmpar_28"
                     /translation="MGKKIILLADGTGNGLLYQLSNIYRLCSSLDRTSKKQLVYYIPG
                     VGTQGFKPLAMIDGATGWGVPSNVRKLHRFLSWNWEPGDAIYMFGFSRGAFTVRMLVD
                     LIAKEGLLPTSIDGRRVSHLEMERHSDDYWRSFCAKDRSRDTNLWVWLGVRKPRDFLL
                     AHWKRARRQPSYADIKAAAKERGPNDVPIQFVGLFDTVEAYGVPIEELRDLVHFLTIP
                     IKFGGDHSISSNVRCVRQALSLDDERRTFHPIRVSLQQDDLDEHKAVRAPTAQEKKKP
                     LRVDEVWFAGVHSDVGGGYPDDMTAHCPLTWMIGEAEKAADGVTSAKLAYRDKTVEGF
                     KSVATAFGPLHDSRSGVAVLYRYAPRSVVDRDMNGHSYCRPKVHHTVVERLVDGCDDY
                     APLALGAAEVEMPDGSVAAAQTGDRFKTIAPPDQSETPQILKGDEPRELARAQYAMNK
                     LDAPDREEMDSAQRFVWLNTQVYVAAAAAVVVAILLLLHGHWIVALLALPILWALSVL
                     KEDFSDKIRWHARKAWSVQDDKQRDAELAAAASAPQLAENAAE"
     gene            complement(25071..25631)
                     /locus_tag="cmpar_29"
     CDS             complement(25071..25631)
                     /locus_tag="cmpar_29"
                     /EC_number="3.4.23.-"
                     /codon_start=1
                     /transl_table=11
                     /product="clan AA aspartic protease, TIGR02281 family
                     protein"
                     /protein_id="IGS:cmpar_29"
                     /translation="MFGTLRFAVFAFVVCIVVAKLLSGGAHLDPRLTAFRAGASGAAP
                     AQAIAVPAAPMRAVLPVRRDEVRIAADRVGQYSTDVEVNGARLYRMMVDTGATLVALS
                     YEDAAAAGLYPAPADYKYQVNTANGVAHVARVRLNDVRIGNIVVHDVDAVVGERGALS
                     GSLLGMTFLSKLQKFSIESGALVLQQ"
     gene            complement(25755..28187)
                     /gene="hrpB"
                     /locus_tag="cmpar_30"
     CDS             complement(25755..28187)
                     /gene="hrpB"
                     /locus_tag="cmpar_30"
                     /EC_number="3.6.4.-"
                     /codon_start=1
                     /transl_table=11
                     /product="ATP-dependent helicase HrpB"
                     /protein_id="IGS:cmpar_30"
                     /translation="MLPDIQSALAESSNLVIVAPPGAGKTTRVPLALISADWTKGGKL
                     ILLEPRRLAARAAANRMAATLGEQVGETVGLRMRLDSKISAKTRIEVVTEGVFARMIL
                     DDPALEGVAAVLFDEYHERSLDADLGLALALDAQSGLRDDLRLVAMSATLDGARISAL
                     MSDAPTIVSEGRAFDVETRYLGRDANERIEEATTRAILRALREEPGSVLAFLPGQGEI
                     MRVASRLEEARLEGVDVAPLYGALDKGEQDRAISPAPRGRRKVVLATSIAETSLTIEG
                     VRVVVDCGLSRVQLYEPDLGLSRLETVRSARASVDQRRGRAGRTEPGVCYRLWDEPQT
                     ASLPAFASPEILAADLSSLALDLAAWGVSDPLQLKWLDAPPAPAWNEAVALDRDLGAL
                     DEDGRLTEQGRALRALPLPPRLARMVLEAARHSEAERAAELAMLLSERGLGGNDADLS
                     HRLDRLQGDGSKRARDAKRLAANWARLAKAAARARDPKPLSDGALIALAYPDRLAKSR
                     GAKGDFLMANGRAASLPVEAPLSRAPFLAVAELTGRAAQARILAACALKAEELEEIAG
                     ARIEARDETVFDPASASLRRRRFRRLGAIRLSEQNLSVEPNEESAAALARGLASLGVS
                     RLPWTKTQAQLRDRVAFLRKAEGEEWPDLSDAVLAQSVEEWLAPCVIGRVSLNDISSN
                     DLDAALASLLPYDLMRRLDAEAPSHFETPAGSRHALDYDAPNGPLLSVRVQELYGLSR
                     HPTLARGRVPLTLELLSPAHRPIQTTRDLPSFWAGSWNDVKKEMKGRYPRHVWPDDPA
                     GAAPTTRAKPRA"
     gene            complement(28391..29389)
                     /locus_tag="cmpar_31"
     CDS             complement(28391..29389)
                     /locus_tag="cmpar_31"
                     /codon_start=1
                     /transl_table=11
                     /product="tim44-like domain protein"
                     /protein_id="IGS:cmpar_31"
                     /translation="MLRFLAQKRGSLISLVLAALLALAPAIAEARMGGGGSFGSRGSR
                     TWSAPPSTRTAPGMASPFERSDTPRSGFGMNQPGYNPSYGGSSFGRGLMGGLAGGLLG
                     AGLFGLLTGQGFFGGMGGFMSIIGLLMQIALIVFLAKLAFAWWQRRNAPAGVGPQGST
                     FNFGGGAPFGGRPAGGLGAGPTGFGGAAPQRPRAQPIQVAAGDFNAFERLLGASQAAY
                     SREDLDALRAMATPEMIRHFDEELESNRRKGVVNRVTDVKLLQGDLSEAWREGGDEYA
                     SVAMRFSLNDVMEDRATGKPAPGSQGATQATEVWTFRRPAGASPEAWKLSAIQQAA"
     gene            29556..30362
                     /gene="thyA"
                     /locus_tag="cmpar_32"
     CDS             29556..30362
                     /gene="thyA"
                     /locus_tag="cmpar_32"
                     /EC_number="2.1.1.45"
                     /codon_start=1
                     /transl_table=11
                     /product="thymidylate synthase"
                     /protein_id="IGS:cmpar_32"
                     /translation="MRQYLDLIDKILREGVRKEDRTGTGTLSVFGHQMRFDLSAGFPL
                     VTTKRVHLKSVIHELLWFLKGDTNIRYLKENGVTIWDEWADENGDLGPVYGSQWRAWP
                     APGGETIDQIAWLIDEIRRNPFSRRLVVTAWNPAEIDKMALAPCHCLFQFHVAEIEGR
                     KRLSCQLYQRSADVFLGAPFNIASYALLTRMVAQVTGCVPGDFIHSFGDAHLYLNHIE
                     QARLQLSREPKPLPRLVLNPAVTSLFDFRYEDIAVEGYDPWPAIAAPIAV"
     gene            30369..30896
                     /locus_tag="cmpar_33"
     CDS             30369..30896
                     /locus_tag="cmpar_33"
                     /codon_start=1
                     /transl_table=11
                     /product="dihydrofolate reductase family protein"
                     /protein_id="IGS:cmpar_33"
                     /translation="MIPKLVAVVARSRNGVIGVDNGLPWRLSSDLKRYKARTWGKPMI
                     MGRRTWESIGRPLPGRESVVVTRRHGYEAPGAHVATSLPESLAIARRLASEMGADEII
                     VAGGEEIYRALLPQTDRIELTEVALDIEGDARFPVLSPEDWEEIARETPPRGEKDDAD
                     VTYVTLRRRLKGEAK"
     gene            30973..31049
                     /locus_tag="cmpar_34"
     tRNA            30973..31049
                     /locus_tag="cmpar_34"
                     /product="tRNA-Pro"
     gene            complement(31091..31663)
                     /locus_tag="cmpar_35"
     CDS             complement(31091..31663)
                     /locus_tag="cmpar_35"
                     /codon_start=1
                     /transl_table=11
                     /product="hypothetical protein"
                     /protein_id="IGS:cmpar_35"
                     /translation="MIERPATSDVKARAVLFFRPIAGGSPRRSQRRAAGLGKWPLCCS
                     VETMTTEDTQESATLFSLVGGASTVDRLVEAFYRNMDETPAARDIRAMHAAELGPTKA
                     ILKSYLSEWLGGPKDYSSKRGHPRLRMRHARFSIGPAGRDAWLLCMNAALEECIEDPA
                     ARASIGKQLAGLADWMRNDPDNAHDKAHRG"
     gene            31663..31815
                     /locus_tag="cmpar_37"
     CDS             31663..31815
                     /locus_tag="cmpar_37"
                     /codon_start=1
                     /transl_table=11
                     /product="hypothetical protein"
                     /protein_id="IGS:cmpar_37"
                     /translation="MLGAGAGVGSFIFRLSGVKPSNRILSRSTCLVAISYPGAIEVLA
                     TWLTPG"
     gene            complement(31812..31958)
                     /locus_tag="cmpar_36"
     CDS             complement(31812..31958)
                     /locus_tag="cmpar_36"
                     /codon_start=1
                     /transl_table=11
                     /product="hypothetical protein"
                     /protein_id="IGS:cmpar_36"
                     /translation="MKKRPARSREVGSLDSRTGKKIIATPPRDGTADANMRRLFARQA
                     SGER"
     gene            complement(31962..32684)
                     /locus_tag="cmpar_38"
     CDS             complement(31962..32684)
                     /locus_tag="cmpar_38"
                     /codon_start=1
                     /transl_table=11
                     /product="short chain dehydrogenase family protein"
                     /protein_id="IGS:cmpar_38"
                     /translation="MRNVIVTGGSRGLGLEISRRLVSDGFRVLAVARKESDELRDEIA
                     RSNGALSFAPLDLAELDAIPDAVLRWKKEFGAPYGLVNNAALGTEGLLATMHNSQIEM
                     LTRVNVTAPIILSKYVVRNMMSAGGGRIVNISSIIASTGYNGLAVYGATKAALVGFTK
                     SLAREVGRMGVTVNAVAPGFIETEMTASLDADDRAKIAGRAALRRLAAPEDVANAVAF
                     LLDEKARNVTGAVLTVDAGATA"
     gene            complement(32684..34060)
                     /locus_tag="cmpar_39"
     CDS             complement(32684..34060)
                     /locus_tag="cmpar_39"
                     /codon_start=1
                     /transl_table=11
                     /product="AMP-binding enzyme family protein"
                     /protein_id="IGS:cmpar_39"
                     /translation="MSQPLSLRLLARASAPSGEARLCASARSISWRDAIEGTILDGRR
                     AALAGKSVLIGVSSQFFAALAMLELDGVAARMVIAPPDFTPERLGSVISQAGVDAIIC
                     DDETRDFGADAQRFPVSPSRFDASPRTAPIATEWVLPTSGTTGAPKLVAHRLDGLLGA
                     VMRAAGEAAPVWSTFYDIRRYGGMQIFLRAATSGATLLLTEGDETLAEHMSRMASAGI
                     THLSGTPSHWRRLLMNPEAARIGPAYLRLSGEIADRAILDSLASFYPRAKIVHAYAST
                     EAGVGFEVADGREGFPISYLDGLPGVDMRVIDGSLRLRSRRTADRYIGRDDLQLADAE
                     GFVDTDDLVERVGDRFLFKGRRAGTINVGGLKVHPEEVEQVINAHEAVRMSLVKARRN
                     PITGDLIIAQVLLKESDVSPERKRDVKDEILASCRARLERHKAPVSIDFVASLAMSAG
                     GKLLRGQA"
     gene            complement(34044..34274)
                     /locus_tag="cmpar_40"
     CDS             complement(34044..34274)
                     /locus_tag="cmpar_40"
                     /codon_start=1
                     /transl_table=11
                     /product="phosphopantetheine attachment site family
                     protein"
                     /protein_id="IGS:cmpar_40"
                     /translation="MLSVMEEVAAEQQKKLAPLADDTALANSGLDSLCFAIIVARLED
                     SLGVDPFTASEEVYFPVTLADFVALYENVAAA"
     gene            34439..35269
                     /locus_tag="cmpar_41"
     CDS             34439..35269
                     /locus_tag="cmpar_41"
                     /codon_start=1
                     /transl_table=11
                     /product="hypothetical protein"
                     /protein_id="IGS:cmpar_41"
                     /translation="MIAEADAPALAQLLTRGFPDRTLEYWRRAMETLARRDAPEGYPR
                     FGYMLEHEGAPVGVILMIFTRVGDKIRCNISSWYVDELYRGYASLLIAAAVRHKDVTY
                     VNISPATHTWRVIEAQGFRRYADGQMLTIPALSRWTANARVRPFDKKRDYGDALTAQE
                     RDLLTAHVERGCMALVVHGKREAHPFVFLPRRILKGLFPTLQLVYCRDIADFQRFAGP
                     LGRELLRQGHPTVLVDASEKIPGLFGKFFRDRGPKYFKGPQRPRLGDLSFSESVLFGP
                     "
     gene            35293..36966
                     /locus_tag="cmpar_42"
     CDS             35293..36966
                     /locus_tag="cmpar_42"
                     /codon_start=1
                     /transl_table=11
                     /product="thiamine pyrophosphate enzyme, C-terminal TPP
                     binding domain protein"
                     /protein_id="IGS:cmpar_42"
                     /translation="MKAVTEISAAQALVDQLIVNGVDHIFCVPGESYLAVLDACYERD
                     VKLTVCRNEAGAAMMADAYGKATGRPGICFVTRGPGAANAFAGVHIAQHDSTPMILFI
                     GQIERTNRERGAFQEVDYRAMFGGQTKWTAEIDDGARMAEYVSRAFHVAMGGRPGPVA
                     LALPKDMLEERVAPVACPAAATIETAPGAEAMAQLAQMIEAAERPLFVLGGARWDEAA
                     SRKMMEWARAFDMPVATSYRRLPLFDPLHDCYAGDLGLAANPKLVARAKGSDLFVLVG
                     GRLGEIPSQGYKLFDIPAPQTRFVHVYPQAEEFGRVYAPALAIHASPKPFVDALTKLA
                     APSAIRWAKETRAAHQDYLDFSRSFTPSAEVDLAQIMIWLSDNLPEDAIICNGAGNYA
                     SWIHRYFRFRRYGSHFAPTSATMGYGVPAACAIQRLYPQRLVVSLNGDGDFLMNGQEF
                     ATAVQYDLPIVVVVCDNASYGTIRMHQERNYPARVIGTDLKNPDFAAYARAFGGFGVR
                     VERTADFPEAFAAARASGRPSIIHLMIDPDRISPAANLSAIRADALARG"
     gene            complement(37146..38042)
                     /locus_tag="cmpar_43"
     CDS             complement(37146..38042)
                     /locus_tag="cmpar_43"
                     /codon_start=1
                     /transl_table=11
                     /product="aminotransferase class IV family protein"
                     /protein_id="IGS:cmpar_43"
                     /translation="MASPVQLRPVSQTWTFFQGEWRDGNAPILGPRTHGAWLGSMVFD
                     GARAFEGVTPDLDLHLARVNNSAREMLLEPTLSVEEWRELVEEGLRKFPRDAQLYIRP
                     MYWAEDGLGGGVRFEPNSTNWCLTIYEALMPAPKGGAVTLSPFRRPSAETAPVGAKAS
                     CHYANGARALIEAAKRGFDNCLMRDMLGNIAEFANSNAFMAKDGVVFTPAANGTFLNG
                     VTRQRVIGLLRADGVQVVETSLSYDDFLRADEIFSTGNFQKVAPMSRIDDRALEAGLM
                     YKRARSLYWDFAHSRAPLRAVG"
     gene            complement(38055..38513)
                     /locus_tag="cmpar_44"
     CDS             complement(38055..38513)
                     /locus_tag="cmpar_44"
                     /codon_start=1
                     /transl_table=11
                     /product="hypothetical protein"
                     /protein_id="IGS:cmpar_44"
                     /translation="MSGDDKIVFYQGRNVEMQACPINPAWVIEGAPVARNFVLSRSAD
                     GSASTLLWDCTSGVFNWYYDIDETVYLLEGSVVIRDDSGVEHHLGPGDHALFRAGSHA
                     AWRVESYVRKVAFCRNPVPQPVLFAARVVRRLSRMMGLAPAPAPAMFNGV"
     gene            complement(38544..39461)
                     /locus_tag="cmpar_45"
     CDS             complement(38544..39461)
                     /locus_tag="cmpar_45"
                     /codon_start=1
                     /transl_table=11
                     /product="amino acid--[acyl-carrier-protein] ligase 1"
                     /protein_id="IGS:cmpar_45"
                     /translation="MDTATQTKPVADQTILDHLFRPMGVDGVYARTQAYEDVVDALQR
                     LISRHRPDDAEAFRFPPVMSLRQLEKQGYLNSFPQLLGCICALHGGEADVNAAVERAR
                     QGADWTAETTSADLVLSPAACYPIYPIASERGAVPEEGLTFDVAADCFRHEPSKDLDR
                     LQSFRMREFVRIGAPAQIAIFREAWMQRAQAIAESLQLPYHFDRASDPFFGRVGQLMA
                     ANQIEQALKFELLIPVRAEGGPTACMSFNYHREHFGKTWGLFDEAGELSHSGCVAFGI
                     DRLTIALFATHGLHVDEWPRGVLEVLRLQ"
     gene            complement(39476..40693)
                     /locus_tag="cmpar_46"
     CDS             complement(39476..40693)
                     /locus_tag="cmpar_46"
                     /codon_start=1
                     /transl_table=11
                     /product="acyl-CoA dehydrogenase, N-terminal domain
                     protein"
                     /protein_id="IGS:cmpar_46"
                     /translation="MSTAENLVTIDPRNKYKRDEDLGARISAAVAVAAKYANAVDHDA
                     RFPQEAFDELKAQRLLGMILPRSFGGDDRSVADAAQVCYALGRVCSSTAMIYAMHMAN
                     VACVLNHSDGTERHMSYLRRIGGAQMLLASSTTEGRNGANVRSSASAIVQEGDRVTLD
                     RDASVVSYGAAADAIVTTARRSPESLSSDQVLALFFKEDYTLERTSKWDVMGMRGTCS
                     EGFRLLAKGEPEQVLPEAYDKIHRRSMVPVTHILWAACWAGVAAGAVERAQGFIRKVS
                     RAQKGNLPPGAPYATQASQSLMNLTSLVDSATADYQSRAGEPEALDEISFQTTLNLLK
                     VSASEMAISTVMLAFNACGIAGYRNDSEFSISRPLRDILSSSVMINNNRILGNVATSC
                     LIGGVPETIVKAR"
     gene            40902..41150
                     /locus_tag="cmpar_47"
     CDS             40902..41150
                     /locus_tag="cmpar_47"
                     /codon_start=1
                     /transl_table=11
                     /product="phosphopantetheine attachment site family
                     protein"
                     /protein_id="IGS:cmpar_47"
                     /translation="MDATTLQTSDRISSIVGQFISLHDDVAPNQDLQELGLTSMQMVN
                     LMLSIEAEFDLTIPSSKLVPSNFRSIENIQALLRDLAH"
     gene            complement(41237..42184)
                     /locus_tag="cmpar_48"
     CDS             complement(41237..42184)
                     /locus_tag="cmpar_48"
                     /codon_start=1
                     /transl_table=11
                     /product="homoserine O-succinyltransferase family protein"
                     /protein_id="IGS:cmpar_48"
                     /translation="MTGQARRPGDVLEIALVNNMPDQALSATQMQFARLIRAAAGGRV
                     IRWRCYALPGLERSDTARRYLERSHEDIEALYRRGADALIVTGCEPRAARLDDEPYWP
                     HMQTLVDWARGHTLSTIWSCLAAHAATLHLAGVERRPSPRKTSGVFSFVREGEHWSRN
                     AQPRASLTPHSRYNDLPREALERRGFHVASYADSVGVDMYWRKEPSLFVFLQGHPEYD
                     ADTLLKEYRRDALRYLAGERADYPSQPENYFSAATQEKLDALCQRIVSGDRMAAEGAL
                     ANILSAEECRADWALDTTRLYQDWLDEVSHRAVALRASA"
     gene            complement(42181..43494)
                     /locus_tag="cmpar_49"
     CDS             complement(42181..43494)
                     /locus_tag="cmpar_49"
                     /codon_start=1
                     /transl_table=11
                     /product="O-acetylhomoserine
                     aminocarboxypropyltransferase/cysteine synthase family
                     protein"
                     /protein_id="IGS:cmpar_49"
                     /translation="MRNETIAVHGGYEGDPATRAVAVPIYQTVAYEFDSADHAAALFD
                     LEEEGFRYSRIANPTVAVLERRVAQLEGGVGALAVSTGQAALYYAFANVADSGGNIVS
                     APTLYGTTHTLLQHVMARQGVNVRFAASDAPADVAAAMDADTKAVFCESVGNPAGNIC
                     DMRALADVAHAHGVPLIVDNTVATPILWRPIEHGADIVVHSMTKFMGGHGATLGGIIV
                     DSGKFRWGDYPERFPTFNQPDASYHGLVYVERFGESAYIARARSVYQRTTGAVLAPLN
                     AFLLLQGLETVALRVERHVENARKVAEFLRDDPRVAWVNYAGFPESPYYALAQKYLDG
                     RVPSLLTFGVKGGLEAGKRAYDSLKVVKRLVNIGDAKSLACHPASTTHRQMSPQEQAK
                     AGVTPEMLRISVGIEHIDDIIEDLDGALTAATNMARNPTLLETAQ"
     gene            43727..45499
                     /gene="Slc27a4"
                     /locus_tag="cmpar_50"
     CDS             43727..45499
                     /gene="Slc27a4"
                     /locus_tag="cmpar_50"
                     /EC_number="6.2.1.-"
                     /codon_start=1
                     /transl_table=11
                     /product="long-chain fatty acid transport protein 4"
                     /protein_id="IGS:cmpar_50"
                     /translation="MTMDGAMNAPARTNAGRSVNSDWLRALKLTAAIDQNPRRTLPLA
                     FEEIARERGDAPAILSHRGGLTFRELAEKARRYARWGLAEGLRKGDAVALAMESRPDY
                     VAIWLGLTRIGVVVALVNSNLVGPALAHCVGVANPRLLIASPALADICAPAAQQSGAR
                     LVICDDAHEAALTALSAAPLELDAQTEPTIADHALYIYTSGTTGLPKAAIVSHKRVLN
                     WGQWFGGLLDVTAADRMYNCLPLYHSVGGVVAIFAPLLAGGSVFLRERFSASAFWSDV
                     VEQDCTLFQYIGELCRYLVNAPESEAEKRHRLRAALGNGLRPDVWAAFEERFRVPRIL
                     EFYAATESNFSLYNVDGEPGAIGRIPGFLAASQVVRLVKYDMENDAARRGADGLCIAC
                     GPDEPGEAIARVANDFEGYLDHAASQKKILRDVFKPGDAWMRSGDLMRKDSRGFFYFV
                     DRVGDTFRWKGENVATAEVAQAIASYPGVLDVNVYGVEAPGRDGRAGMAAIVAAEGFD
                     IAGLYAHLAAQLPAYARPLFVRLSASLEVTETFKHRKRELAAEGFDPRALPDPVFFAT
                     SERPIYAALDLALYEKILAGVVSI"
     gene            45526..46695
                     /locus_tag="cmpar_51"
     CDS             45526..46695
                     /locus_tag="cmpar_51"
                     /codon_start=1
                     /transl_table=11
                     /product="amidase family protein"
                     /protein_id="IGS:cmpar_51"
                     /translation="MTVDVGAVSVVLNEGVDGAGPLRGASFVVKENIDVKGQVSTNGH
                     PQWASTHAPAAANAQVVDRLLAAGARLVGKTHMDEMAYSLLGANPHFGTPINPAAPDR
                     HPGGSSSGSAVAVAAGLVNFAIGTDTAGSCRAPAAFCGVFGFRSSHGAIPMGGVIPLA
                     PSLDVIGWFARDLSQMAAVGEALLPHDADNGEFHRAVLLSDGFRGVETEFAAAAAPAT
                     DMLKSGPWQDGRLDEEFFKSALAHFRNLQAYEAWASHGAWISANHPAFGKGVEERFAI
                     ASKVTLDQKKAAEDFREEAKKRIDALFGDDGFLVMPTAPFRAPLLNESEEQLDAKRYQ
                     MMRLFLIASYFGLPQISLPLPANGEAPVALSFVGRRGADRRLIALAQRFCGKMKK"
     gene            46725..46946
                     /locus_tag="cmpar_52"
     CDS             46725..46946
                     /locus_tag="cmpar_52"
                     /codon_start=1
                     /transl_table=11
                     /product="tautomerase enzyme family protein"
                     /protein_id="IGS:cmpar_52"
                     /translation="MPVITIRIGKGRPIEKKRALAEAVTKAVVEMLDVQPEWVTVLID
                     EYERENWATGGRLHADKFGPGYGKQGVDE"
     gene            complement(47052..47483)
                     /locus_tag="cmpar_53"
     CDS             complement(47052..47483)
                     /locus_tag="cmpar_53"
                     /codon_start=1
                     /transl_table=11
                     /product="low molecular weight phosphotyrosine phosphatase
                     family protein"
                     /protein_id="IGS:cmpar_53"
                     /translation="MGERPQSVLFACTLNTVRSPMAEAIARHYFGREIYFASAGIKRG
                     EPDPFAIAAMEEIGVDMSRHKPHTFEDLEDSNFDLIVTLSPEAHHKALEFTRAMAVDV
                     VYWPTPDATVRHGSRDAILTAYREVRERLTMRIKQLLAPGR"
     gene            complement(47489..47941)
                     /locus_tag="cmpar_54"
     CDS             complement(47489..47941)
                     /locus_tag="cmpar_54"
                     /codon_start=1
                     /transl_table=11
                     /product="hypothetical protein"
                     /protein_id="IGS:cmpar_54"
                     /translation="MAVTLDENSIGRGSADQEHERAIAVYDLIEENSFSLVGHDGGPY
                     ALNISLMDAKLVFDIRDENGAGVVTHILSLTPFKRILKDYFLVCDAYYSAIRTATPSR
                     IEAIDMGRRGLHNEGAQLLAERLKGKIDCDQDTARRLFTLITALHWKG"
     gene            complement(47971..49272)
                     /gene="hisD"
                     /locus_tag="cmpar_55"
     CDS             complement(47971..49272)
                     /gene="hisD"
                     /locus_tag="cmpar_55"
                     /EC_number="1.1.1.23"
                     /codon_start=1
                     /transl_table=11
                     /product="histidinol dehydrogenase"
                     /protein_id="IGS:cmpar_55"
                     /translation="MTLRLDAAAPDFEQQFLSLLAMKRESSQDVDATVRAIIEDVVAR
                     GDEALIDYSRRFDRIDLAQTGIAVSAAEVDAAVAACPREQLAALDLALARITAYHEKQ
                     KPENLRYRDAAGVELGWRWSPLDSVGLYVPGGTAAYPSSVAMNVVPAKVAGVKRIVMV
                     VPTPGGHVEPLVFAAAKRSGIDEIYRVGGAQAVAALAYGTRTIAPVAKIVGPGNAWVA
                     AAKRRVFGQVGIDMIAGPSEVLILADKTANPDWIAADLLAQAEHDESAQSILITDSVE
                     IADATAAAVERHLSTLSRSEIASKSWRDYGAVILVKKLADALPLADRIAAEHLEIISE
                     DAEELAARVSNAGAIFIGGYTPEAVGDYVGGSNHVLPTARSARFSSGLNVLDFLKRTS
                     ILKCDAESLRAIGGAAVTLGEAEGLTAHARSVAIRLNALGA"
     gene            complement(49409..49891)
                     /locus_tag="cmpar_56"
     CDS             complement(49409..49891)
                     /locus_tag="cmpar_56"
                     /codon_start=1
                     /transl_table=11
                     /product="hypothetical protein"
                     /protein_id="IGS:cmpar_56"
                     /translation="MAATPLQDAPSLRLHALDSEDLALLSAHLQDALVRVGDIAFMPG
                     KRRFALVGSRFDWAAEMEGRLERCRAGLHFEGVQRVRCQKVSRDQPDAILDLLAVTFE
                     PAGEPPGGTIRLTFAGGAAICLDVECVEAMLTDLGPRWKTAARPKHDLSHADPGYSSS
                     "
     gene            49940..50692
                     /locus_tag="cmpar_58"
     CDS             49940..50692
                     /locus_tag="cmpar_58"
                     /codon_start=1
                     /transl_table=11
                     /product="hypothetical protein"
                     /protein_id="IGS:cmpar_58"
                     /translation="MRRTARRRGLQPLFSERANCGLIAFRTRFEKDAAMTDLTGVYGK
                     DIFTEPSNVDSDTLKNLGPLRPMAGVWRGHKGVDVNPKADGPETQVYIDRIVLEPIDP
                     QTNGPQLFYGLRYHQHVVRPGLVETYHDQIGYWLWEPATGVVIQTLAIPRGQTAMAVG
                     KAAPDAKEFELVATRGSTTYGICSNPFLEEAFRTDEYRIKVTINDDGTWSYDEVTKLM
                     LNGTTPFEHRDRNMLVKVAEAEPNPLAAAAKS"
     gene            complement(50687..51400)
                     /locus_tag="cmpar_57"
     CDS             complement(50687..51400)
                     /locus_tag="cmpar_57"
                     /codon_start=1
                     /transl_table=11
                     /product="RDD family protein"
                     /protein_id="IGS:cmpar_57"
                     /translation="MSDLATQDEGRTAHPLDAKFYVRQGDEIIGPISGFGLVKMIETG
                     TAEAQTSVMKLGEDWTELAKIPLFASCFPPDLVITPAAPRQEQARDEYVGFFPRLGAY
                     LVDYLVMSAIVFVVAVVFGVTLALATGSAEDPLSDQAWRIVGTVIGLIVGVLYYGYFT
                     SGSWQATPGKRALGIYVIRTDGRRIGWGLAAGRYLAYFLSSIPLFYGFLMILWTDEHK
                     GLHDIACKTRVVKGRPTGS"
     gene            complement(51517..51966)
                     /locus_tag="cmpar_59"
     CDS             complement(51517..51966)
                     /locus_tag="cmpar_59"
                     /codon_start=1
                     /transl_table=11
                     /product="glyoxalase/Bleomycin resistance /Dioxygenase
                     superfamily protein"
                     /protein_id="IGS:cmpar_59"
                     /translation="MPTLTPHIVCAGAAEAMEFYKKAFGATEIMRMPGPDGKLMHGSM
                     RIGDSMLMLVDEMPQWGALGPKARNGTSVTLHLKVPNVDALFAQAVAAGATVKMPVAD
                     MFWGDRYGVVVDPFGHEWSIATTVRELTVDEIRAAGEAAFAKGCPEA"
     gene            complement(52008..52451)
                     /locus_tag="cmpar_60"
     CDS             complement(52008..52451)
                     /locus_tag="cmpar_60"
                     /codon_start=1
                     /transl_table=11
                     /product="bacterial regulatory s, gntR family protein"
                     /protein_id="IGS:cmpar_60"
                     /translation="MSKKLPIEVVYEVRDNCLCLATQRAARRLARRFDRAFAPVGLTN
                     GQFSLMMALNAPQAPTVGKLAAFLAMDRTTLTAALKSLERRGLVRVAADETDKRARRV
                     ALTEAGRETLVSALPIWRATHAAVEKELPEGDAERLRLSLANVCR"
     gene            52509..52973
                     /locus_tag="cmpar_61"
     CDS             52509..52973
                     /locus_tag="cmpar_61"
                     /codon_start=1
                     /transl_table=11
                     /product="3-demethylubiquinone-9 3-methyltransferase
                     family protein"
                     /protein_id="IGS:cmpar_61"
                     /translation="MKAKVRTCLAFKDQAEEAARFYVSLIPGSEFETAFRPEPTGPAL
                     MALFSLAGTPYQALNMGDYVTLNDAVSISVVTKDQEETDRLWEALLADGGAENRCGWL
                     KDRFGLSWQIVPEALPRLLTDPDRAAAGRAMQAMMGMVKLDVAALEKAFRGD"
     gene            complement(53010..53201)
                     /locus_tag="cmpar_62"
     CDS             complement(53010..53201)
                     /locus_tag="cmpar_62"
                     /codon_start=1
                     /transl_table=11
                     /product="hypothetical protein"
                     /protein_id="IGS:cmpar_62"
                     /translation="MNEDAFNMAIRKFLKEVGVTSQREIERVVREHRVEGGKLKLRMT
                     LTAEGTPLQHVVQSEVDVT"
     gene            53352..54011
                     /locus_tag="cmpar_63"
     CDS             53352..54011
                     /locus_tag="cmpar_63"
                     /codon_start=1
                     /transl_table=11
                     /product="pilZ domain protein"
                     /protein_id="IGS:cmpar_63"
                     /translation="MAASEIAGRRMSLHPTTESFSGYLPIFTSSERRRFQRVHIDLFG
                     RSVLESKAEHHCRTIDISPGGMRLMSTAMPQIGENVTVYIDALGRFHGRVVRAAPDSF
                     SMTINASPEKREMLADKLTWFANRIALNLSDQRRHERIEPFQKFALLRLDSGVELIVK
                     IRDLSASGVGVDSIFSPPVGERVSIGKTYGKVVRHFEGGFAAEFLTPFPEHAIDETTR
                     L"
     gene            complement(54090..55385)
                     /gene="purA"
                     /locus_tag="cmpar_64"
     CDS             complement(54090..55385)
                     /gene="purA"
                     /locus_tag="cmpar_64"
                     /EC_number="6.3.4.4"
                     /codon_start=1
                     /transl_table=11
                     /product="adenylosuccinate synthase"
                     /protein_id="IGS:cmpar_64"
                     /translation="MANVAVVGAQWGDEGKGKIVDWLSVEADVVVRFQGGHNAGHTLV
                     IDGATYKLALLPSGIVRPGKLSVVGNGVVVDPHFLVGEIERLREQGVEITPANFKIAE
                     NAPLILSLHRELDAHREEAAGGGAKIGTTKRGIGPAYEDKVGRRSIRLMDLAEPDTLD
                     DKIARALAHHNPLRKGLGLPEIAPAMLREELLSVAPKVLPFMDAVWDLLDEQRRAGKR
                     ILFEGAQGVLLDVDHGTYPYVTSSNTVAASAASGSGLGPGAIGYVLGIAKAYTTRVGG
                     GPFPTELHDAIGELIGDRGHEFGTNTGRRRRCGWFDAVLTRQAVKTSGINGIALTKLD
                     ILDGFDEIKICTHYMLDGKRVDRLPASQSAQARVTPVYESYPGWKETTSGARSWAELP
                     AQAIKYVRRIEELIGAPVALLSTSPERDDTILVHNPFQD"
     gene            55559..56011
                     /locus_tag="cmpar_65"
     CDS             55559..56011
                     /locus_tag="cmpar_65"
                     /codon_start=1
                     /transl_table=11
                     /product="hypothetical protein"
                     /protein_id="IGS:cmpar_65"
                     /translation="MTDATIAADRVQNHTSDAVNRMIHEEMLERLVYFALHPGRIGER
                     LSELDREWDVERALEANASTVALAGLALGLLGDRRWLAIPVAVAGFLLQHAVQGWCPP
                     LPVLRRLGFRTSHEIDQERYALKALRGDFQKVEKAMLRLQETLREHRV"
     gene            complement(56139..56423)
                     /locus_tag="cmpar_66"
     CDS             complement(56139..56423)
                     /locus_tag="cmpar_66"
                     /codon_start=1
                     /transl_table=11
                     /product="hypothetical protein"
                     /protein_id="IGS:cmpar_66"
                     /translation="MPFIIEINCGAPVSMARRLLTYGRGDVAIPQRGPSAGDPPRRRV
                     ECEPKRTALPVEPELAFCDVLVVSASILGLVATTIALVRLVDVGLDALCR"
     gene            56491..56640
                     /locus_tag="cmpar_67"
     CDS             56491..56640
                     /locus_tag="cmpar_67"
                     /codon_start=1
                     /transl_table=11
                     /product="hypothetical protein"
                     /protein_id="IGS:cmpar_67"
                     /translation="MENEIFLGLMQNLSVYAMYNQLRSKLYVSNSTYICKCGRHHAKN
                     IYYEY"
     gene            56914..57780
                     /locus_tag="cmpar_68"
     CDS             56914..57780
                     /locus_tag="cmpar_68"
                     /codon_start=1
                     /transl_table=11
                     /product="hypothetical protein"
                     /protein_id="IGS:cmpar_68"
                     /translation="MDDLIPSGFLSDRTDRFAIILGTNEIASAIAVRLSWARFRVVLS
                     HDPFPPVIRRGMAFHDALFDDRAEVDGIVGERADSAIELVHALAGPGRVAVTHLPLTD
                     LITLRSPTIVVDARMQKHRVTPDLRGVARLAIGIGPKFGARTNCDIAIETHPKRTGDL
                     VADGETLLADGVARTLGGAGKERFIYSTRAGAWRTPLDIGGMVFKDYVVGYLDGLPLR
                     APMDGYLRGIARDGALAPGGVKLVEIDPRRRQACWTGTDERGRAIAEAVVDAVERTPF
                     LDITAKARASLH"
     gene            57858..58658
                     /locus_tag="cmpar_69"
     CDS             57858..58658
                     /locus_tag="cmpar_69"
                     /codon_start=1
                     /transl_table=11
                     /product="molybdenum-pterin binding domain protein"
                     /protein_id="IGS:cmpar_69"
                     /translation="MRMSPTRKIDALLALRSEGKLLIGRDRIKVLEAVAEHKSISKAA
                     KAVGFSYKAAWDAVTAINNLLPSPAFVTKAGGKSGGGAEVTAEGLKLIETFHKLEDRL
                     SRISSMIAAEGLDGQDDFPLWSLGLRISARNLFRAEVVSVKKWPVDVEVTLQISGEHK
                     IYSVITNDGAEDLDLRPGRKVVALVKSSFVELASSGQSSDDSRNLFTGVVSRRTDAER
                     NCELLIDIGAGKTMTAVLPRRDVESMGLDEGSQVTARFAPEDVILAAD"
     gene            58883..60178
                     /locus_tag="cmpar_70"
     CDS             58883..60178
                     /locus_tag="cmpar_70"
                     /codon_start=1
                     /transl_table=11
                     /product="bacterial extracellular solute-binding family
                     protein"
                     /protein_id="IGS:cmpar_70"
                     /translation="MRSLRPALAAPALLVFCALAPANGEERKIVVVTSFPEELTTRYE
                     QEFEKRHPGVHVQYVWKQSRDALAELSKPEQGGADVYWAPTLANFSILRERGAFRPIK
                     VERAVLPGKLANQRISDPDGRFEAFDVAGYGVAMNAPLAASENLAAPKRWAELARPDY
                     ARRLVMPIPAKVGFSPALYDIFLQSEGWDAGWSLLSEMASEAALLDQGALPTAQVKEG
                     KAVFGLTIDFFAVSAKANGAPVEMIYPARTAFLPAHIAMTASSPHIDDAQAFIDFALS
                     KDGQKLMMERDSMRHPARPDAYDEKPAALVDPFKLPSNVILDYDFEIGRRRPPLVTLL
                     FDLAIVENHAQNAALWRAIHAAEKSAPDEARARALAEARQFMSFMPVSNVEARDVAFL
                     GKFGSRDAIDPATIAKWREEIAASRQKARDVLAGLGVAP"
     gene            60175..61476
                     /locus_tag="cmpar_71"
     CDS             60175..61476
                     /locus_tag="cmpar_71"
                     /codon_start=1
                     /transl_table=11
                     /product="cytochrome c family protein"
                     /protein_id="IGS:cmpar_71"
                     /translation="MKRAALILVALTLAGAARYETQAPETEAFSQPFAGLEAPQSVRF
                     RRGSGLFRQAWLIGPSEDHPDLVGLGPLYNRLSCIACHVKNGRGAAPDAENGLARHMA
                     ARLSVEGSDAHGGPRAHPAYGAQLNPEGVPGVAGEGQAVIAYDEEAVTLEDGERVTLR
                     RPKLAFRNLAYGEIGADSRISVRNAPPVFGLGLLEAVPEAEILAGKGKPNYVWDIEAK
                     AHRLGRFGLKANQPGLKQQIANAFAEDIGVTSSLFPQESCAVGQSACVAAGSKKPDLS
                     DAQLDATTAYIRLLAVPARRGADAPNAVAGEAQFRALGCAACHRETLRVGDFADAPSL
                     SGSEIHPYTDLLLHDMGDGLADGRADYEAGPRDWRTPPLWGLGLAGKGGDGANYLHDA
                     RARTLAEAILWHRGEAQDAADGFRRLPKSERDALLAFLNSL"
     gene            61494..63734
                     /locus_tag="cmpar_72"
     CDS             61494..63734
                     /locus_tag="cmpar_72"
                     /codon_start=1
                     /transl_table=11
                     /product="tonB dependent receptor family protein"
                     /protein_id="IGS:cmpar_72"
                     /translation="MTKLFVSTALSGGALLAFAVGANAQTPLPPIEVRAPKAFELGQI
                     KVGERRLATPTRVAQPSAPAQAGGGATQPTQPAAPARASFETDSAPTPRQNTDAFGGY
                     TITNRQTETFARNTLDQAVNIAPGVNAYTTGGQRNEQNIYVRGFDRWQVPLTVDGVRV
                     YLPVDNRLDFARFLTPDIAEVQIAKGYVSVLDGPGGMGGQINLVSRKPTREVEAELRS
                     RMSLGRDGTYQGIQNYGFVGTKKDLYYAQLSGAWQRFDGWVLPASFGTWMSNQGWGMR
                     NQSYTQDYNVNAKVGVTPNTTDEYSLTFSRQSGVKSSPLNVYQPITQQNYWQWPYWNV
                     QNLYFLSKTQLGDASYVKTRGYWSKFENALYSYDNPGYYLQSLQKSFQSHYSDYALGT
                     DVEAGTQFGDIDTLKGLFFYRLDTHTEWQYNYGVNFQNNNRGCWANIPCSAQPVIASQ
                     EDTYSAAVENTFHPRKDIDVVGGFSYDWRHLRQAQGFALPQGTINYTPRDMSAPNYQG
                     AVIWRYNEKDNDRVYFNVSDRVRFPTLFERFSTRFGGATSNPSLQPERAVNYDLGWSS
                     QITPNARVSVDIFHSWVQNLIQNVPVPAYGLNVTQSQNVGSGRFSGAEVSADYQPRED
                     FSLGGNLTVIRRRVYAPYIPFFQPIGVPDIKLFLYAGYRPIPQITLTPNIEMASSRWT
                     VVPNTSAYYRTGAYFLTNFNADYQMTDNVKLTVGARNLFDQLYLLTNGFPEPGRSFYL
                     AVKANF"
     gene            63749..63898
                     /locus_tag="cmpar_73"
     CDS             63749..63898
                     /locus_tag="cmpar_73"
                     /codon_start=1
                     /transl_table=11
                     /product="hypothetical protein"
                     /protein_id="IGS:cmpar_73"
                     /translation="MTNEPLRRRAGAFSYAARASAHWPAPAPLAFERRHYVQATIPKR
                     ETAPN"
     gene            63996..64217
                     /locus_tag="cmpar_74"
     CDS             63996..64217
                     /locus_tag="cmpar_74"
                     /codon_start=1
                     /transl_table=11
                     /product="hypothetical protein"
                     /protein_id="IGS:cmpar_74"
                     /translation="MKKFALLTIAMIVASATAAEAQRAGPFPYDGDIQAYGAPWRYQF
                     RDWSTPSRPLRPGVCWYWNDYTQLWKWEC"
     gene            64293..64508
                     /locus_tag="cmpar_75"
     CDS             64293..64508
                     /locus_tag="cmpar_75"
                     /codon_start=1
                     /transl_table=11
                     /product="hypothetical protein"
                     /protein_id="IGS:cmpar_75"
                     /translation="MSLVKRWRRRVCAPMIGPWPTVTPGRAVFLSERLEEKFAERQAA
                     KADFAPSVEEIALDPRQKAGFSPHGPE"
     gene            64610..66271
                     /locus_tag="cmpar_76"
     CDS             64610..66271
                     /locus_tag="cmpar_76"
                     /codon_start=1
                     /transl_table=11
                     /product="na+/Pi-cotransporter family protein"
                     /protein_id="IGS:cmpar_76"
                     /translation="MGFSLNLVDLAGFIALLLWGVHMVQTGVQRAFGPNLRAMLGQAL
                     RNRSGAFLAGLGVTAILQSSTATGLMTAGFAASGLVELAPALAVMLGANVGTTLIVQI
                     LSFNVAAVAPALILIGVLMFRRDVSPRARDIGRVFTGLGLMLLALHQLLELMVSYEDT
                     PSMRLLLGAAATSPLLDVLLAAGLTWAMHSSVAVVLLIMSLASKGAVPPLAAFALVLG
                     ANLGTAINPVLEGPANDELAAKRLPIGNLLTRVAGVGFGLAFLEPISRQIVTIVPDNA
                     RAVADFHSLFNIAVAALFLPLLTPFAGLLEKLLPKRVDPTDPSQPIYLDPAAKETPIV
                     ALGAAAREALRVADALGEMLAGARAALASADRRKIVETRRRDDVLDRLNGAIKAYLIS
                     LDPEELNEQDHRRLNEILCFTMNLEQAGDVIDRNLLPHAAKRLKRGLVFAREEQAELI
                     DLIERLTSNLKAAAALFMTEDARIARTLADEKIAFREAETQATLAHFERLRNGRLDAV
                     QASALHLDLLRDMKSINSHIVAAAAYPVLEREGELLPSRIIRVVR"
     gene            complement(66355..66429)
                     /locus_tag="cmpar_77"
     tRNA            complement(66355..66429)
                     /locus_tag="cmpar_77"
                     /product="tRNA-Val"
     gene            66569..66694
                     /locus_tag="cmpar_78"
     CDS             66569..66694
                     /locus_tag="cmpar_78"
                     /codon_start=1
                     /transl_table=11
                     /product="hypothetical protein"
                     /protein_id="IGS:cmpar_78"
                     /translation="MKDFLILRSRRRRRLEGRGSPFALLLLSFVLRDGLFEASSG"
     gene            66893..67072
                     /locus_tag="cmpar_79"
     CDS             66893..67072
                     /locus_tag="cmpar_79"
                     /codon_start=1
                     /transl_table=11
                     /product="hypothetical protein"
                     /protein_id="IGS:cmpar_79"
                     /translation="MSLQGHIVELQRRHEALKKEIEKEKLHPNADEAKILELKRKKLQ
                     IKDELAKLSISETRH"
     gene            67163..67330
                     /locus_tag="cmpar_80"
     CDS             67163..67330
                     /locus_tag="cmpar_80"
                     /codon_start=1
                     /transl_table=11
                     /product="hypothetical protein"
                     /protein_id="IGS:cmpar_80"
                     /translation="MRLPPVPTRSPSKSRFPDHAFGRSRNIAVLSVSPYVLARPLLAR
                     QPKLTRPSQCP"
     gene            67321..68745
                     /locus_tag="cmpar_81"
     CDS             67321..68745
                     /locus_tag="cmpar_81"
                     /codon_start=1
                     /transl_table=11
                     /product="hypothetical protein"
                     /protein_id="IGS:cmpar_81"
                     /translation="MPVTASYRPETLHETLGEPFFDHVDAAVFPQTILRFRNQRWAAR
                     IGLDGLSDEEWIAHFGRFEPLPGGLPQPLALRYHGHQFRVYNAELGDGRGFLFAQLRD
                     AADGRLLDLGTKGSGRTPWSRRGDGRLTLKGGMREILATEMLEALGVDTSKTFSLIET
                     GEALQRGDEPSPTRSSVLVRLSHSHIRIGTFQRLAFHDDKAAIARLLDYVCSHYFPAL
                     DGLTAQAKARAFLEEVCARVAKLGAGYMSAGFVHGVLNSDNINVTGESFDYGPWRFAP
                     AYDPQFTAAYFDESGLYAFGRQPPALAWNLARLAECLLHLTGLEFAQKTLDGFAALIQ
                     REFRAALLRRLALASAGEEADARLSKSFTDFLMATRAPFEQAFFDWRGGLASEKRAKA
                     SPSASFYEREEFAPVRAALAAHEATAARLDHPYFQRAEPCTMLIDEVESIWTPIAEKD
                     DWTPLQAKSAQIKEMRDAYGFAPA"
     gene            68834..69052
                     /locus_tag="cmpar_82"
     CDS             68834..69052
                     /locus_tag="cmpar_82"
                     /codon_start=1
                     /transl_table=11
                     /product="hypothetical protein"
                     /protein_id="IGS:cmpar_82"
                     /translation="MNDNPDDAEQIAIRAELERVKLEHHDLEAAIDALIAVGAPDQLQ
                     IQRLKKRKLLLRDRITLLEDQLTPDIIA"
     gene            69183..69338
                     /locus_tag="cmpar_83"
     CDS             69183..69338
                     /locus_tag="cmpar_83"
                     /codon_start=1
                     /transl_table=11
                     /product="recA bacterial DNA recombination family protein"
                     /protein_id="IGS:cmpar_83"
                     /translation="MAGKLVPIERFRSGVPGLDDVLQGGLPRNAFILVEGPPGSGKTT
                     IALQIPA"
     gene            69364..70701
                     /locus_tag="cmpar_84"
     CDS             69364..70701
                     /locus_tag="cmpar_84"
                     /codon_start=1
                     /transl_table=11
                     /product="recA bacterial DNA recombination family protein"
                     /protein_id="IGS:cmpar_84"
                     /translation="MMATNAETPDQLLTIVRSHGWSLEGVHISELGDPAPSEASHDLA
                     DYTLFPEAEVEVGETLRHLFKEVERLKPTLLVLDTISSLRVLAPTPAFHRRQLKRIRD
                     QMTAQGCTTIVLDEASMTEKDLRSQTLADGIIELKQVDCDYGADRRRLRVRKLRGCRY
                     FSGAHDFSIITGGLVVYPRLVAQSFTNVKIGAVLQSGVEQIDALMGGGLPHGSSTLIV
                     GPAGIGKSTISSLFVMAAAKRGEKSCMLLFDESIETHVARDEGLGLEMTGAREAGLVR
                     LHHLDPAELSVGQIADLLIRQVEEDDVKLVVIDTLNGYLQSAMDEPAVLLHIRELVTY
                     LGRRQVATFLTLTQHGIFGPEIEAPVDLSFLADNVILLRFFEMSGAIHKALSVVKKRS
                     GRHESTIREIMLGPGRITVSKPLESFSGVLTGTPVYRPLSTTIATSRTVSRCC"
     gene            70692..71006
                     /locus_tag="cmpar_85"
     CDS             70692..71006
                     /locus_tag="cmpar_85"
                     /codon_start=1
                     /transl_table=11
                     /product="response regulator"
                     /protein_id="IGS:cmpar_85"
                     /translation="MLLNSIGVETQVAYSGPEALDAVPEYKPDVVFLDLGMPRMDGCE
                     TARRIRATTIGAEIPLIALSGWGRSEDREITSKAGFSHHFVKPIALDALRQVLAPESI
                     GG"
     gene            71111..71344
                     /locus_tag="cmpar_87"
     CDS             71111..71344
                     /locus_tag="cmpar_87"
                     /codon_start=1
                     /transl_table=11
                     /product="hypothetical protein"
                     /protein_id="IGS:cmpar_87"
                     /translation="MPRLGLSFNNSFDSRPRAPKADAYGRRPRQVTGVQIVGERETSP
                     IFSSVYVKAMGLLAIVAAISVAAAIIRIYAFRH"
     gene            complement(71341..71481)
                     /locus_tag="cmpar_86"
     CDS             complement(71341..71481)
                     /locus_tag="cmpar_86"
                     /codon_start=1
                     /transl_table=11
                     /product="hypothetical protein"
                     /protein_id="IGS:cmpar_86"
                     /translation="MRRKGLPAIALGPAIGMRRRKQINMQKRQGPAMPLPMRALGFLP
                     RS"
     gene            71480..71647
                     /locus_tag="cmpar_88"
     CDS             71480..71647
                     /locus_tag="cmpar_88"
                     /codon_start=1
                     /transl_table=11
                     /product="hypothetical protein"
                     /protein_id="IGS:cmpar_88"
                     /translation="MPRFISARPCRPYPQPANVLRRQELRMIPKRFLRWSVAPPKYWR
                     ASAHRKILKNA"
     gene            71714..72277
                     /locus_tag="cmpar_89"
     CDS             71714..72277
                     /locus_tag="cmpar_89"
                     /codon_start=1
                     /transl_table=11
                     /product="hypothetical protein"
                     /protein_id="IGS:cmpar_89"
                     /translation="MLRKYMITAAAAAIFLYPSASFAWGSGHWGEGSTPQSGSSGSGS
                     GGGSGGGYGGGQQSGGQWGGGGGGRQNGGGGQWGGGRQSGGQWGGNSGGYGGGRQSGG
                     GGGWGGGRQSGGQWGGNGGQWGGGYGGRQSGGHWGGGGGWGGYGGGHGDWGGYGGGRP
                     RPARGKVCYNFAGKPYVYSGGGRCPIS"
     gene            complement(72461..73669)
                     /locus_tag="cmpar_90"
     CDS             complement(72461..73669)
                     /locus_tag="cmpar_90"
                     /codon_start=1
                     /transl_table=11
                     /product="sodium/hydrogen exchanger family protein"
                     /protein_id="IGS:cmpar_90"
                     /translation="MDEHLTKAVASLAIAMIVAIVARRFKLPYTVGLVIVGAVMTFTR
                     PDFGPHLTHDFIFDLILPPLLFEAALTLSWRELLRDSVPLLTLAGLGTVVSAAAVAFA
                     CVTLLHWPAPSALVFGALIAATDPVAIIAMFKDNGVKGRLRLLVESESLLNDGAAAVL
                     FVMALAWAEGHGAGQGAGEIVLTLGRIVLGGVAIGALVGGAAILIAMGTTEHLIEVAL
                     TTIAAFGSFLFAEHFHFSGVLACVTAGLMMGNLGLLREENRSYLSERGREFVHSFWEY
                     AAFLANSMVFLMIGVDVASTPFAEYGFALIFAVIGIVLAARALTVYPLSAPFLPSRWR
                     ISFGEQHVLWWGGLRGALGLALALSLPDELPMRDVIVVATFGVVAFSIVVQGLTMPFL
                     LRAVGVLKGR"
     gene            74802..76145
                     /locus_tag="cmpar_91"
     CDS             74802..76145
                     /locus_tag="cmpar_91"
                     /codon_start=1
                     /transl_table=11
                     /product="4Fe-4S dicluster domain protein"
                     /protein_id="IGS:cmpar_91"
                     /translation="MKTFLDWSAYDTYGIGDAYSGIPAKGGNYAKAVAVCMHSRDCQK
                     TGKGVMCPSYRITGDRAHSTEARVAAFKAALNEGENAEAFADPRLDEAMDLCVSCKAC
                     KKECPSAVDMTLIKTEYLAQRHEIKGAPLRTRLFGGVPEWTGRHRGPLRYAIRLRNAF
                     APAARLAEKWLGITARRPLPELAAKPFAPHRSAAKGERGAVILFVDTFACHFDPHIAQ
                     AATEVLERAGYCVTMATPAPTDAEPDRPLCCGRTYLTTGMVEKARFEARRVLAAFQDA
                     IAAKTPIVGLEPSCLLSLRDELYSLGLGPEVGDLGKQLYLFEEFLVREHQNNGLRLDL
                     RALDLPKALLHGHCHQKAFGVMKATRKLLSWIPGFSYDIVESSCCGMAGSFGLEAEHY
                     DASMRMAELSLLPAVRAAPEETPIIANGFSCRHQIEHGSGRQARHIALLIRDALA"
     gene            76212..77036
                     /locus_tag="cmpar_92"
     CDS             76212..77036
                     /locus_tag="cmpar_92"
                     /codon_start=1
                     /transl_table=11
                     /product="pfkB carbohydrate kinase family protein"
                     /protein_id="IGS:cmpar_92"
                     /translation="MAGYVCCLGSINFDVAMRLDRLPEPHEKIPANAISVGGGGSAAN
                     TAVWLAREGLNARMLGWVGDDLLGAFALRDLAGEGVDVSGVNVLRSPSPVAVCLSPPG
                     DNRIVTSPRLDAPWTPDDALPTAAGADWLHVTVRDAGFLTRARERGARRLSVELNGDY
                     DPAFARAADCLFANHDELARAVGSEDPMRFLLERHAGDPAIWFVTHGDEGAQIMRAGC
                     VETVPTVPVEPVDRTGGGDAFNAGAIAGLLRGAEPAEAARNGLRLATQAITRLGAR"
     gene            77211..77708
                     /gene="purE"
                     /locus_tag="cmpar_93"
     CDS             77211..77708
                     /gene="purE"
                     /locus_tag="cmpar_93"
                     /EC_number="4.1.1.21"
                     /codon_start=1
                     /transl_table=11
                     /product="phosphoribosylaminoimidazole carboxylase,
                     catalytic subunit"
                     /protein_id="IGS:cmpar_93"
                     /translation="MAKPNTPVAIIMGSQSDWATMRHAAETLQALGVGCEARIVSAHR
                     TPDRLVSFARGAEAEGFKVIIAGAGGAAHLPGMTASMTNLPVLGVPVESHALKGMDSL
                     LSIVQMPGGVPVGTLAIGKAGAINAAILAASILALSDKALAARLADFRAKQTAAVAET
                     PKDEA"
     gene            77711..78784
                     /gene="purK"
                     /locus_tag="cmpar_94"
     CDS             77711..78784
                     /gene="purK"
                     /locus_tag="cmpar_94"
                     /EC_number="4.1.1.21"
                     /codon_start=1
                     /transl_table=11
                     /product="phosphoribosylaminoimidazole carboxylase, ATPase
                     subunit"
                     /protein_id="IGS:cmpar_94"
                     /translation="MLTPGATIGILGGGQLARMLALAGARIGLKSHVYSPVADDPAFD
                     VCAAQTRADFLDEAALATFAESVDVVTYEFENVPARTAEVLEAHRPVRPNPKILALTQ
                     DRLIEKQFVRNLGVATAPFADVSDPEALARAVAELGRPAILKTRRFGYDGKGQTKIAE
                     GVDLAAALKALGDRPCILEGFVPFAREVSVVAARGLDGEFRAYDVCENVHEHHILATT
                     TAPAAIGDATARAAIDMARAIAEAADYVGVIAVEMFVVEDAGGERLVVNEIAPRVHNS
                     GHWTLDGAVTSQFEQHMRAIAGMPLGSTRRHGSKVVMRNLIGADADKWAEILAQDGAC
                     LHLYGKTESRPGRKMGHVTTVTP"
     gene            78838..79443
                     /locus_tag="cmpar_95"
     CDS             78838..79443
                     /locus_tag="cmpar_95"
                     /codon_start=1
                     /transl_table=11
                     /product="glutathione S-transferase, N-terminal domain
                     protein"
                     /protein_id="IGS:cmpar_95"
                     /translation="MKFYMTPGSCSTGIHILLEEIGLIFEAYVLNLPRGDHLKSEYLA
                     INPQGTIPTLVLDDGTALTDFVGIATWLAQNHPRRKLLPEDPMRAGDARAMLEFCNRH
                     IHGEGFRRVFTPERYGGDREATIAEGRAIAASAFDAVSTEIAGREYAAGPFSIADAAL
                     FYVEFWADKIGMTLPPNCAAHYQRMKTRPAVRQVLAEEGYR"
     gene            79556..80308
                     /locus_tag="cmpar_96"
     CDS             79556..80308
                     /locus_tag="cmpar_96"
                     /codon_start=1
                     /transl_table=11
                     /product="hypothetical protein"
                     /protein_id="IGS:cmpar_96"
                     /translation="MKYALRRYGWLLAALLLALGGAGLWTISATHDVSLSESELQSRI
                     DSQLPKDVALKGAAQTLLQSVSVKSANVQLRDGKAALAFDVEGWLRNGKSVEIEASAL
                     GVPKYAEGALYFAPEKIDVGRLAYQGENASELVGRLAGKLGNDKLRAALEAKAQKADD
                     WAATAVDAALRRYLEERPVYRLKDDMKGAAMKAALEKIAIEDGRLNVTFSLWRLSASV
                     IGGLASFILGVILCILIVRAFLKGEGIEISAC"
     gene            80412..82844
                     /gene="gyrB"
                     /locus_tag="cmpar_97"
     CDS             80412..82844
                     /gene="gyrB"
                     /locus_tag="cmpar_97"
                     /EC_number="5.99.1.3"
                     /codon_start=1
                     /transl_table=11
                     /product="DNA gyrase, B subunit"
                     /protein_id="IGS:cmpar_97"
                     /translation="MSENDKPNDPAEYGAESIKVLRGLDAVRKRPGMYIGDTDDGTGL
                     HHMVYEVVDNAIDEALAGHATRVTVTLNADGSCTVTDNGRGIPTAIHPEEGVSAANVI
                     MTQLHAGGKFDQNSYKVSGGLHGVGVSVVNALSVWLKLRIWRGGKEHSMEFRHGDAVE
                     DLKVVGDAPMEDGAAKRGTEVTFLPSPATFTMVEFDYATIEHRLRELAFLNSGVRIVL
                     TDARHAELKQDELYYEGGLEAFVRWLDRAKQPLIAAPILIKGQREHITVEVALWWNDS
                     YHENVLAFTNNIPQRDGGTHLAGFRAALTRQITGYADSSGLTKREKVDLSGDDCREGL
                     TCVLSVKVPDPKFSSQTKDKLVSSEVRPAVENVMNDLLGQWLEEHPAEAKNVVSKVVE
                     AAAAREAARKARELTRRKGALDVANLPGKLADCQERDPAKAELFIVEGDSAGGTAKQG
                     RDRAFQAVLPLRGKILNVERARFDKMLSSEQIGTLITALGTGVGRDEFNADKLRYHKI
                     IIMTDADVDGAHIRTLILTFFYRQMPELIERGHVFIAQAPLYKVTKGKSTQYLKDERA
                     LEDYLIDSLLDGAVLRTGSEDRAGADLRKVLEDARAFRTVMASLHSRYDRHVVEQAAM
                     AGALKPHGENGEAETLATEVARRLDAIAEETERGWAGEPRDGGYVFKRTLRGVTQAVV
                     LDQAMLNSSEARKLQERADSLRDVFSAPAALIRRGDEAPLSGPVALYDAMSQIGRKGL
                     SIQRYKGLGEMNAEQLWETTLDREARSLLQVKVKEGAEADDIFVKLMGDVVEPRREFI
                     HENALNVANLDV"
     gene            complement(82848..83909)
                     /locus_tag="cmpar_98"
     CDS             complement(82848..83909)
                     /locus_tag="cmpar_98"
                     /codon_start=1
                     /transl_table=11
                     /product="bacterial regulatory helix-turn-helix s, AraC
                     family protein"
                     /protein_id="IGS:cmpar_98"
                     /translation="MTEAALSVLAFEKQKKNAPGLKIMMTRQSSPMVLSTDHLPVKQR
                     AEWLREMIGREFADVEISPPTEARLFNETTIYRWEDLRLSSIRSNAITIERLSKEPAK
                     IRQDVYLAVVLLSGSYSLEQDGRAVALRPGDMTIYDATRPHRIVCPGSFSKLIVSIPR
                     SKLKARVGGVERCSTLQIAGDRGVGSVASAFLRSCAEQAQALSESEFAALSENCIDLL
                     VLALAAVGRQEDGVSFGRSASRARVRNFVERNLSNPELDAAMVASGVGMSSRYINDIL
                     SDEGMPLMRHVLSLRLEKCRRELSFFAGMPITEIAFRWGFNDMSHFSRSFKRRFGCSP
                     RDYRRIIADQSGERHEVPE"
     gene            83995..84462
                     /locus_tag="cmpar_99"
     CDS             83995..84462
                     /locus_tag="cmpar_99"
                     /codon_start=1
                     /transl_table=11
                     /product="putative membrane protein"
                     /protein_id="IGS:cmpar_99"
                     /translation="MTQRTPEETNVLLLRAAALWLLVALLLAFCLVGLNFGSPFLKAL
                     FAGKQSRLVQSHIDYLLMSALIFGFYAARVPLHWSIRWAMAVGAFTNSSLFLLQAIFP
                     VLDSPVPAEGILPSLFRVYLMASLPTATYGFGGGAISVLWSTFRRAGGESPVA"
     gene            84528..84851
                     /locus_tag="cmpar_100"
     CDS             84528..84851
                     /locus_tag="cmpar_100"
                     /codon_start=1
                     /transl_table=11
                     /product="hypothetical protein"
                     /protein_id="IGS:cmpar_100"
                     /translation="MRRCVLLAQPPHQPSTTVSEKPTIRLLVCVGPNCDAEGRGRALL
                     AEVQAATRAALPNAVAAGRLKISTRECLRLCTRDPVLRIEPSGDAFSDPDIDDLMREI
                     AATLK"
     gene            complement(84919..85389)
                     /locus_tag="cmpar_101"
     CDS             complement(84919..85389)
                     /locus_tag="cmpar_101"
                     /codon_start=1
                     /transl_table=11
                     /product="hypothetical protein"
                     /protein_id="IGS:cmpar_101"
                     /translation="MLDVTTLKWIHILSSTVLFGTGLGTAFHGLATNLRGDLRAIAAG
                     NKNVVLADWIFTTPAVILQPLTGVALMIDEGWPYDTPWIVASIALYIFVGCCWLPVVW
                     LQMRMARIADESLASGAPLPPLYKRYFWWWFALGWPAFISMLGIFWLMVAKPQF"
     gene            complement(85389..86642)
                     /locus_tag="cmpar_102"
     CDS             complement(85389..86642)
                     /locus_tag="cmpar_102"
                     /codon_start=1
                     /transl_table=11
                     /product="NAD dependent epimerase/dehydratase family
                     protein"
                     /protein_id="IGS:cmpar_102"
                     /translation="MARTLIVGGTGFIGRHIAGRLAAQGHAVVAAGRAEVDIVQDDAA
                     RLRGKVAGFDVVINCAGLVHDVGINTMDAVHAEGAMRLFSACIAAEASRFIHISALGA
                     APQGETDFQRSKGAAEAFFLDADPNGTRIDWHALRPSVVIGRGGASTAWMLAAAALPI
                     LPRIGGADWRFQPIHVDDLTELVARLAAGAEAPRLIDVVGPEPLSVYELTRILRKWLG
                     LPATRSLHVPDWLFKFMAEIGGRLTSGPLNPDVMRMLARGNVADPGPLTAALGRPPRD
                     LSSALAQEPASESDRLAARLFFLGPALRWSLAFLWIGSGLLSLGVYPVEKSYEMLAAL
                     GLSGLLATLALYGGAALDLILGALLLRRWRPALVGWLQLASMAVFTLLAIGLPGEYWL
                     HPFAPILKNVPIAAAILVMIAMETE"
     gene            86745..87911
                     /locus_tag="cmpar_103"
     CDS             86745..87911
                     /locus_tag="cmpar_103"
                     /codon_start=1
                     /transl_table=11
                     /product="radical SAM superfamily protein"
                     /protein_id="IGS:cmpar_103"
                     /translation="MATIRNAFDPGFGVYVHWPFCLSKCPYCDFNSHVRRADVDEDRF
                     VEAFAVELAHRAKLAPGREVRSVFFGGGTPSLMSASTVASILDEIAKRWTMAKDVEVT
                     LEANPTSVEASRFKGFKAAGVNRVSLGLQALNDIDLKALGRQHSVAEALMALDVATNV
                     FERASFDLIYGRTGQTPPAWRKELDLALARAPEHVSLYQLTIEPDTLFERMVNTGKMA
                     LPDIDTQRALWDVTQEVAARHGLPSYEVSNHARPGAECRHNLLYWRYGEYAGVGPGAH
                     GRIVTSRGRRAQACEKHPEMWLTCVETEGHGIVEDELLNSEQEGDEFLLMGLRLREGI
                     DPQRYFLLTGKKLSQSRISELIGDGLVEITRENRLRVSSEGFPVLDAVVADLAA"
     gene            87984..88274
                     /locus_tag="cmpar_104"
     CDS             87984..88274
                     /locus_tag="cmpar_104"
                     /codon_start=1
                     /transl_table=11
                     /product="hypothetical protein"
                     /protein_id="IGS:cmpar_104"
                     /translation="MSITDLLIQVVAGALGGKAAGKATKSDNALGDLISGALGGGVGG
                     QILSAVIPSLASAASGGGGFDLGVLLGQAVGGGVTGAIVTLLYNVVRKRFFG"
     gene            complement(88298..90745)
                     /gene="ligD"
                     /locus_tag="cmpar_105"
     CDS             complement(88298..90745)
                     /gene="ligD"
                     /locus_tag="cmpar_105"
                     /codon_start=1
                     /transl_table=11
                     /product="DNA ligase D"
                     /protein_id="IGS:cmpar_105"
                     /translation="MPTRARKDDGALAVYRAKRDFAVTPEPQGGVPRKAAHRLVVQRH
                     FARREHFDLRLEMDGVLKSWAVTRGPSSNPADRRLAVRTEDHPLDYGDFEGLIPKGEY
                     GGGTVMLWEDATFTSQNGDPLRALEKGEIKFLAQGERMKGGYVLVRMKTRDKHENWLL
                     IKERDAWADADADLVKRFDASVATGRTREEIERGAKATRRKAPAARARAAYWSDKSIA
                     SAPTPKFVAPQLCETAETAPFGADWLFELKYDGYRLQIATGADGAVVYTRAGLDWTAR
                     FPGLARAAFALPCRNALIDGEAVVFDEKGLSDFAMLVSALEAGRSEAVAFVAFDLLVL
                     DETDLRREPLRRRKALLKKLLANSGGVLLYGDFIEGEGAAVFRRATQAGAEGIIAKRA
                     DRPYRSGRFSDWLKIKGDFREDVLIVGFRPSEKSESFASLIAAKETLEGLRYVGRIGT
                     GYDARARETLEPLLKKRAGAAPQLLAADKIPKGSVLIEAPFPAEVRFGGWTMDGQLRQ
                     ARFLGVREDMKAKPAPSAPEAPKLSRITHASRVVFPSDNVTKGDIAQYYDAIAPRMIP
                     HFADRPVSLLRAPENIGELFFQRHPLKGMNKGILTTPDHDELYMALDGAIGLHTAAQF
                     GAIEIHGWMSLASDLERPDRMVFDLDPDEDLPFREVCKAAGEIRDHLSAIGLQSWPLI
                     TGGKGVHIVLPLDRSLTYADTEVFAAGFARGLARQEPNRFVANMSKRRRVGRIFIDWL
                     RNKRTATAILPWSLRARPGATVATPLSWKTLGDVDRAAAFNIRNAAKVEDGWGDFFTL
                     RQTIAPAAIAFMRENAL"
     gene            complement(90749..91648)
                     /locus_tag="cmpar_106"
     CDS             complement(90749..91648)
                     /locus_tag="cmpar_106"
                     /codon_start=1
                     /transl_table=11
                     /product="ku protein"
                     /protein_id="IGS:cmpar_106"
                     /translation="MAESARTFWKGHLRLALVSIPVRLIAAEKAESEIRFHQVDRKSK
                     QRIRYLKVASGKGEVKKEDIVLGYEVEPGNYVFMEDEELDTLKLSSRHTIELSQFVDA
                     DEIEPLYFNRPYYVLPDGEVAEEGYRVLRDALWSKRKVGIGQLTLRGRENLVALLPAG
                     DGQGLVLDTLRYESELKDAEEIFSSIGRDKPREDMVQMAEDLIERRSEPFDAAKFHNH
                     YAEALRDLVKTKLGRGETVPVEEQAQTGAKVLDFMEALKRSVAASGGEAPPEPPKKGR
                     APAKKAAPAKSSKTSKAPTRRRA"
     gene            complement(91804..92370)
                     /locus_tag="cmpar_107"
     CDS             complement(91804..92370)
                     /locus_tag="cmpar_107"
                     /codon_start=1
                     /transl_table=11
                     /product="polymer-forming cytoskeletal family protein"
                     /protein_id="IGS:cmpar_107"
                     /translation="MAINTTSGFRPDQENVVYIGAGVTLKGEVSVPDLIVVDGTVEGD
                     VTARVVCVGQTGVIRGNIAATEADISGWITDHIEIKQLLIVRSTGRVEGRVMYGEIEL
                     EKGAVVTGDLSATDDYRAVAKPTAPGKAAPQEREAPAPVAKAGNSLDRLNDAVRAAKG
                     GQLYVASETDVQRRNVLRAPLSSRRVSA"
     gene            complement(92695..93636)
                     /locus_tag="cmpar_108"
     CDS             complement(92695..93636)
                     /locus_tag="cmpar_108"
                     /codon_start=1
                     /transl_table=11
                     /product="phage integrase family protein"
                     /protein_id="IGS:cmpar_108"
                     /translation="MSARAQRQLDAFLDMLAAERGAALNTQDAYRRDLSDYVAFLKSA
                     GCDTGDVTTEGMRAYLADLDLRGMSAATVARRVSALRQFHKFLYVDRHRGDDPAAALE
                     GPRMVRSAPGVMSVDEVDCLLATAREGLDDEKRPLRERLKAARLFALLETLYATGLRV
                     SELVSLPKSAARARDPFIMVKGKGGRERLTPLTEGAKRALRDYRKLLEAESPALAEGP
                     FLFPADSDSGHLTRQAFARELKNLAVAAGLSAAQVHPHALRHAFASHLLQNGADLRVV
                     QELLGHADISTTQIYTHVLDERMRAMVRDLHPLSDAR"
     gene            complement(93647..93790)
                     /locus_tag="cmpar_109"
     CDS             complement(93647..93790)
                     /locus_tag="cmpar_109"
                     /codon_start=1
                     /transl_table=11
                     /product="hypothetical protein"
                     /protein_id="IGS:cmpar_109"
                     /translation="MPSLIRFLAIVATIVALVYGAMIAVVSFVTPQPREMSYTIPAQR
                     LNK"
     gene            complement(93881..94579)
                     /locus_tag="cmpar_110"
     CDS             complement(93881..94579)
                     /locus_tag="cmpar_110"
                     /codon_start=1
                     /transl_table=11
                     /product="L,D-transpeptidase catalytic domain protein"
                     /protein_id="IGS:cmpar_110"
                     /translation="MFFRLPATAAFAAFLSGAAQASPAISAAPGYGGGYYQQSALGGG
                     LIEALVGEPGPVRYAAPPAHPHAGAHYAAYAPQPAEVQRAVDPMYMRSEVDYSGGEGP
                     GTIVVDTPNKFLYLVHGRGKATRYGIGVGRPGFEWSGVKTISRKAEWPDWTPPAEMLA
                     RRPDLPRHMDGGPANPLGARAMYLGGSLYRIHGTNEPHTIGQNVSSGCIRMMNDDVVD
                     LYNRVPVGTRVVVR"
     gene            94744..95997
                     /locus_tag="cmpar_111"
     CDS             94744..95997
                     /locus_tag="cmpar_111"
                     /codon_start=1
                     /transl_table=11
                     /product="hypothetical protein"
                     /protein_id="IGS:cmpar_111"
                     /translation="MNINDEKSVDDVPRRRRGRDVRMRMESVSSQMQCSIQERISRSC
                     NRAGVHMFRHAIALLAAFTPCFTLSLAADANEAAPAAKVYDGSVGSSPIVMSLERTDD
                     SLNGNYFYRSKRFDIYLVGDAKKGALLLNSPITDDKISLKPDGSGYAGSLTTAKGKTF
                     PVRLRPVGPDAARAAPVEAPDDLDLYERVRLAGLTLKPEKTETYAGKTIRWHVESMSG
                     NRMFRVESGYAAPVMETINKSLSKIQWANVSNYFGCAGAEGGSGVDASDVENPFLSDA
                     YVSFGINESWSCAGAAHPDFGMEAHTFDARSGKELTLDDFLKFGKGPVPSEDSPGRSD
                     YLSKTFAPGLVALLKRFHPKEMTPKKDECDYSDPEVWNYPAWRLTEKGLYVGASFPRA
                     ARVCDNPKWSTIPYSALSEAKPQLK"
     gene            complement(96049..96282)
                     /locus_tag="cmpar_112"
     CDS             complement(96049..96282)
                     /locus_tag="cmpar_112"
                     /codon_start=1
                     /transl_table=11
                     /product="hypothetical protein"
                     /protein_id="IGS:cmpar_112"
                     /translation="MRYLLAAMLFCAIGAPAASALPSAAPGALFLSKTDLFQQVAKRG
                     GAPKQQQAKKSKESKGSSSASSGIHPLVGSGEY"
     gene            complement(96387..97016)
                     /gene="ispZ"
                     /locus_tag="cmpar_113"
     CDS             complement(96387..97016)
                     /gene="ispZ"
                     /locus_tag="cmpar_113"
                     /codon_start=1
                     /transl_table=11
                     /product="intracellular septation protein A"
                     /protein_id="IGS:cmpar_113"
                     /translation="MTQEPTTRTKPLEPPAAKKKKLDPWLKIALELGPLIVFFVVNGK
                     FGIFYATGVLMAGVLLTLGVSWAITKHLPAMPIVTAVLVLVFGGLTIFLQNETFIKLK
                     VTILYSMFGAALIGALYFGKLLLPIVFDMAIHIDDAGWRKLTWRWGLFFFFLAGLNEV
                     MRRVLTTDAWVNFKVFGILPLTILFAIAQAPLIMKHEIPAEEEEAESHF"
     gene            complement(97021..98097)
                     /gene="ftsY"
                     /locus_tag="cmpar_114"
     CDS             complement(97021..98097)
                     /gene="ftsY"
                     /locus_tag="cmpar_114"
                     /codon_start=1
                     /transl_table=11
                     /product="signal recognition particle-docking protein
                     FtsY"
                     /protein_id="IGS:cmpar_114"
                     /translation="MSTDDGSKKRGMFARLFGKGGSEPEAPPPAPAQDAQEAEAPQRS
                     WWQRLTGGLARTSQAISQGVADIFTKRKLDALTLDELEDVLLRADLGVGASSRITQAV
                     GKARYDKDIAPEEVRAILASEVEAVLDPVARPFEIDETKKPFIILVVGVNGSGKTTTI
                     AKLASKWTGEGKKVILAAGDTFRAAAVEQLKIWGSRFDSEVVAGKEGADAAGLAFDAI
                     NRARETGADILLMDTAGRLQNRAELMAELEKIVRVMKKAEPEAPHAVLLVLDATVGQN
                     ALQQVEIFGRVAGVTGLVMTKLDGTARGGILVAIAEAYGLPIHFIGVGEGQDDLEPFT
                     ARDFARAIAGLDAEIDAPEPAPES"
     gene            complement(98259..98375)
                     /locus_tag="cmpar_115"
     CDS             complement(98259..98375)
                     /locus_tag="cmpar_115"
                     /codon_start=1
                     /transl_table=11
                     /product="hypothetical protein"
                     /protein_id="IGS:cmpar_115"
                     /translation="MELSRRGQSAAAARRAGADARPVGIMRQARRRNAIPLY"
     gene            complement(98381..99364)
                     /gene="fabH"
                     /locus_tag="cmpar_116"
     CDS             complement(98381..99364)
                     /gene="fabH"
                     /locus_tag="cmpar_116"
                     /EC_number="2.3.1.180"
                     /codon_start=1
                     /transl_table=11
                     /product="3-oxoacyl-[acyl-carrier-] synthase III family
                     protein"
                     /protein_id="IGS:cmpar_116"
                     /translation="MPNAIVLGTGSYAPERVLTNADLEKMVATNGEWIVSRTGIKERH
                     IAADHEATSDLAAAAGRKALEMAGVSGDDVGMIVVCTVTGDTPTPSCASYVQAKIGAP
                     NAFAFDIGAACAGSLYGLVMAEQFIRSGMVRKALVIGAETLSRVVDWTNRETCVLFGD
                     AAGAILLGATEEEGHGVLAATLRTDGTLTGILNIPGGGSRIPISSELAAGTNGKIKMR
                     GREVYKVAVRLLPEVVAETLAKAGLSAADVDHVICHQANQRIIESALDNLGVPREKCW
                     INIDRYGNTSSASMPISLDEANRAGRLKKGDVIAMMAIGAGMTWGGAVLRW"
     gene            99599..99784
                     /locus_tag="cmpar_117"
     CDS             99599..99784
                     /locus_tag="cmpar_117"
                     /codon_start=1
                     /transl_table=11
                     /product="putative membrane protein"
                     /protein_id="IGS:cmpar_117"
                     /translation="MLKGWQLLTRGGVAVALPALFNFVRPPRVAPPRACWSIEFMIHT
                     LVLAIVAIYAVVGALTA"
     gene            99835..101181
                     /gene="rimO"
                     /locus_tag="cmpar_118"
     CDS             99835..101181
                     /gene="rimO"
                     /locus_tag="cmpar_118"
                     /codon_start=1
                     /transl_table=11
                     /product="ribosomal protein S12 methylthiotransferase
                     RimO"
                     /protein_id="IGS:cmpar_118"
                     /translation="MQEDQKPAAAPRVSFVSLGCPKALVDSERIVTRLRAEGYELARR
                     HEGADVVVVNTCGFLDSAKAESLEAIGAALAENGKVIVTGCMGAEPEAITERFPGVLA
                     VTGPQQYESVVDAVHRAVAPAHDPFLDLVPEQGVKLTPRHYAYLKISEGCDNSCSFCI
                     IPHLRGPLVSRPAAEVLREAEKLTRAGVKELLVISQDTSAYGRDLRYAESMFGDRAVR
                     ARFLDLVRELGEFGAWVRLHYVYPYPHVDEAIALMAEGKILPYLDIPFQHAAPDVLKA
                     MKRPANEEKTLARIKDWRAACPDLTLRSTFIVGFPGETEEDFETLLQWLDEAEINRAG
                     AFKYEPVAGAPANDLGLASVPDEVKESRWKRFMEKQQQVSARLMKRKIGKRLQVIIDA
                     PGGGPSGALAKGRTKADAPEIDGAAFVECRRPLRAGDIVSIKVERADAYDVFGVSA"
     gene            complement(101186..101320)
                     /locus_tag="cmpar_119"
     CDS             complement(101186..101320)
                     /locus_tag="cmpar_119"
                     /codon_start=1
                     /transl_table=11
                     /product="hypothetical protein"
                     /protein_id="IGS:cmpar_119"
                     /translation="MPAACAVPESFREGWGPPPDGEVSRQGFEGGPQVQRSTQIKARI
                     "
     gene            101487..101783
                     /locus_tag="cmpar_120"
     CDS             101487..101783
                     /locus_tag="cmpar_120"
                     /codon_start=1
                     /transl_table=11
                     /product="hypothetical protein"
                     /protein_id="IGS:cmpar_120"
                     /translation="MTEEPRDKGQQNKKPGQNQPPVLLIPKSFFYIVGAIVVGSFLLT
                     LFVRNPYTQSVHEGGNFYENVTDNSMLMWVAIFIGIPASFWAYRRWIIPLFDRK"
     gene            complement(101799..102368)
                     /gene="nadD"
                     /locus_tag="cmpar_121"
     CDS             complement(101799..102368)
                     /gene="nadD"
                     /locus_tag="cmpar_121"
                     /EC_number="2.7.7.18"
                     /codon_start=1
                     /transl_table=11
                     /product="nicotinate (nicotinamide) nucleotide
                     adenylyltransferase"
                     /protein_id="IGS:cmpar_121"
                     /translation="MRIGLFGGSFDPPHEGHALASHLALTRLRLDRVWWLVSPGNPLK
                     NTSGLPSLAARMAAAREVARDPRIVVTNVEAQIGARYTADTLRFLHRRCPGVRFVWIM
                     GADNLLQFHRWRRWEEILRTTPIAVIDRPGATLRAACAKAALRFPAARLNEQAAPLLA
                     SARPPAFVYLHGPRDPSSSTALRRKAGRP"
     gene            complement(102484..103779)
                     /gene="proA"
                     /locus_tag="cmpar_122"
     CDS             complement(102484..103779)
                     /gene="proA"
                     /locus_tag="cmpar_122"
                     /EC_number="1.2.1.41"
                     /codon_start=1
                     /transl_table=11
                     /product="glutamate-5-semialdehyde dehydrogenase"
                     /protein_id="IGS:cmpar_122"
                     /translation="MTQTLAKEAPKAETLEEELSALGRAARKAARAVALAPGAAKDEA
                     LRAAAAEIRRQCGAILAANALDVADAKSRGTAGSFIDRLTLDPGRVEAIARGVEEIAD
                     LPDPVGRLLARFERPNGLVIERVSTPLGVIGVIYESRPNVTADAGALCLKAGNAVILR
                     GGSESLRSSRIIHACLVAGLIAAGLPEAAISLVDTADRAAVGAMLAGLDGNIDVIVPR
                     GGKSLVARVQHEARVPVFAHLEGVVHVYVHKDADLEMAKRVLLDAKMRRTGICGAAET
                     LLVDKACAATHLAPLVALLIDSGCEVRGDAATQAADARAKPATEEDWRAEYLDAIIAA
                     KVVDGLEAAIEHIETYGSHHTDCILTGDDAVARRFMNEVDSAIVLHNASTQFADGGEF
                     GFGAEIGIATGRMHARGPVGVEQLTSFNYRVYGEGQVRG"
     gene            103892..103967
                     /locus_tag="cmpar_123"
     tRNA            103892..103967
                     /locus_tag="cmpar_123"
                     /product="tRNA-Glu"
     gene            104212..104562
                     /locus_tag="cmpar_124"
     CDS             104212..104562
                     /locus_tag="cmpar_124"
                     /codon_start=1
                     /transl_table=11
                     /product="helicase-like domain protein"
                     /protein_id="IGS:cmpar_124"
                     /translation="MQTILPALIDYVSETRRLDSLPSSTEPTFYPAINNLIAAVQQER
                     LLPFEVRVNTSEANGKARHAKDQLTEDSKAVKPLLDDYRQALGLSWPYQTRNGDSCRP
                     LTCPIVKPNIDADA"
     gene            104549..110842
                     /locus_tag="cmpar_125"
     CDS             104549..110842
                     /locus_tag="cmpar_125"
                     /codon_start=1
                     /transl_table=11
                     /product="NACHT domain protein"
                     /protein_id="IGS:cmpar_125"
                     /translation="MPMPNTNLVRPSRDGDQFHYLWAARRCLKLLSADSGLVAVSIEG
                     PSPSEQPGAGPVEAGEELIDVAEYFESEDIGQARLVRYMQLKHSTLHANDPWTASGLE
                     KTIKGFARRYAELQKAHAQVGLAKKLEFCFVTNRPISTNVVETVADAAADAITRHPDE
                     LKKLQKFTGLAGSELAAFCKLLRFEDRQDGYWHQRNILFQEVSGYLPDADVDAPTQLK
                     ELVTRRALSEGEQNPTITKTDVLRALKTDEIHLFPAKCLIEDIRDAVPREQELELIGQ
                     IVGATGPVIVHASGGVGKSVFATRIGRSLPEGSVCVLYDCFGNGQYRSAVGYRHRYKD
                     ALVQIANELATKSLCHPLIQTTNADAAAYVRAFVHRLGQAVKILRSANPNALLCIVVD
                     AADNAQMAAEEIGEARSFARDLIRASIPEGARLVFLCRSHRQHLLDPPTEAMPIELRP
                     FSRNETSAFLRKTFPDANERDIDELHRLSSHNPRVQALALSRGLPLQETLRLLGPNPT
                     SVEDTIANLLHDAIAKLKDASGPIEKERVEKICTGLAALRPLIPIPILSAMSGVEQEA
                     IKSFAYDIGRPLLVAGETIQFLDEPAETWFRDKFKPTAHGMAGFIISLKPLATRSAYV
                     ASMLPQLMLQAGQFSELVELALSSAALPEGSPLEKRGVELQRLQFALKAGLRSQRYLE
                     AAKLALKAGGETAGDERQRTLLQENTDLASDFLELDLIQEIVSRRTFGSGWVGSHHAY
                     EAALLSGRKELVGDARSRLRMAHEWLQNWARLTPEERKKEEISDEDIVELTLAHLNIH
                     GPADAAESLRGWKPREVSYRVGRPVIRRLIDHGRWSDVDELTRTSGNNLCLVLAVAAE
                     LRDVHKTPPNEVTEQAFRQLLKHRIKLSNRNGWDDNEAALDAVTAVVEATLKKSLCTQ
                     SDAAVLLARYLPAEPPRGLASRFSKARFPLLRAYCLRAALEGKPIELIDVAYAELKKE
                     IEKKNKHTTSRDLQEFQEDIGALLPWHKLWASVLLGHVKKEDVTNEIEKTSEASANAE
                     RVRYREESHTSNEIALLWMDILHESETTDEAALASFNQWKNRLKRPLFTPTLNALCRL
                     CAQRDETKPAALAYATESYTLTKDERSNAESKSEGYLEVARAILTTSKADAKAYFNEA
                     VEVAGKIGDENLARWDAILDLADRASRVDRPAPKTAYQFARCAELTYDYVVRDKHFAW
                     NDTVVALCGLCPSSAVAILSRWRDRGFGWHERLLPIAIGNLIERNIIDPRDALPLIGF
                     RAQWDYHELLGAALARSKNAEERALASRILYRYAQFSVFASSNLKSLQHVATKHGVTL
                     ERLADAIVSSERKEVAHKKEAARYEQPLSAAEESKRSPWNDIFATKDLATADGLSQAY
                     LTFKRTERPWGREDFFTEAMRRVPVGSEAGFIEAVAGTPEFSLYSFRTFLERVPESWK
                     GRPAISHALANALKVLCRRYCMEVRKSRYYEVFPFELACSLAGVSQAEIVDVVLAATG
                     ETPDLVETSRLFSLVGLLAIKLTHDEALEALTYGLNLFNSVLEDKDGDGPWKDAFSPT
                     GDIREAVAGYVWSALAAPEAVLRWEAAHAVLELCRFDRQDVVGHLMKMAASKSGGPFV
                     DARLPFYTLHAFQWLLISLARAALEAPSAVTPYAKQLVDWALKDQPHILIRQFAARAA
                     IQLIAKGYLNDENGLSDRLRGVNKSPLAVVESKTYERNISRKHGTNAESDEDRFYFGL
                     DIGPYWYDPLGRVFAMSQGDIEAEALKVIRKEFASSAKGRWDEDERARRNLYEEQHTY
                     HSHGSYPRADNLHFYHAYHAMMIVAGRLLATMPTHRNPDYGEDDEFADWLSRHDLTRQ
                     DSRWLWDRRDPEPLAKGTWLDRDKEHPDRRLVTDGDFDEALRAGDRLNLWGYWTEADT
                     SREQSTHIYSALVPPDKSEALLRALASAKDVNDYAIPSADGDMEIDEPGFELKGWIFD
                     HNGDRRLDEKDRWAGGVSFPPPRPAPFIVERMRLDTDADLRFWKDQSKICVMESQVWG
                     YYDEAKRHESSNPNRGSRLQVSASFVGSMLGELDRDLIIEVQIERRRRYQPYESGEKD
                     DDERIKTSAKLYLLGKDGKFRTR"
     gene            110850..111536
                     /locus_tag="cmpar_126"
     CDS             110850..111536
                     /locus_tag="cmpar_126"
                     /codon_start=1
                     /transl_table=11
                     /product="hypothetical protein"
                     /protein_id="IGS:cmpar_126"
                     /translation="MALGRKFVKELGLEESTDTLGRWMAHHVADLITKAEKVTGDEKS
                     AAERECFAAILALWKHRSELPNGKRPFEELEPIMRAIESLDPENDMPRYYRAARPPKG
                     EAAETSEQEKLLSLADGLDYSAKVLIGYCLAEAAGAALNKSKEWVKLATAIDGDGAPE
                     IVIRFVSTAADVNKEPDPNEGIRSLLNDKVKRLRGFLGIAESLANTLEERLEALPPPK
                     EELLDVEDCE"
     gene            complement(111776..112303)
                     /locus_tag="cmpar_127"
     CDS             complement(111776..112303)
                     /locus_tag="cmpar_127"
                     /codon_start=1
                     /transl_table=11
                     /product="hypothetical protein"
                     /protein_id="IGS:cmpar_127"
                     /translation="MTARKATKKKIGRPTIYTPELAARICAELACGKSLRTVCKANDM
                     PGLETVFRWLREKPDFRDQYAHAKNESADALVEEMLDIADDGSNDWMEVHGKDGESIG
                     WRLNGEHVQRSRLRVDVRKWAASKLKPKKYGERVEMNHGVQPDDPLAALIRSVQGSCF
                     KPVRLSEDRDELDDS"
     gene            complement(112290..112433)
                     /locus_tag="cmpar_128"
     CDS             complement(112290..112433)
                     /locus_tag="cmpar_128"
                     /codon_start=1
                     /transl_table=11
                     /product="hypothetical protein"
                     /protein_id="IGS:cmpar_128"
                     /translation="MKMHLWLEIVRELMSLTALTPEEERLVKRVLEVQEAIAIMETNN
                     DRA"
     gene            complement(112462..112710)
                     /locus_tag="cmpar_129"
     CDS             complement(112462..112710)
                     /locus_tag="cmpar_129"
                     /codon_start=1
                     /transl_table=11
                     /product="AAA domain protein"
                     /protein_id="IGS:cmpar_129"
                     /translation="MTAPALTSHQQGALCDVLRLLETERVVALRGLAGTGKTALIPHL
                     ADALGKVTVVAMTNKAAEVLRAKGEARAHHAEPRHPIL"
     gene            complement(113032..115542)
                     /locus_tag="cmpar_130"
     CDS             complement(113032..115542)
                     /locus_tag="cmpar_130"
                     /codon_start=1
                     /transl_table=11
                     /product="toprim domain protein"
                     /protein_id="IGS:cmpar_130"
                     /translation="MNKFAPLTEAEIAAAIAAVPEEDCPTEGASQAVLPVPADAPSPP
                     TSHPKLGKPAASWEYKDAEGNLLFVVNRFNLRDGRKIILPLSVWRDKDGALNWLWKGV
                     PAPRPLFNLDKLAFDQSKPVVIAEGEKSAVAAQAVFHDHIVTTSPNGSSAADKADWSP
                     LAGRKVIVWPDGDEAGQKYAADVGAILFDLGAEIRVIDARALALKAPDGGERESFKPG
                     WDAADAIEEWAADLPKLKQVAASLAKPYVEAGARYVSYEPYEMRADGLWIEIEKGKGE
                     SATVIDVKVCQAFEIVGITRDTNGAEWGKLIRWRDKDRKIKTMIVTDAETHGDPGTLC
                     QKLRNVGLYIKRNCQRYLAIYLSDVLTNNRVRLVERTGWHHIGGRDVFVLPEQSIGPD
                     GGETVVFNSNSGAGYEAKGTLDGWKNGVGHLSAGQRMVVLAISAALAGPILYLAGQAG
                     GGIHFVGPSSKGKSTLQRAAASVWGGGFENGFIKQWRATANGLEGAAANTSDTALVLD
                     ELGQIDAREFAPAVYAIANGSGKQRAGRDGHAREVRTWRVMVISSGELTVAAKIGEDR
                     FRRAMAGQEVRLLDIHAVKDDALGVFDSTGGFCSAADLARAFSVETRANYGVAGPEFV
                     RRLIAANMTRDDVNTFIREFVSANALDGVDGQIDRALQRFALIATAGELAISLGIVPW
                     AKGAASDAAATAFNDWIEMRGGVVPAEDREAISRVRLFIEKHGNSRFEDIVGDDDAPL
                     IRDRLGWRREHEDGREWWVLPEVWKSEICAGMDPTRVARTLAVAGLLRVPNGRGFQCL
                     VSVNGQKLRAYVLTAGILCDDALCDDAGSGYEVARNAA"
     gene            complement(115539..115913)
                     /locus_tag="cmpar_131"
     CDS             complement(115539..115913)
                     /locus_tag="cmpar_131"
                     /codon_start=1
                     /transl_table=11
                     /product="hypothetical protein"
                     /protein_id="IGS:cmpar_131"
                     /translation="MGVENPQNAQVGFKRQKGNGAKSARIDFAAINRAAMCALPAILA
                     RLLPGGKVSSGEYVVRNPKRADKNTGSFSVNMRRGKWADFATGDKGGDVISLVAYLEG
                     VSQGEAARLLAKMLGLDVEARS"
     gene            complement(116022..116261)
                     /locus_tag="cmpar_132"
     CDS             complement(116022..116261)
                     /locus_tag="cmpar_132"
                     /codon_start=1
                     /transl_table=11
                     /product="helix-turn-helix domain protein"
                     /protein_id="IGS:cmpar_132"
                     /translation="MPPIPPEQQSPFGGGAPFLVKLAYSIEETARITSLGRTALYEEI
                     RAGRLKSRKAGRRTIVLADDIRAWLASLPQAQPAA"
     gene            complement(116421..117377)
                     /locus_tag="cmpar_133"
     CDS             complement(116421..117377)
                     /locus_tag="cmpar_133"
                     /codon_start=1
                     /transl_table=11
                     /product="hypothetical protein"
                     /protein_id="IGS:cmpar_133"
                     /translation="MRPSSQERLARWALALRQAQIERGKRPVLDDDGLRSCVWRRMEG
                     EYRRDSGLGGVVDAICASLGCESVEYRVARREAKRLSESVQAWSELFARDWERVYVSI
                     SAAVYWIATKGRSKLCAVCGDAYLEKAASDLIGAACNEKIMVFGANDSDTIQMVVPAQ
                     CFIAESQFTGDVPDAIMFSDVPVIRWILDHEEDWRTGDGDTIETRSKILWRRLCVKKA
                     DLLTMWPAAGQELNHADGDSSSINGEIAPCAAPPESTVEKKQRRTKSVVIGEYMRTQS
                     DHDPGKSVGDWRRHFKLQGKNEFEAADDMTILKARNHAWPSK"
     gene            complement(117816..119162)
                     /locus_tag="cmpar_134"
     CDS             complement(117816..119162)
                     /locus_tag="cmpar_134"
                     /codon_start=1
                     /transl_table=11
                     /product="phage integrase family protein"
                     /protein_id="IGS:cmpar_134"
                     /translation="MARTVRDTNLQTRQARRGLAPRRKPYWRVIETGLHLGYRRNKEA
                     SGAWIARRFIGEGRYRETKLGIADDHDGDAADGVTLFSFKHAQDAARAWWQVEQRRDL
                     GHAPDDGPYTVAKALEAYFAERERRGSKGLAKDRAAANVRILPELAEVEIGKLTTKRL
                     RDWHAGLATAPKLARASRMTMKRKTRAVDLADADAVRARRSTANRTLTVLKAALNHAF
                     HEARVASDDTWRKVKPFREADAAVIHFLSEDECRRLVNACDGAFRDLVRAALLTGCRY
                     GELTRMRASDFGTEAGTITVRESKAGKPRHVALTDEGRQLFAALTAGKAARDPIFIRD
                     DGRPWAASHQQRPLEAASKRAKIEPAATFHILRHTYASTLAMRGVPMGVIAAQLGHAD
                     TRMTEKHYAHLAPNYVADTVRAALPVLGIVEKSSVMPLRRGCNETRGDRPASRQAR"
     gene            complement(119406..119711)
                     /locus_tag="cmpar_135"
     CDS             complement(119406..119711)
                     /locus_tag="cmpar_135"
                     /codon_start=1
                     /transl_table=11
                     /product="hypothetical protein"
                     /protein_id="IGS:cmpar_135"
                     /translation="MKREADYDECEYRRTHPWMEFYGADFLSDTAVSTLRRITEGNYE
                     QLHKQAVNALSKYEFIKPFRKKWRLTAKGERAIKYHAEKDAFHAKKKGDGDHTSAAP"
     gene            complement(119908..120405)
                     /locus_tag="cmpar_136"
     CDS             complement(119908..120405)
                     /locus_tag="cmpar_136"
                     /codon_start=1
                     /transl_table=11
                     /product="acetyltransferase family protein"
                     /protein_id="IGS:cmpar_136"
                     /translation="MAISGPELLTVAHDLAGFSCGKPSLDRWLKTRALSNQEKGFTAV
                     LVVHEANRVIGYYGLAPTAIVPSVLPRSVRTGQPPDPVPCLLLGQLATDQNWTGKGVG
                     AGLLKHALQRCVTAASLIGGRALVVNAVDAEAAAFWVRRGFIPSKDDPLILFRSIADI
                     AASLR"
     gene            complement(120409..120672)
                     /locus_tag="cmpar_137"
     CDS             complement(120409..120672)
                     /locus_tag="cmpar_137"
                     /codon_start=1
                     /transl_table=11
                     /product="ribbon-helix-helix , copG family protein"
                     /protein_id="IGS:cmpar_137"
                     /translation="MRLPEADIAIIDRAAALRGRSRTDFVRDAAVRAAEEVLMETAPI
                     RMSAAGFQAFTAALSKPAAAVPEMVELFRRAAPWETSGSKTGN"
     gene            complement(121189..121398)
                     /locus_tag="cmpar_138"
     CDS             complement(121189..121398)
                     /locus_tag="cmpar_138"
                     /codon_start=1
                     /transl_table=11
                     /product="hypothetical protein"
                     /protein_id="IGS:cmpar_138"
                     /translation="MKIGSTRLSNATILSARARRGFRESCFTRSSSARAYRQGDLTAH
                     QAYVTSGMGTAKSGVQMSAVTKQFL"
     gene            complement(121395..121565)
                     /locus_tag="cmpar_139"
     CDS             complement(121395..121565)
                     /locus_tag="cmpar_139"
                     /codon_start=1
                     /transl_table=11
                     /product="hypothetical protein"
                     /protein_id="IGS:cmpar_139"
                     /translation="MFICAYAAQSPSHERMAVAGLSCGGRREPFGLPATGAVPPAWRF
                     LQENLSYIIEQQ"
     gene            121901..122137
                     /locus_tag="cmpar_140"
     CDS             121901..122137
                     /locus_tag="cmpar_140"
                     /codon_start=1
                     /transl_table=11
                     /product="hypothetical protein"
                     /protein_id="IGS:cmpar_140"
                     /translation="MFTKPKCPHCEVELSKLDAKRMVVGDQFGGTFWYGIVATCPYCK
                     TVIGVSIDPADALQKVAAEIAELRKLLAPAPLIE"
     gene            122443..122598
                     /locus_tag="cmpar_141"
     CDS             122443..122598
                     /locus_tag="cmpar_141"
                     /codon_start=1
                     /transl_table=11
                     /product="hypothetical protein"
                     /protein_id="IGS:cmpar_141"
                     /translation="MRLPSHWIQGLTLAFFASTRKCAWNKFVISRQWSVSEEKTADFG
                     RIAQKAM"
     gene            complement(122683..122931)
                     /locus_tag="cmpar_142"
     CDS             complement(122683..122931)
                     /locus_tag="cmpar_142"
                     /codon_start=1
                     /transl_table=11
                     /product="hypothetical protein"
                     /protein_id="IGS:cmpar_142"
                     /translation="MQISAPLERRTWEAIIARGVSIHASAKDATRSLMKSVLRLSLRS
                     CRSFISTNRSRSILTLESGCQYYIRTIIPSYGLAKPCI"
     gene            complement(123000..124421)
                     /locus_tag="cmpar_143"
     CDS             complement(123000..124421)
                     /locus_tag="cmpar_143"
                     /codon_start=1
                     /transl_table=11
                     /product="his Kinase A domain protein"
                     /protein_id="IGS:cmpar_143"
                     /translation="MRQARSLSSRLVVYWVAFSLLAFFTVPVTVLVPLSALGIEDLGY
                     VRLEGLTSKRARVILISALRKGPEGAYVEMTDALRAHIARNPSFRYAAFDATSGVVLP
                     GSDAALAEYFRAEMTLIETYGSTFHIVGDPNRKARGSARMVKTPIGRFGTIVYGADFH
                     WDDLVFALYYYLTIPNLLAYALLCAALSLVALFVVRKSLQPLRASAATVSEIDLDSLD
                     RRVPVEGLPSEVVPFINAVNAAFQRVDDGVARQRRFIANSAHELRTPIAILRTRVDKL
                     DETEIKRELKRDAQRIQTILEQLLVLAQVEERGASPTVPEIDLGETALAVAADYTPLA
                     LAHGRRIAFEGPARPVIVKGYQWAIESVVTNLIENAARAEPEGGTVIVRVLANATVEV
                     VDHGEGVEPAHREMIFEPFWRKSETRPGTGLGLAIARELMTKLHGRVWVEETPGGGAT
                     FRLAFPTADSDEVLTRPAQTADA"
     gene            complement(124418..125188)
                     /locus_tag="cmpar_144"
     CDS             complement(124418..125188)
                     /locus_tag="cmpar_144"
                     /codon_start=1
                     /transl_table=11
                     /product="transcriptional regulatory , C terminal family
                     protein"
                     /protein_id="IGS:cmpar_144"
                     /translation="MQGNNTGSKLSRRLSPISLLADRKPDAEPVQMRILIVEDQPDLA
                     AVMGERLTRSGYVADCVGTLAEATEALRQYEYPLLLLDRRLPDGDGVSILQTIRVSRP
                     STRVMLVTAARALDEKINGLDAGADDYLTKPFDVDELLARIRAVLRRADRSIVPPVAI
                     GDLSFDLNQHEAFVRGKPFVVSKRELLLLESLVRRAGRAVTHTTLVSEMYGLNDSVQL
                     DALKMSVSRLRQRLKDCRAGVEIHTLRGIGYLIEKSPA"
     gene            complement(125510..125749)
                     /locus_tag="cmpar_145"
     CDS             complement(125510..125749)
                     /locus_tag="cmpar_145"
                     /codon_start=1
                     /transl_table=11
                     /product="hypothetical protein"
                     /protein_id="IGS:cmpar_145"
                     /translation="MVISWRGSETRAYNDIRLERPVAVGQELSGGPRWETDPANMAVG
                     LSGTPSARATEPIRISGAPNSARADKIATEKPVLP"
     gene            125751..128168
                     /locus_tag="cmpar_146"
     CDS             125751..128168
                     /locus_tag="cmpar_146"
                     /codon_start=1
                     /transl_table=11
                     /product="tonB-dependent siderophore receptor family
                     protein"
                     /protein_id="IGS:cmpar_146"
                     /translation="MQSFRSTLWRGVSLCAFSVAALSATSVVAQQNLPVIDVGAGARR
                     AAPGPATRAPVAGAPASSGPRTPANGQPGAAAASGDALTAQTGDRATGYLAQRTTSLK
                     LNKPVLQIPVSVQTVTRQTIDDQQTTDVSQAIIGNVSSASPLPMNCTLFQNLMIRGFP
                     TGTLSMSNLYRNGLLVPNQRCPSTANLQSIEVVKGPVAMLYGRIEPGGLVDMIVKRPL
                     ETPYYSFQQQGGSFGVARTTFDATGPLTADKNWLYRVNAEYFHNPSFIDFVNDERWFG
                     SATLTYHPIQNFKLNIDAEYKDNVYTDANPNIPAIGYNAAPIPISRYIGDPSITVNNP
                     DHDMRRFVAYDWKYDINENWNVVNRFAYSNTRSIQSSMFNICVNAPPIPGAAVPPGAC
                     PANSPFGTSTLSLNWGPLSIRTISGNLDLNGKIQTGPLQHVLLFGTDHVSSANVGDIY
                     QANVAQNINVFAPIYSPFGLSRFLIPANGAAVIRKQEWQGFYAQDMISAFDDRVHLLL
                     GGRYDSASALSSVGQSTSAIINNAMDRANFLGVSVTDHFFSPRAGLVIQPMPWLSVYG
                     NYTQSYGVNNGVTRANTPLGSQQSTQWEGGVKAEFFDGRVLATVAYFDIKKYNLAQNS
                     PTAPNALRGYVVDLLNARSQGVEFDLNGRIDENWSVIANYSHLGTYVTKGSILPANDP
                     FDIRTQAPVVGKRLPAVPENMGSVWLKYDAAGVFRGFSAAGGFSYFGNSWVDPANTYL
                     NPAYTLVRSMVSYRFPVGPTHVTAQVNVDNILNQNYYYGTSLFPGRYAGTAGVPRNVM
                     GSLRVEF"
     gene            complement(128244..128867)
                     /locus_tag="cmpar_147"
     CDS             complement(128244..128867)
                     /locus_tag="cmpar_147"
                     /codon_start=1
                     /transl_table=11
                     /product="taurine catabolism dioxygenase TauD, TfdA family
                     protein"
                     /protein_id="IGS:cmpar_147"
                     /translation="MTPDSVRETVAKQGYFLSEAPVALARFTAVCAELGPIGHRTEIR
                     VEPGATSYFRRKDMLPYHTDSPMARYVAWLCVAQQESGGEMRLKDTRPIFDAAPAAQR
                     DALRRTKARFPKIDGMHEAGSLPVLDGDAERGWRLNYAPWLVETGSLSASCAPLMAAL
                     DEFPGPASVAIALRPGSLLVIDNRRMLHGRDALEGDERILLRFWIRD"
     gene            complement(128864..130513)
                     /locus_tag="cmpar_148"
     CDS             complement(128864..130513)
                     /locus_tag="cmpar_148"
                     /codon_start=1
                     /transl_table=11
                     /product="FAD binding domain protein"
                     /protein_id="IGS:cmpar_148"
                     /translation="MSLQVERTQVLVRGGGYAGLAAAMLLAWRGVACIVAERHAAASR
                     HPKAHGVNRRSMELLRVVPGLESELFAISRAGANEVDVYIAETVAGPRQRTLIRKSDF
                     DGPSISPAQICTAGQDRVEPVFFKHARAQGADIRFSTTLTTFAQDEEGVTATLRDEAS
                     NRDYEVRADYMIAADGAHGVTRDALGIEMEGPGVISHSVSILFEADPAKLIPGGGFVL
                     CYLRNPSFSGVFVSCDDPGRGQLNIAIDPDAEPASAYDATRCAAMVRDALGLGAIDVK
                     ILDVLFWRKSALIAKRIADRRVFLIGDAAHLMPPVGGLGGQTALQDAADIAWKLAFVL
                     KGHAGPALLDAYQAERLPVAHIALSRQLANYVERLQPARDDVRLRAHEADYLSAAMGY
                     RYRSDAIALDASDDGAETENPLTPSGSPGTRLAHVVLRQNDRLLSSHDFAGRDYTLFV
                     GPRGAAWAEAARRLAGQGEPILAAHLSVDALDEEGRFLEKTGLFDDGALLVRPDGFIA
                     WRSVSLTEDPATQLAAAFAQVRCLPGPVDPARAAQVAEQAS"
     gene            complement(130555..131826)
                     /locus_tag="cmpar_149"
     CDS             complement(130555..131826)
                     /locus_tag="cmpar_149"
                     /codon_start=1
                     /transl_table=11
                     /product="putative membrane protein"
                     /protein_id="IGS:cmpar_149"
                     /translation="MIQAGFWRGFFPLLATLSIAPVSAQIDIALIARLGTGAPASYAL
                     LSRIAMLDAALAAGIGAVASVAVAKTSDPSNRAKIVGHLWVVAVVAGLLASACGALAY
                     PAILRFVGGAAEVADFANAALGWHLVAIPFRILSGVGLFILFALDKGGAALSWKFFEI
                     AMKAALAYAFVYPLGFGFSGVFAASLAAALAGAAASFAMVGFRNEARPRLPPWPVVRA
                     IVVDALSEAARILSPQLLVLASFALFASPWIGRFELSRVDCYAAGQTLILLALTPFTA
                     LTRFLAIRLASAPIDRIRPLLRQGLPVALVAALLLQLSGDRLGAALYHSEGRWWSTFV
                     AALAISLPIRFVANVFRGALQAAGRFPDAAMTDALAAACVALPLTALGLHLDMPAVAY
                     LALVAPEAVCAMLLSSRLAGTRGVRRTAFQI"
     gene            complement(131823..132395)
                     /gene="mbnC"
                     /locus_tag="cmpar_150"
     CDS             complement(131823..132395)
                     /gene="mbnC"
                     /locus_tag="cmpar_150"
                     /codon_start=1
                     /transl_table=11
                     /product="methanobactin biosynthesis cassette protein
                     MbnC"
                     /protein_id="IGS:cmpar_150"
                     /translation="MSQTSLARTDPELYDVLTSPKLILNYPPESRAYARIDVSLRAYW
                     HSTFDICPELLELSGPDGMSIFSPFMEWARERGVRFTWSYYLWLYVWLRQSAFADRLT
                     KDLLQSLIGASAARWAVRDRSAAMGLVIGCKEVPNLVVGWKCRSLDAGRQVEMIELEE
                     PLPLGDEFFGYFTVAAPEITTFPGWRSLPL"
     gene            complement(132367..133161)
                     /gene="mbnB"
                     /locus_tag="cmpar_151"
     CDS             complement(132367..133161)
                     /gene="mbnB"
                     /locus_tag="cmpar_151"
                     /codon_start=1
                     /transl_table=11
                     /product="methanobactin biosynthesis cassette protein
                     MbnB"
                     /protein_id="IGS:cmpar_151"
                     /translation="MVRRMLAEGHIDYCEFLIDNFIGVPPAELARAFDCPVGFHIMFS
                     EFIDADQETLEDFAKRIRVLIRDMQPLYVSDHGASFTHRGVNLFHLGELDYVKDYDRV
                     RTRVDLWQEMLGQRLFIENYPSILEGGWEAPRFFERLIADTGASVLFDASNAVCANLN
                     CGAPLEAWDKIIAETPHFHVAGYSRATTPPYVIHDSHSEELSEKTLDFLRGRRDLFDK
                     PNATMTYERDGNIDYESIVIDLKRLRDIFSTTSEDQRHESNLACAH"
     gene            complement(133267..133455)
                     /gene="mbnA"
                     /locus_tag="cmpar_152"
     CDS             complement(133267..133455)
                     /gene="mbnA"
                     /locus_tag="cmpar_152"
                     /codon_start=1
                     /transl_table=11
                     /product="methanobactin , Mb-OB3b family protein"
                     /protein_id="IGS:cmpar_152"
                     /translation="MLEYTCSQFTNDLSSIHVMREIFRARCSSLKLEAKMTIKIVKRT
                     ALAVNGRAGADCGTACWA"
     gene            complement(133529..134707)
                     /locus_tag="cmpar_153"
     CDS             complement(133529..134707)
                     /locus_tag="cmpar_153"
                     /codon_start=1
                     /transl_table=11
                     /product="cytochrome c family protein"
                     /protein_id="IGS:cmpar_153"
                     /translation="MRNWRKTAAAVALLAQIVPSAGEEAEKWSWNLPSFLPPPRVPAD
                     NPMSEARFQLGRTLFYDTRLSGNGKESCASCHLQERAFTDGRKVAIGSTGEQTPRNSP
                     SIANAAWRATLTWANPAMVTLERQMEGPLFGEGPVEMGVNDANRGEIVARFKSDESYR
                     RAFARAFPNEAEPISFGNIIKAIAAFERGVISTGSKYDLYLEGKASLTPEETRGKDLF
                     FGEKAECHHCHGSVNFDDQFYHAGTREIETPFHNTGMYNLSGKGDYPAPNRGLFESTH
                     ALDDMGKFRAPSLRNIAVTGPYMHDGSVATLEDVVDLYAAGGRDVASGPLAGDGRVNP
                     HKSDLIVPIDLSPQEKSDLIAFLKTLTDEEFLRSPRYSNPWAGNDASIAKTSSNLNSR
                     "
     gene            complement(134707..135747)
                     /locus_tag="cmpar_154"
     CDS             complement(134707..135747)
                     /locus_tag="cmpar_154"
                     /codon_start=1
                     /transl_table=11
                     /product="hypothetical protein"
                     /protein_id="IGS:cmpar_154"
                     /translation="MMRSEFFIIFVATVAGAAGVSAAPAKPQAVEISFALAADGQPVD
                     CGHDIHGLGANHVNAKLREASFYVSDAALIDKNGKATPIELTRNDWQYANVALIDFDD
                     KTGNCRGTKGANATLTGQVPAGRYQGLSFVIGVPTLGKGDDGKEVSLNHSNFATAPAP
                     LDIQSMSWSWQAGRKFVKLEVAPEGGIVRPPMPPRPPRAAAAGSASPPPRADAPEKAD
                     QTPEPIQSNADGTITVATWMLHLGSTGCKGDPITGEIVACATPNRVPVTLARFDPVKQ
                     RVVLDLQSLLAPFDLNRDKGGATGCMSGPTDPECAAVFDAFGLGAKESAQPGEGAKSG
                     NVAAKLFKVESK"
     gene            complement(135845..136363)
                     /locus_tag="cmpar_155"
     CDS             complement(135845..136363)
                     /locus_tag="cmpar_155"
                     /codon_start=1
                     /transl_table=11
                     /product="RNA polymerase sigma factor, sigma-70 family
                     protein"
                     /protein_id="IGS:cmpar_155"
                     /translation="MEATMNAERDFFEALYRDHAQCLRGHARKRVGALDDEDVVHDAF
                     LKLIQCQPEAAWRYPRAYLFAVVQNAGIDALRRRATRLRYVAHEFASANACGYEPAVE
                     PEITRGQMKALLDELPPACRGVFLLYWFEEMSQEQVARHLGVTLRTVERRLARGLAQL
                     RDRASHGGCARA"
     gene            complement(136460..136723)
                     /locus_tag="cmpar_156"
     CDS             complement(136460..136723)
                     /locus_tag="cmpar_156"
                     /codon_start=1
                     /transl_table=11
                     /product="hypothetical protein"
                     /protein_id="IGS:cmpar_156"
                     /translation="MAACSLSNPLNPDSAHVDESGCCVLGAACFGGLYVAVGSASPTP
                     RRLDTVIDWRRFDKALSASVTRRLAAARGPPDVFAGHRSYDAS"
     gene            136692..136865
                     /locus_tag="cmpar_157"
     CDS             136692..136865
                     /locus_tag="cmpar_157"
                     /codon_start=1
                     /transl_table=11
                     /product="hypothetical protein"
                     /protein_id="IGS:cmpar_157"
                     /translation="MSGFESEHAAIESAAPFSGRDCAAARTDKAKSQHAKAHARRALP
                     KRIFKQKCMAREG"
     gene            complement(136892..137017)
                     /locus_tag="cmpar_158"
     CDS             complement(136892..137017)
                     /locus_tag="cmpar_158"
                     /codon_start=1
                     /transl_table=11
                     /product="hypothetical protein"
                     /protein_id="IGS:cmpar_158"
                     /translation="MECRSPPGGRHCGENAVADKGATGSFLIVTNFLRFVTLRAT"
     gene            complement(137024..137236)
                     /locus_tag="cmpar_159"
     CDS             complement(137024..137236)
                     /locus_tag="cmpar_159"
                     /codon_start=1
                     /transl_table=11
                     /product="hypothetical protein"
                     /protein_id="IGS:cmpar_159"
                     /translation="MSGSDIDEPPLETRTGAGISSDKREEEQAKNKKDDVAHERDLLS
                     ESCSRKMGAFDVRALLGISKEPDGSA"
     gene            137193..137306
                     /gene="kdpF"
                     /locus_tag="cmpar_160"
     CDS             137193..137306
                     /gene="kdpF"
                     /locus_tag="cmpar_160"
                     /EC_number="3.6.3.12"
                     /codon_start=1
                     /transl_table=11
                     /product="K+-transporting ATPase, F subunit"
                     /protein_id="IGS:cmpar_160"
                     /translation="MRVSRGGSSMSEPDIGLIVAVLLGGYLVYSLLRPEKF"
     gene            137338..139047
                     /gene="kdpA"
                     /locus_tag="cmpar_161"
     CDS             137338..139047
                     /gene="kdpA"
                     /locus_tag="cmpar_161"
                     /EC_number="3.6.3.12"
                     /codon_start=1
                     /transl_table=11
                     /product="K+-transporting ATPase, A subunit"
                     /protein_id="IGS:cmpar_161"
                     /translation="MTFIGLAQIAIVLVAVVLAAIPLGGYVARVFAGEQTLLSPALSP
                     VENAFYRSAGVDPSREQGWQAYTFAMLAFSVVGFASLYALQRLQGVLPLNPQGFSGVP
                     ADLAFNTSLSFVTNTNWQNYGGETTMSHLTQMLGLTVHNFVSAATGLAMAFALVRGFA
                     RSESATVGNFWVDLTRATLYVLLPLSVVFALVLVALGVPQTLAGSIEATTLEGVKQII
                     SIGPVASQEAIKELGTNGGGFFNANSAHPFENPNAASNMLEIFALLLVPFASVFAFGR
                     TVLDARQGRVIAITMGIVLVAGVLIAYWAEAAGNPLLTDIGVDPSPGNMEGKEVRFGV
                     AASTLFAAATTGTSTGAVNSTHDSFTPLGGFVPLFNMLLGCISPGGDGAGLYGFLVLA
                     VIAVFVAGLMVGRTPEYLGKKIETREMKLAMLAVLIYPLSVLGFTAASLMLKTGLDSL
                     ANAGPHGLSEVLYAFASTNANNGSAFAGLAGNTLWYNTTLGVAMFVGRFFFIVPVLAL
                     AGSFAAKKKAPASVGTFPTHGPLFVGLLLGVILILYLLQYFPALALGPIVEHFLMHAG
                     KSF"
     gene            139059..141107
                     /gene="kdpB"
                     /locus_tag="cmpar_162"
     CDS             139059..141107
                     /gene="kdpB"
                     /locus_tag="cmpar_162"
                     /EC_number="3.6.3.12"
                     /codon_start=1
                     /transl_table=11
                     /product="K+-transporting ATPase, B subunit"
                     /protein_id="IGS:cmpar_162"
                     /translation="MSAKIAAPGLFDAEIMKRASIDAFVKLDPRKLARNPVIFVTEVV
                     SAVVTCFFIRDLLAHNGAAFFSGQIAAWLWFTVLFANFAEAVAEGRGKAQADTLRKTR
                     SDTHAKRLIDPTGASGMKGVYQGVSALELKVGDVVLVEAGDLIPGDGEVVEGCASVNE
                     SAITGESAPVIREAGGDRSAVTGGTTVLSDWIRVKITAAPGSTFIDRMIALVEGAQRQ
                     KTPNELALSILLAGLTIVFLIVCVTLWPLALYSGTTLSITVLIALLVCLIPTTIGGLL
                     SAIGIAGMDRLIRFNVIATSGRAVEAAGDVDTLLLDKTGTVTFGNRMADEFTPVGGVT
                     EQALAEAVLLASLADETPEGRSIVSLARRTYDVAAPAFGSEVTIVPFSAHTRVSGVDL
                     PGRSLRKGAVDAIVGEASSVPVDFERAVERISRAGGTPLAVAENGRLLGVIHLKDIIK
                     PDIKARFAALRAMGIKTVMVTGDNPVTAAAIAGEAGVDDFIAQAKPEDKLAYIRKEQQ
                     GGRLIAMCGDGTNDAPALAQADVGVAMQTGTQAAREAGNMVDLDSDPTKLIEIVRIGK
                     QLLMTRGSLTTFSIANDVAKYFAIIPALFVVAYPELDALNVMKLASPQSAILSAVIFN
                     ALIIVALIPLALKGVEYRPVGAAALLRRNLLIYGLGGLVIPFIGIKAIDLIISALHLA
                     "
     gene            141119..141718
                     /gene="kdpC"
                     /locus_tag="cmpar_163"
     CDS             141119..141718
                     /gene="kdpC"
                     /locus_tag="cmpar_163"
                     /EC_number="3.6.3.12"
                     /codon_start=1
                     /transl_table=11
                     /product="K+-transporting ATPase, C subunit"
                     /protein_id="IGS:cmpar_163"
                     /translation="MLSQLRPAIVMILLFTAVTGLLYPLAITAIAQLALTAQANGGLI
                     ERDGKVVGSPLIGQNFVSDRYFHGRPSATVGPDPADAGKTVDTPYNAANSAGSNLGPT
                     SKKLVDRVNAAIEAEFAAGRIGMVAADAVTASASGLDPDISPQYALAQVPAVAAARGL
                     AEDGVRALVETHIDNRILGIIGERRVNVLKLNIALDALK"
     gene            141733..144414
                     /gene="kdpD"
                     /locus_tag="cmpar_164"
     CDS             141733..144414
                     /gene="kdpD"
                     /locus_tag="cmpar_164"
                     /codon_start=1
                     /transl_table=11
                     /product="sensor protein KdpD"
                     /protein_id="IGS:cmpar_164"
                     /translation="MSLEERRPDPDALLALTGKEGQGKLRVFLGAAPGVGKTYAMLAR
                     ARAAKAEGLDIVIGLVETHGRKETEALAEGLEILPRRKIAYRGRSIEEFDIDAALERK
                     PRLIVVDELAHTNAPDSRHPKRWQDVEELLDAGVDVWTALNIQHLESLADVVSRITGV
                     AVRETVPDRVLQSAADVILVDITPDELLQRLQEGKVYVPETARRATQNFFTPRNLTAL
                     RELALRRTAERVDDQMVAYLRQGAIEGPWATAERLLVCVGDEGSESAIREAARLASAL
                     NASWIAAYVERAGHETQSAEAVRKLDDALHLAERLGAETARLSGDDLAGEILKFARQE
                     NITQIVVGRSRAGFLGKFFRRSLPDEIARRAADIAVLLTGAGEVAPMPRAWKPPKTAN
                     IWFGLAAATGAVAATAGVGVLIENWLNIPNMAVIFLLPVMVCAIWLGLSSAIAAAVLS
                     FFACDFFFVEPRYGLTVTEPQEFLELVVSLAVATVTGMLASRMREQSHAMRRRAETAQ
                     SLFDFSRKLSAATSEDDILWATTSQVQKAMESPCVVILTPEEGGFAIAASWPPLDQLD
                     AGEDGAARWALEKSEASGWRTGTLPNVRFQFRPLATPRGVVAVCGVEPKRRAEAFSGQ
                     EERMLTALLEQTAIAIDRSRLVGDSIKAAALEENERLRTTLLASLSHDLRTPLASITA
                     AITSLRQLGERLPPDDRRDLMASIEEEAGRLGRFIANLLDMSRIEAGGLAPRRDLVDV
                     ASAIRAAVERIRKTYPAQRTAVSVAPELPLIRGDANLLGQVLFNLLDNAHKYGGPNGA
                     IVHARPEGAEVVITVTDEGPGVKPSDLDRIFEKFYRGGRPDGRKAGTGLGLSICRGLV
                     QAMGGEIIAQSPAIRRRGTRIVMRFPAVHGTSGGAKP"
     gene            144411..145097
                     /locus_tag="cmpar_165"
     CDS             144411..145097
                     /locus_tag="cmpar_165"
                     /codon_start=1
                     /transl_table=11
                     /product="transcriptional regulatory , C terminal family
                     protein"
                     /protein_id="IGS:cmpar_165"
                     /translation="MKGAKILIVDDEPQILRVLRPALTASGYDVVGAATATEALGALR
                     DGMPDLVILDLGLPDMDGKEALRKMRVLTNRPIIVLSARDRESEKVMALDLGADDYIE
                     KPFGMDELLARMRAALRHAKSAAEPERIRIDGLTIDIGKRLVQKRGETLKLTPKEFDL
                     LVFLARRAGRPVSHREILKAVWGPAHENDSQYLRVFVGQLRGKIEDDPANPRLLTTEP
                     GVGYRCCDNA"
     gene            145246..145884
                     /locus_tag="cmpar_166"
     CDS             145246..145884
                     /locus_tag="cmpar_166"
                     /codon_start=1
                     /transl_table=11
                     /product="invasion associated locus B family protein"
                     /protein_id="IGS:cmpar_166"
                     /translation="MINIGRRGLDRRKSDTFTRMTLRYQRGVSPFEVVTMLSCNVGVR
                     LFGRGVLRALFILLLASPLPGGAQAEVSPPAAKFGAWDLQCASPPGAKGPVCALTQTV
                     RSEEMASASVIVAFRKSPAIPNGVLQIMAPQSVFLLEGIKVKIDQDDIGAIPFFRCTQ
                     IGCAAEAPLGEDVVKKLASGRNLLITIYINPGEGLRNIVPLEGFKDGYKALQ"
     gene            complement(145903..146127)
                     /locus_tag="cmpar_167"
     CDS             complement(145903..146127)
                     /locus_tag="cmpar_167"
                     /codon_start=1
                     /transl_table=11
                     /product="hypothetical protein"
                     /protein_id="IGS:cmpar_167"
                     /translation="MIAIVGLIGLTGCNSAQSAKKEAEQEYAVGSYEQSLKAYQLCSA
                     QNRDEPEKCGALARVMEADKKRYERETQGL"
     gene            complement(146147..146551)
                     /locus_tag="cmpar_168"
     CDS             complement(146147..146551)
                     /locus_tag="cmpar_168"
                     /codon_start=1
                     /transl_table=11
                     /product="hypothetical protein"
                     /protein_id="IGS:cmpar_168"
                     /translation="MEKRLQGFAPARAARLCAALLAGLPLAACVPPPLTPSYAPFECG
                     LIETTAVLPEFPTYSGYRWIACRVVAGPAVKIESVSVNNGKCATFEHWYVGRVFAAGD
                     VVNIPYACMSPVSVAIGANGVISKMRLKSARG"
     gene            146641..147801
                     /locus_tag="cmpar_169"
     CDS             146641..147801
                     /locus_tag="cmpar_169"
                     /codon_start=1
                     /transl_table=11
                     /product="sodium/calcium exchanger family protein"
                     /protein_id="IGS:cmpar_169"
                     /translation="MSAQRGPGSIWRARRPDHGAALEIPFPERTDIVAAIDRKEMIVM
                     GASAALIGVAGATHFLHAGPIVSFLACALALAGVAHVIGEATDQVGNHLSPSATGLVQ
                     SAVGSLPELFVCIFSLQAGLVTVVQASLIGSILANVLLVLGLAFAVGGWRHGVLHFES
                     QTPRMIASLLLLAVSALVLPTLANELHLPAASHEQDLAAVCAVVLLLVFAIMTKSMLS
                     QGQRAVPAEAHARAHAWPLATAITVLLVCAGGAVLVSDWFVEALEPAIDTAGISQTFA
                     GLVVVAIAGNAIENVVGIRLAAAGKADLAVSVVLTSALQVAVVIVPILILVSFGIGGS
                     AFTLVIPPILAAALFLSVMVVTVVTVDGQADMVDGAALIGLYIVIATIFWWG"
     gene            complement(147842..148495)
                     /locus_tag="cmpar_170"
     CDS             complement(147842..148495)
                     /locus_tag="cmpar_170"
                     /codon_start=1
                     /transl_table=11
                     /product="glutathione S-transferase, N-terminal domain
                     protein"
                     /protein_id="IGS:cmpar_170"
                     /translation="MPVATLTISSKNYSSWSLRGWLMMKLSGLPFEEVAVDPDDATAR
                     EEILLLSPSILVPCLTYDGFRIWDTLAIGEFLNEIAPEAKLMPANRLSRARCRSICGE
                     LHSGFNSLRSALPMNLKAHFPHFKVWSKAQGDIARVTQIWRECLETSGGPWLFGDISI
                     ADAMYAPVATRFRTYGVELDEVSQAYCDRIFAWPAMQEWIEAAKLEKDEIEELEVEF"
     gene            148611..149825
                     /gene="phaZ"
                     /locus_tag="cmpar_171"
     CDS             148611..149825
                     /gene="phaZ"
                     /locus_tag="cmpar_171"
                     /EC_number="3.1.1.-"
                     /codon_start=1
                     /transl_table=11
                     /product="polyhydroxyalkanoate depolymerase, intracellular
                     family protein"
                     /protein_id="IGS:cmpar_171"
                     /translation="MYDAYQAYADFIDPVRTAAASNERILSLFGTMQFVSPLRCWQAY
                     HEVVSLAGFTHKRPDYGIGDITTEAGETTPVVETPVTSTPFCTLQRFSRAGASGDPRV
                     LLVAPMSGHFATLLRGTIRTLLRDHEVYVTDWRNPRDIPLDQGSFAFEDFVQHIIDFL
                     KFMGPQSHLVAVCQPTVPALVAVALMAQEQDPDQPASLTLMAGPIDARVSPTKVNEFA
                     TSKPIEWFREKMISTVPRGLPGAGRRVYPGFVQLAAFMSMNIDRHRKAFADLFEHRVK
                     GDDAKADQIRTFYEEYFAIMDLDADFYLHTIETVFQKFALPEGNLTFKGRKVEPRAIK
                     KTFLLTVEGEKDDICAIGQTLAAQDICGGLRPYMKSHHMQAGVGHYGVFNGKRWDSQI
                     YPVVREHIRCSI"
     gene            complement(149849..150118)
                     /locus_tag="cmpar_172"
     CDS             complement(149849..150118)
                     /locus_tag="cmpar_172"
                     /codon_start=1
                     /transl_table=11
                     /product="putative lipoprotein"
                     /protein_id="IGS:cmpar_172"
                     /translation="MRISRFFALVALVALGAALGACETTSPAQQRAADDARCRSYGFK
                     RGSDGFSKCLLDIDLDRSADRRASREELMLYGGPRFYGAPYWRYW"
     gene            complement(150324..150869)
                     /locus_tag="cmpar_173"
     CDS             complement(150324..150869)
                     /locus_tag="cmpar_173"
                     /codon_start=1
                     /transl_table=11
                     /product="hypothetical protein"
                     /protein_id="IGS:cmpar_173"
                     /translation="MGAAALNQRETASSGASGRATKRLPPVLLLPDKCFSAEAWQEPP
                     AEIALYQCGVSGKPATLDARGRAFGGNMRLLIGPLFVSFALSLPAHAEVTCIPQASGV
                     TGVIAEQTDVVAAVNCLGRQLAQLRGDATVSDHNETARIEELARQLAMLQNAVASLSQ
                     RVAAIEGNLRNVEQPLAKQPW"
     gene            150898..151278
                     /locus_tag="cmpar_174"
     CDS             150898..151278
                     /locus_tag="cmpar_174"
                     /codon_start=1
                     /transl_table=11
                     /product="hypothetical protein"
                     /protein_id="IGS:cmpar_174"
                     /translation="MMLHAFQMLCPGCVSHGTPQAQRAQQLFRNTDLAVIGLHAVFEH
                     HAAMTPVSLEAFIHEYRLTFPIGVDEASSGDPIPVTMRRYEMRGTPTCVLIGRDGTVR
                     HHGFGQEDDMALGAIIGTLLAETP"
     gene            151275..151976
                     /locus_tag="cmpar_175"
     CDS             151275..151976
                     /locus_tag="cmpar_175"
                     /codon_start=1
                     /transl_table=11
                     /product="MOSC domain protein"
                     /protein_id="IGS:cmpar_175"
                     /translation="MTLRQTHPLVLVGEVAPLGDARHVSAIDKRPAAGPWRIGKTGVE
                     GDAQADRKHHGGAEKALHHYALDHYATWRDEIGAAPALDAPGAFGENLSTQGWIEDDI
                     CIGDVIRFGGALLQVSQGRQPCFKLNLRFGLRDMARRVQMSGRTGWYYRVLEEGVANE
                     GAALHLTERPCPDWPLTRLSHLLYRDMRDREGLAAMAALPHLAQSWRGLAQKRLDSGR
                     VENWSARLYGRQRAG"
     gene            152033..152764
                     /locus_tag="cmpar_176"
     CDS             152033..152764
                     /locus_tag="cmpar_176"
                     /codon_start=1
                     /transl_table=11
                     /product="ubiE/COQ5 methyltransferase family protein"
                     /protein_id="IGS:cmpar_176"
                     /translation="MSARHETLHDNLFTGKIGAEYDFLTFMCPHHALLAKRLGETVAK
                     WKPDVALKGVEIGCGTGVSTLPLLAGRHNLTLTAIDAAPAMLDQARESLADYVQAGRV
                     DFKQADALEALKALPSDSLDLVTSNYAIHNFLDDYRSLVLAEIHRVLKKGGLFINGDR
                     YAMDDRAAHLLDTQETVRRWFKLFREIDRLDLLEDWVVHFYSDESEDHIMHFTPSMER
                     LKALGFSVTVDFREGVDTLVRAVKA"
     gene            152907..153809
                     /locus_tag="cmpar_177"
     CDS             152907..153809
                     /locus_tag="cmpar_177"
                     /codon_start=1
                     /transl_table=11
                     /product="eamA-like transporter family protein"
                     /protein_id="IGS:cmpar_177"
                     /translation="MDLALLALLAALFSALCQSVTDLGTKAATRVADDRAILAVQWGS
                     AALLLAIACCVVYPGFLDAPVATMASVTQPGFWTLLAWSGALNVTAYAFYIRSFRLSD
                     ASLVAPLVLLTPVLMLVTSPIMTGEHAPPMGMLGVLLTVLGVGLLDANRENGKRFNFS
                     VFAKDVGARYMLATATVWSVTANIDKLGVKASTPLIWIASLCSVIALCSAAYWAVGAR
                     KTPRLAALRYAVMAGSALSIGTAVQMWALTILFTPYVIAIKRLSALFTVLASSHVLKE
                     ETGGRLFGAAVMLAGAVMIAMARG"
     gene            complement(153823..154077)
                     /locus_tag="cmpar_178"
     CDS             complement(153823..154077)
                     /locus_tag="cmpar_178"
                     /codon_start=1
                     /transl_table=11
                     /product="addiction module toxin, Txe/YoeB family"
                     /protein_id="IGS:cmpar_178"
                     /translation="MKLVFAEQAWEDYLYWQSQDAKVLERINSLIKECARTPFSGTGK
                     PEPLRGDLRGWWSRRITLEHRLVYRVEGESLLIAQCRYHY"
     gene            complement(154074..154328)
                     /gene="yefM"
                     /locus_tag="cmpar_179"
     CDS             complement(154074..154328)
                     /gene="yefM"
                     /locus_tag="cmpar_179"
                     /codon_start=1
                     /transl_table=11
                     /product="antitoxin YefM"
                     /protein_id="IGS:cmpar_179"
                     /translation="MRTTSYSDLRKNLAATLDRVTEDHEPVVITRDRGKPAAVLISLE
                     DFASYEETAHLLKNPRNAERLLAAIGELDAGKGVERKLSE"
     gene            complement(154460..156268)
                     /gene="lepA"
                     /locus_tag="cmpar_180"
     CDS             complement(154460..156268)
                     /gene="lepA"
                     /locus_tag="cmpar_180"
                     /EC_number="3.6.5.-"
                     /codon_start=1
                     /transl_table=11
                     /product="GTP-binding protein LepA"
                     /protein_id="IGS:cmpar_180"
                     /translation="MSAPHKFDNIRNFSIVAHIDHGKSTLADRLIQETGTLAAREMVE
                     QVLDSMDIERERGITIKAQTVRLHYKAKDGKDYVLNLMDTPGHVDFAYEVSRSLKACE
                     GSLLVVDASQGVEAQTLANVYQAIDAGHEIVPVLNKIDLPAAEPDRIKEQIEEVIGLD
                     ASEAVLISAKTGIGIPDVLEAIVTRLPPPQGDEKAPLKALLVDSWYDAYLGVVVLVRI
                     FDGTLKKGQKIQMMGTGAHYEVDKIGVFRPKMQDVAQLGPGEVGFITAQIKQVADTRV
                     GDTITDDRKPCDAALPGFKPAQPVVFCGLFPVDAADFEDLRAAIGKLRLNDASFSYEM
                     ETSAALGFGFRCGFLGLLHLEIIQERLSREFNLDLIATAPSVVYKILLTNGEEIELHN
                     PADMPDVVKIEEIKEPWIRATIMTPDDYLGSVLKLCQDRRGSQVDLNYVGKRAMAVYD
                     LPLNEVVFDFYDRLKSISKGYASFDYQLTDYRAGDLVKMSILVNSEPVDALSMLVHRT
                     RADGRGRQMCEKLKELIPPHMFQVPIQAAIGGKIIARETVRAFRKDVTAKCYGGDATR
                     KRKLLEKQKEGKKKMRQFGRVEIPQEAFIAALKMEE"
     gene            complement(156513..157172)
                     /locus_tag="cmpar_181"
     CDS             complement(156513..157172)
                     /locus_tag="cmpar_181"
                     /codon_start=1
                     /transl_table=11
                     /product="putative methyltransferase type 11"
                     /protein_id="IGS:cmpar_181"
                     /translation="MSDETVSQPDDGVSRAEYENLQEQLKAVKADRDQQSFEKSQIVA
                     KANDYAKERDELKEELASVLAERDQMIGDVVAEHDKLVADLTSQRDQLAREKGAVETA
                     LQEATRKADDANRQFVASSMEIQRLRDALDAKPSTDPFELLLDVLADRTKQGVAWVRN
                     KIPADSPVLPYFDKTVETVTRVGCLAIKLTKEFIAWATPRVIALSKQGMAKVEELLAK
                     K"
     gene            complement(157354..157632)
                     /locus_tag="cmpar_182"
     CDS             complement(157354..157632)
                     /locus_tag="cmpar_182"
                     /codon_start=1
                     /transl_table=11
                     /product="hypothetical protein"
                     /protein_id="IGS:cmpar_182"
                     /translation="MVFLLKCLACIALVLVALEWRGEDAPTAHHAAGDAHGRVGAPKP
                     PRRPQFEDTARDMAQAGADALVAAARDRCLAAPRDCAAALQRLQEQGR"
     gene            157833..159704
                     /locus_tag="cmpar_183"
     CDS             157833..159704
                     /locus_tag="cmpar_183"
                     /codon_start=1
                     /transl_table=11
                     /product="his Kinase A domain protein"
                     /protein_id="IGS:cmpar_183"
                     /translation="MSKTVSFDRPAIWIDHLVHESVLKRPLESARHRFFVLPRLVVAA
                     CILLGAPVWLFLYGAPSASELMIYALAQMPLISVGVLARTGQLRLAQSVSIFGWLAMA
                     VALHGLTQGYETISITLLTIALVEAALTPEIVMIFVIEAATIDLIALTAGVHMPGQHL
                     SAFERSASLAILAAPLLLYIAFLSVCAIRAENTRTKVDSANARDLRLLTDAIGDIVLH
                     LDRGGAVGMIIGDTHKVYGLDRRDLIGRGFFQRVHIADRPAFLKLVSDAFDQDAPMTT
                     VLRVQVGLAPSASGKYVEPIFNYFDARMCLAQPVADDLNLTNENPRPVVCILRDVTAE
                     KRAEEAIAAARAESERATMSKTRFLANVSHELRTPLNAIIGFSEMLANAELAPSDPAK
                     QREYAQIVANSGHHLLEVVNTILDMSKIESGSMQIFPEPFSLPSLIDQCCDMVQLKAD
                     QGGVNLLRDYRRDMEELVADKRACKQILLNLLSNAVKFTPAGGKVRVVIAPEGNLLAV
                     TVADTGIGIAASDLSRLGDPFFQASASHDRAYEGTGLGLSVVRGLVGLHGGAITVESM
                     PKKGTSVTVRLPLDCREPTLGTCVSAQIEAIPRIGAAIGADISQVNEIAKKTVKKIA"
     gene            complement(159729..159860)
                     /locus_tag="cmpar_184"
     CDS             complement(159729..159860)
                     /locus_tag="cmpar_184"
                     /codon_start=1
                     /transl_table=11
                     /product="hypothetical protein"
                     /protein_id="IGS:cmpar_184"
                     /translation="MRWGAKTRARTEGFFFGMRGVGAGWAGAAGARRLGAARSSGKS"
     gene            159859..160632
                     /locus_tag="cmpar_185"
     CDS             159859..160632
                     /locus_tag="cmpar_185"
                     /codon_start=1
                     /transl_table=11
                     /product="putative peptidoglycan binding domain protein"
                     /protein_id="IGS:cmpar_185"
                     /translation="MGVLVLLGIGGLAFVGVPMNALFLQDGHHPAPLFAARTPLPQKA
                     AGADVAAPVAAKSESARIESDAAKTDAAKAEAAKAEMALPAAKPSRSEAAALKAMLAR
                     PEGAARAEKKHDAADRDAIAAMLGGAEAPVKTRTAPSARAPAPEAKAQATQLKTPAQP
                     KIAAAPAPAPKVLTQPPKAPAPKAQPQTQATAPAESVATAQRSLQRLGYVVKPDGVLS
                     PGTRQAIEKFERDNGLPAKGDLTPKIAKLLATRAAAPHQ"
     gene            160677..161018
                     /locus_tag="cmpar_186"
     CDS             160677..161018
                     /locus_tag="cmpar_186"
                     /codon_start=1
                     /transl_table=11
                     /product="hypothetical protein"
                     /protein_id="IGS:cmpar_186"
                     /translation="MRLRSDIFAAALIRRAEAQGAVAMLRRRGAAEAGALFIKLDRLD
                     GRAAVYGPAPQSEEPPEGVDRLFSRVHVNDWLDPAEAEARLKREMMFDPDLWIVEIED
                     RDGRVFVDLAA"
     gene            complement(161261..161659)
                     /locus_tag="cmpar_187"
     CDS             complement(161261..161659)
                     /locus_tag="cmpar_187"
                     /codon_start=1
                     /transl_table=11
                     /product="RHS Repeat family protein"
                     /protein_id="IGS:cmpar_187"
                     /translation="MTFGYGAITSFTTDTDYRITRVQTGWSGGPGFIIDRVLSWTGDM
                     VDSIADNNNPSTTPPFTYTSQAQLFTYTPTRRLMTAQGYYGTLSWTYDANGNRASETR
                     NGVTSTYAYPAGSNRLSSVTPSGQSGRSFA"
     gene            complement(162228..163169)
                     /locus_tag="cmpar_188"
     CDS             complement(162228..163169)
                     /locus_tag="cmpar_188"
                     /codon_start=1
                     /transl_table=11
                     /product="RHS repeat-associated core domain protein"
                     /protein_id="IGS:cmpar_188"
                     /translation="MTNTRVSALGMSFEYDVEGRLSKAYQTNAPSQGAVYAYDAQDRL
                     ASRTVTSGATTTTTLYIHDLDNHVIAETDAAGVTKREYIWLNDIPIAVIDGADTATPT
                     MYSVHTDHLGRPARMVAQNWASVWDVIYSPFGGVAAIFDSTIKLDMRFPGQWFQMESG
                     LAYNWHRHYDASLGRYVQPDPIGYAGGRSLYGYVGQNPLAYIDPDGLIIQWPPKIGID
                     WDDIQKDLDHNNYHRICDRREPPGLSPCASARWRYRQALVCYQRRVEWEERWGDAKTR
                     AIHEPALEQVKQRMKNAADDIKRYCNSQVCPPSSPED"
     gene            complement(163707..164606)
                     /locus_tag="cmpar_189"
     CDS             complement(163707..164606)
                     /locus_tag="cmpar_189"
                     /codon_start=1
                     /transl_table=11
                     /product="RHS repeat-associated core domain protein"
                     /protein_id="IGS:cmpar_189"
                     /translation="MTSRDGCRRAYQTNVPSQGAVYAYDAQDRLASRTVTSGATTTTT
                     LYIHDLDNHVIAETDAAGVTLREYIWLNDIPIAVIDGADTATPTMYSVHTDHLGRPAR
                     MVAQNWASVWDVIYSPFGGVAAIFDSTTKLDMRFPGQWFQMESGLAYNWHRHYDASLG
                     RYVQPDPMGLSSLQTDGPNPFDYVGGNPLARIDPKGQFAIPAIPVLIPIVAGAAAYYS
                     GKLIITAWESRARGKVDPVQDVQPINPGKDCNGKCNPCPPNIYWEAEGDAHGSTGGKH
                     RHGIEWHQAPDCTCYPKRVSHQD"
     gene            complement(165319..>166342)
                     /locus_tag="cmpar_190"
     CDS             complement(165319..>166342)
                     /locus_tag="cmpar_190"
                     /codon_start=2
                     /transl_table=11
                     /product="RHS repeat-associated core domain protein"
                     /protein_id="IGS:cmpar_190"
                     /translation="DYRITRYQHGSPTDPGLFVDRALAWTGDVVASIIDNKNPGATPG
                     QYNSQSQLFAYTPTRRLMTAQGYYGTLGWTYDANGNRLTETANGVTSTYAYPVTSNRL
                     SSVTPSGQSARNFAYDAAGNIVSDSRSGALGMSFEYDVEGRLSKAWQTNALSQGAVYA
                     YDAQDRLASRTVTSGATTTTTLYIHDLDNHVIAETDAAGVTRREYIWLNDIPIAVIDG
                     ADTATPTMYSVHTDHLGRPARMVAQNWASVWDVIYSPFGAVSAIFDSTTKLDMRFPGQ
                     WFQMESGLAYNWHRHYDASLGRYVQPDPIGYVGGRSLYGYVGQNPLAHVDPDGQIVKW
                     PKVGVD"
ORIGIN      
        1 cccctgcagg ggaggtcagg tgggttcgac atcgactcct atgagcacgc cgtgcggcta
       61 tggaccgtcg tgctcgaaat ctcggtgctg atggcgcagt ttccgtcaaa ggaaattgcg
      121 cagctctcct acgactaccg cacgctcggc cttggctacg ccaatgtcgg cggcctgctg
      181 atgtcgtccg gcgtcgccta tgacagcgaa gccggccgcg ccattgcggg cgctttgtcc
      241 gcgatcatga cgggcgtctg ctacgcgacc tccgccgaga tggcgaaaga gcgcggcccc
      301 ttcgcgcgct tcatggaaaa tcgtgaggcg atgctgcgcg tcatccgcaa ccatcgccgc
      361 gcggcgcatg gcgagcgctc gggatatgag accctgcacg tcacgcccgt gccgctcgac
      421 gccgccgcct gccccgatgc ggccctcatg gcgcgcgcgg cattggcctg ggacaaggcg
      481 ctttcgcaag gcgagctcta tggctatcgc aacgcgcagg tgaccgtcgt cgcgcccacg
      541 ggcacgatcg gcctcgtgat ggattgcgac acgaccggca tcgagcccga cttcgccctg
      601 gtgaagttca agaagctcgc gggcggcggc tatctcaaga tcgtcaaccg ggccgtgccg
      661 gagggcctgc gcgcgctcgg ctatcgcgaa agcgagatcg ccgagatcga agcctacgcc
      721 gtcggccacg cctcgctcgc caatgcgccg gggatcaaca ccgcctcgct gcgttcgcgc
      781 ggcttcacgg acgagaagct ggccgcggtc gaggctgctt taccgagcgc cttcgacatc
      841 aaattcgtct tcaacaaatg gacgctcggt caggacttcc tcaccggcgt gctgaaggtt
      901 agccctgagc aactcgaaga ccgcaatttc gatctcctga cccatctcgg cttctcgaaa
      961 caggagatcg aagccgcgaa tgttcacgcc tgcggcgcca tgacattgga gggcgcgcct
     1021 ttcctcaagg gcgagcacta tgccgtcttc gattgcgcca atccgtgcgg gcgcacgggc
     1081 aagcgctatc tctcggtcga ctcgcatatc cgcatgatgg cggcggcgca gcccttcatt
     1141 tcgggcgcga tctccaagac catcaacatg ccgaacgacg cgacggtcga ggattgcgag
     1201 caggcctata tgctctcctg gcgcctcgcg ctgaaggcca atgcgctcta tcgcgacggc
     1261 tccaaactct cgcagccttt gtcggcgcag ctcattcagg gcgacgacga tgaggatgac
     1321 aagatcgagg agctcgtcgc gcaaaacatg ccggcgcgcg ccgcgcaggt cgccgaacgc
     1381 attgtcgagc gcgtcattca tcaggtggtg cgcgagcgcg agaagctccc cgaccgccgt
     1441 aagggctata cgcagaaggc ggcggtcggc ggccacaagg tgtatctccg cacgggcgaa
     1501 tatgccgacg gtcgcatcgg cgagatcttc atcgacatgc acaaggaagg cgccgccttc
     1561 cgctccttga tgaacaattt cgccatcgcc atctcgctcg gcctgcaata tggcgtgccg
     1621 ttagaggaat atgtcgacgc cttcaccttt acccgcttcg agcccgcggg cccggtgcag
     1681 ggcaatgacg cgatcaagaa cgcgacgtcg atcctcgact atgtattccg cgagctcgcc
     1741 gtctcctatc tcggccgcaa cgacctcgcc catgtatcgc ccgacgacat cggccacacc
     1801 gtgctcggca agggcgagac cgaaggcaag gcgccggaag ccaacagcat cgtctcgcgc
     1861 ggtctgcttc gctccaagac cgacaagctg atggtcgtgc atggcggcgc cgtcgctttg
     1921 cgcgagacgc cggacgtcgt gacccgcgaa gagacggtcg aagcgctctc gcaactcggc
     1981 tggaccgagc ccaccaagac ggtgcaaggc gtcgcggaaa aacgcgccga agcgcggatg
     2041 aagggctatg tcggcgaggc ttgtcctgag tgcgcgaatt tcacgctggt gcggaacggg
     2101 acgtgtttga agtgcgagac gtgtgggtcg acgacgggat gcagctgagg gcgcagcatt
     2161 cctcgcgtga gcacatgacc gccaacgcaa tcctcgtcct tcgagacgcg cccttcgggc
     2221 gctcctcagg atgaggattg cttgctaacg ccctaaaaac gctgagattt gagaattggc
     2281 ctcaacgaca atgcaaggcc cctcatcctg aggagcgcgc gcagcgcgcg tctcgaagga
     2341 cgaggggccg tgatcattag cccgaaggcg cgccaccctt cttctgccgc cgcgccgcga
     2401 gcgccggcaa ggcgtcgtag tctcccctga tcagcgcttc ttttttcaca cggctccagc
     2461 ctttgacctg gcgctcagtc gcaatcgcgt ccgtcaattg cgcatagtga gcagaccaga
     2521 cgaggttcac aggccgccgc cgcgtcgtat agtcggcgtt gatcccgagg ttgtgctcgc
     2581 tgaccctcgt ttcgacgtcc ttgcgcgtca gaccagtata ataactgccg tcggcgcaaa
     2641 gaaggatgta aacgcttgcg ccctcgatcg gcatcgcaat cctcgtcctt cgagacgcgc
     2701 ccgttaggcg ctccaatgag gattgcttgt tggcgcttca aaagcttctt aaatcaaccg
     2761 cctaacacaa ggccctcacc ctgaggagcc tgcaaagcag gcgtctcgaa gggcgaggcg
     2821 ccgtcaccag tgatggactc acgccacctc cctcaccctc tccacgcgtc ccaactcccc
     2881 ctccgcctcc tccgcgcgca tcgtcgaaaa catccgctgc aactccgccc ccgtgcgtgg
     2941 cgcgtagccc gcaatcccct cgcgtccgta aaacgcccgg aacatcgccc gcgcgcactc
     3001 gagcgacagc ggcccgacct cgatcacctc atcgatccgc cccggccgca cgatcgccgg
     3061 gtcgagccgg tcgagatggt tcgtcgtcac gatgaatttc agcccgtccg gcgtctgcat
     3121 gccgtccatg gaattcagga tttcatgcag cggcgagccg cgcggcgcgc cgccgtcgat
     3181 ggcgatctcc cgcgtcccgt tgcggttcag gccgctcgca atcgtgtcga tatcctcgat
     3241 cacgaagagg tcgttcttcg tccccgtctt gaacgccgcg ccgaggccgt gcagcgactt
     3301 cacatattta atgtcgaagc cgaagtcgga ggcgagcgca tggatgaggc tcgtcttacc
     3361 cgtgccgggc gggccgtgca gcacaatgcc gagcttccac ggaatgccgc gcgccgcgtg
     3421 ccattcttcc gcgccctgaa accatcgcag acgcgagacg aggcgctcct tgatcgcgtc
     3481 gtcgatgaag acggtgtcga gaccgcgctt gcgccgccgc atcgcgcctt cgcttccgcc
     3541 tgccgaatac atggaaataa tgatggagtt cctgtgctcg tccggcttgc agtcgcgcat
     3601 gaagcgctcg accatggcgc ggtcgcgcgt gaggaaagaa atcgcgatcg tttcaaaggg
     3661 cgtgatctgc tgcgcggatt tcgttttgga atatttgaag agcacgccgt catagacgcc
     3721 gaacccgccg ccgaagcccg tcttcagacc gccgtccttc atctcgagcg aacggctgaa
     3781 aaagttgagc cggcggcctt cgataaaagc gtcgacgtcg ccatattcat tggacatgct
     3841 ctcgacgaag accttggtcc acatggtctt gtcgataagc tcaagcgtct tttccggcac
     3901 ggcgcgcagt agatacatca gcgagccgaa ggccagcgtg ccgacgccgc cggcgagaag
     3961 ctggttcgag gcaagcgcgg aagagacgat gtcgagaatg ttcatctacg ccctctttct
     4021 cgagacgaag tttcgcccga gcttcatagg cgcttcaaat gtgcatggtt cggcggcgct
     4081 acaaggatga cgaaggtcac gacggggcgg caagccatcg ccccggacaa caaatatcgg
     4141 ttcaatccgt atctgccttt cgatgagggc gacgaccgca aattcagcga ccgcgcatat
     4201 gttgtcacga tgcagaccag agacaaggcg gtgaacacga ccccggtcac gaagtcccga
     4261 gcgtctcgaa cgaaggcgtg agccgcgatg gccgctgcgc tggcgggaga agccccacga
     4321 ttaaggccgc atccgccttg aaatgccgcc tatcgcgctc cctttaacaa agcgggagcg
     4381 cgcgataggc cggcggcaga ccggtcgccc tctcgacaag acgcagtcgg cccatagacg
     4441 gccttttgac cgacgttccg gacgacgccg ctggggatgt gaacgccgcg gccagccccg
     4501 caaggccttg ctaaacgccg ctcaaaatct acgctctccc gctccttgaa acttgtcccc
     4561 tcgcgctccc tttaacaaag cgagagcgct gttgagacgg ctgttgggcc gcgccgcgct
     4621 cgcggaggga aggcaatgga aagaccgctt acgccggaag aacgcggcaa agtgcgcgaa
     4681 gtcgttggcg tcttcgacaa tctcgaccag atgcagtcgg cgatcgacga tctcctcacc
     4741 gacggcttcg accagacgac catcagcgtg ctcgcgccgc agaccgtcgt gcgcgaggcg
     4801 ctgggcgatc agagcctctc cgccgaggcg ctcggcgcca atccgcacac gccgcacggg
     4861 acttacatcg atcccgaggc gcgcaacgaa gccaaggccg ggatcatcgg cgcgctcttc
     4921 tatatcggcg cggtcggggg cgcgggcatg gtcctcgcgg cgggcggagc cctcggcgcc
     4981 gccatcgccg cggcgctggt gctcggcggc ggcggcggcc ttgtcggcgc gacgctcgcc
     5041 caattaatcg gctccgctga ggcgacatgg gtcaaggcgc agatggagca tggagggatg
     5101 ctgctctggg cgcgcgcctg ggacgaggcc aaagagcgcg ccgccatcga cgtcatgcag
     5161 cgaaatggcg gccacgacgt gcacacccac gccgcgacgg cgtgaaagaa gcgccctctc
     5221 cttcgaggga gggcgtgtct cttttcacca ccagccgccc catccgagac ccgaacccaa
     5281 gccgacgccg agaaggccgg ttcctcccca gccgtcgccc caaccatagg aaggatagcc
     5341 ccacgggccg caaatattca cccagcggcg ccgccagccc caataggtgc ggatcagctg
     5401 cggccgccag caggtctcgt agccggtata gtaatagggc caaccgccgc cccagagccc
     5461 ggcgctgtaa tagggccagc cccagccccc gccgaaatag cgacgatagc cgaacgggcg
     5521 acgccagccc cacccgcccc agccgagacc cacgcgccga tagcccaaac cgccccaggg
     5581 tcgtccgccc cagccgccgc cggcccaccc cggccggaaa cctcccatcg gagcggcgac
     5641 gcctccgcga aaacccccaa aaccagaact caagccgccg cccccgaagc cgccgccatg
     5701 gaagcctcca aatccgcccc cgcccaaggc cgcgccgccg ccaaagccgc cgtggaaacc
     5761 gcccccgcca aagccgccgc cgaacccgcc gccatgaaag ccgccgccgc caaggcccct
     5821 ctgcgcttgt gcgccccccg gctgcgcgag cagcgccgcc gccaacgccg ccgctgcgca
     5881 gacggcgttg aatttatgga ttgtcatcac tgcctcctcg atctggaagg gcggcaggtt
     5941 gagggggacg catcgggcgc gcgtccagcg ccgccgcttc accagatagg ggtagatgca
     6001 gcgaccgggc tgcaaatcaa cacgcgcccg cctgggagcg aaggccgtcg aaagtcgaaa
     6061 agacgtcgaa cagagattga gagaattatt ctcgacctgt tgtcatcctg caacagtcgg
     6121 actatcggaa cgtagatcca aatatgtaat accgcaccat ttccgtgaac ttatgcatca
     6181 tcagagctcg aaacgcgctt tttcgattgg cgcgtaattc acttgttcta cgccgatgcg
     6241 cgcctcctcc cgcctttatt ccgcctgagc gtcacagtag ctcgcggttg aggccgcgcc
     6301 cgtcgcggcg ctagccgcgc gcatctttgc gcgcgatcgg aggagagtgc tgttgaagac
     6361 gtttttgctt ggagccggcg cgctgatcgg cctgacttgc ggcgccgacg ccggctgggt
     6421 gggcaaggct tcctactata atttgggcgg acgcaccgcg agcggcagcc atgtcggcgc
     6481 ctttacggcg gcgcaccgca ccctgccctt cggctccaag gtgcgcgtca ccaacctcaa
     6541 aaacaatcgt tcggtcgtcg tcaccatcaa tgaccgcggt cccttcacgg gcggccgggt
     6601 catcgacgtc tccgcccatg ccgccgacgc gctgggtttc cgctcggcgg gcgtcgcgca
     6661 tgtgaaagtc gagccggttg cggacattgc tgaagccgcg acgcccgccc ttcagtaacg
     6721 ccaccagagc gcgccgacga tcccgcgctc ggatggcgaa ttgacgccgc tgagcgcggt
     6781 tacgccgcca agctgcaacg agatcgacgg cgtcagctca tagacggcgg aaagctgaaa
     6841 tttctgcgcg gcgacgaggc tcgccacgcc gccgcgcggc gcgatcgccg agaagctctg
     6901 cgccatcgcc atccaacgat ccaataggcg gaggccggcg gtgagatcca tccggatttc
     6961 gtcgccattc tggccacgcg tgcgcatggc caattgcgta tcgacgaagc cggtcatgcc
     7021 gaaaagttcg aaggcccggc ccatcaagat tcgagcgtcg atttgcgtgg cgtcgcgcat
     7081 gtcgagaaaa cgccgcgcct cgtcggacgc ggcgcgaaga ctgccctcgg ccgagaatat
     7141 gtaatcgccg aatgaaaaga ggcgcagcct gacgcccgcc gcgccgagcc cgagaccttc
     7201 atatttcgtt cccggcggcg cctgaacggt gagcggcagc cccgccttcg cttcctcaat
     7261 cagcagattg agatgatcgg cgggcgccgg ggcgccccga aagctcatgg cgccgccctg
     7321 cgcaacgaaa gtcagccaat ccgtcacccc atgttcgaga taggcctgcg actcgaattt
     7381 ccgataggac ggcgtgcgca tgagtcgccc gcttgcgtca taggcgttcc gggcgtcggc
     7441 gaaggtcgtg gagagaatga gctggccctg cccctccgga tacagccacg ctcccgcaaa
     7501 cgccggcgac gccgcgccag cccatgaaac caggcaagaa agaagagatg aaagacgcat
     7561 aacgcaacgc cggacacggc acgacaccgg ccgttatggt acggcgatag cgtaaacttg
     7621 acaataagat cgaatgtaaa caggttgccg gaacgttcca gcgaccgcct tgatcgcccg
     7681 aatttgctgc ggctgtctgg gactttattc ggcggatttc agttcgcgtt cgccattcgc
     7741 ctcaatgatg gcgatcaaat gccggatcgg cccgacgcta tacatattgc tgttggaggt
     7801 acggcggcgc tccagcaagt cataaagccg atgacaaagc tcatcccttt ggaaacgctc
     7861 attttttatc agcaattcgc aaatgaccgc gatcgccgcc gtctgacctg cgaaaatagc
     7921 tgcaatctcc tcgtccatcg taatctttac catgtaataa gcgttagctt gctgaaaatt
     7981 atcacctttt ctggccggaa tcaaacaact ggcggctagc gccgcagaac aaaaaagatc
     8041 aaatacaaca gggcttaaga cgaaaaattg aagcttagcc gtattcaatg cgcaagattt
     8101 tattcgtcga cggcgcgcta cagacccccg accggcccca ggctacatat gctcagaata
     8161 cagacgtttg cccagaatac agacgttgcc tccgataaca taaatgtatt gcttagttag
     8221 cgcgggacgc gcagcgtggg ctcgtcccgc atgccgtcac cgcatcgctc ctgcgcttgg
     8281 cggctttcga aaattgaaat agcgacatga cgtcgaacag cgtcaccggc cccttgggcg
     8341 agaacaaatc agaatgctca ccagtcagga catcagattt tccgtcgccc cgatgatgga
     8401 ttggaccgac cgtcactgcc gatatttcca tcggctgctg acgcggcggg cgcggctcta
     8461 taccgaaatg ctcacgaccg gcgccgtcat ccatggcgac cgcgcgcgcc tcatgggcta
     8521 cgacgccttc gagcatccgg tcgcttttca actcggaggg tccgaaccgg ccgatcttgc
     8581 gacagcgtcg aaggtcgttg cggatttcgg ctattgcgag gtcaatctca atgtcggttg
     8641 tccgtcggac cgagtccaga acggcgcctt cggcgcctgc ctgatgctgc gccccgtcct
     8701 cgtcgccgat tgcgtgaagg cgatgaagga cgccgtatcg cttcccgtca ccgtcaaatg
     8761 ccggatcggc gtcgatgatc aggagccgga gcaggcgctg ttcgacatcg ccgggcaatg
     8821 tgtcgcggcc ggcgccgacg ccttgttcgt ccatgcccgc aaggcctggt tgaaaggctt
     8881 gtcgcccaaa gagaacagag atgttccgcc gctcgactac gcgctcgtcc atcgtctcaa
     8941 acgcgcattt ccaaagacgg ccatcgccat caatggcggc ttgacgacaa tcgaggagat
     9001 gcgcgcgcag ctcgaagcgt tggacggagt catggtcggc cgcgccgcct atcacgatcc
     9061 gacgcttctg ctatccgtcg accgcgaatt cttcgacgaa gcgcctcgcc tcgccgacgc
     9121 cttcatggcg gtcgaagcgt tcatccccta tatcgagcgc gaactcgcga agggcgagaa
     9181 actctccaac atcacgcgcc atatgctcgg actattcgcc ggtcttccgg gcgcgcgaag
     9241 ttttcgccgc aggctcgcgc tcgaagcggt ccggccggac gccggcgtgg acgtgttgac
     9301 gagcgcggtc gacgaagtaa cgagcgccat ggcgcgtatg cgcgacgccg acgcggcctg
     9361 acctcacatc gccgacaaag cgatgaggac gccaatctcg gccgcttgct gcgccgcgcc
     9421 gaggacgtcc ccggtatagc cgccgatctg ccgctccgcg agcttcgaga cgcccaacgc
     9481 cccgccgagc gccgccatct gcgcaacgac agtctgcgca agcgtcgcgc cgcccaatag
     9541 gggcgtcagc gcgatggcgg ctccaataag gagcgcgcga cgcagcgcgg agggcgacgg
     9601 cgttcgagcc gaggcgcccg cgccgtcgct gcgcgcagga aacaatgtca gaagcggaat
     9661 gagccccacg gcccgcgaca aagctgacgc cgcgacaatc gagagcatgg cgcgccaagg
     9721 tccaagctgc aaaatagccg cgagcgagaa aacgcgaaga aacgccgtca ggcagagcgc
     9781 aagcgcgcca taggcgccaa ggcggctgtc gcgcatgatc gagagtttct gatcgcgggt
     9841 cgcgccgccg ccgaaaccgt cggcgaggtc ggccagccca tcttcgtgca aggcgcccgt
     9901 cgacaaagcc aatgcgccga tcgcgcatgt ggcggcgaca aacggaggaa gatgcagaat
     9961 tgcgccaatg agaatcgcgc tggcgccgac ccctccgatc gccgcgcccg caatcggcgc
    10021 cgcccagctc gcgcgcgcaa agtcgggcat ggcgtatccg tcggcgccgg gccgcaccgg
    10081 caggcgcgaa tagaaactga tgcaggcgca gatatcgtcc gcaatcgtcg aggccatgcc
    10141 ttagtcttgg acgaaggcgc cggacttgtc gagcgcctcc cctcctctta gcccgccgtc
    10201 tgcatgacct ggatcgcagc cggcgagaga acgacgacca tcagcacggg aaggaagaag
    10261 acgatcatcg gcacggtgag tttcggcggg agcgccgcgg ccttcttttc agcctccatc
    10321 atgcgcatgt cgcggctttc ctgcgcggtg attcgtagcg cttgtcccag aggcgtgccg
    10381 tatttctcgg cctggatgag cactgtcgaa atctgcttga cgccttccag accggtgcgc
    10441 gccgcgagat tggaataggc ggtgcggcga tcgggcagat aggacagctc ggcggtcgcg
    10501 agggcgaact cctcggcgag cgggatggac tgtgcgccga tctcctgacc aaccttgcgg
    10561 aaggcatgtt cgatcgacat gccggattcg acgcagatca gcatcagatc gagcgcatcc
    10621 ggaaaggcgc gccgcatgga catctggcgg ttcgagatcg tgttgctgat gaagatctcc
    10681 ggcgccttga tgccgagata ggtcgcgccg atcacgatcg cgatttgcat caggccgctc
    10741 atctcggggt cgccgaggaa gaagacgtaa aagagcgcgg cgaaaaagaa gacgatcggc
    10801 gagacgagac ggaagaacag aaaggcgatt tccgcctgcg ggccacgaaa acccgccgaa
    10861 gcgagcttca ttttcgcgtc ttccgtgttc agccaggtgg agagcgaaaa cttctccaca
    10921 atgttcttca tataagcctt cgactcgtga cgaatgctct tgctcggctg ctgacttttc
    10981 gcggccgcgc gctcgcgctg acggatgcgc tcgcgctcgc tcgagacgct cttcatccgc
    11041 ttggcgagcg aatccgtgtt cagcaacggc atcgccagcg tgatgatcgt cgcaatgacg
    11101 gcgatggccg tcagcgcgct cacggcgaat tgcgtgctcg taaatttctc gattatctcg
    11161 ttcatcttgt cagcctcgcc aacccaaccg cagtcctgtc tgagctttcg tcagatgtcg
    11221 aagttgatca ttttacgcat gatgaagatg ccgatcgcca tccatagcag accgcaggcg
    11281 atgatgatct ttccgatatt ggtcgtgaac aggatcatca tataggaggg cgttgtgagg
    11341 tagaccgcgc cgccgacgag gaagggaagg ctgccgatga tgccggccga ggacttcgct
    11401 tcggacgaca tcgccttgac cttgcccttc atcttcttgc ggtcgcgcag cacgcgcgac
    11461 aggttcgaga gagcctcgga gagattgccg cccgcctttt gctgaatgtt gatcacaatc
    11521 gaaaagaagg aggcttccgc caccggaacg cgctccgcga aacgctcgac cgcctcgccg
    11581 atcgagaggc cgatggtctg ggattcgaca atgcgcctga attcgccgcg caccggctcc
    11641 tgaccttcgc tcgcgatcat tctgaagcag tccgccaccg gaagaccagc cttgacgccg
    11701 cgaatgatga cgtcgatcgc tcccgggaac tcctcgatga atttgttgat gcggcgcttg
    11761 cgcaggaagg ccagagccca gttgggaatg ccgaaaacgc cgacggcgac gccgccggcg
    11821 gcgacgatcg gatcgcggct cacgacgaag acgaagaagc cgaggagcag accgaacaga
    11881 accgagccga tcagaaaagc ttgcttggtc caggcgaggc ctgcctgcgt gatgcgcgtc
    11941 tggagatcga ctttcttctt tttgttcttc tcttcgactt ccttcaggct gtccgcgatc
    12001 atcttgcgtc gcttggtcgg atcggtcccc ctggcggaga ccgaacgatc agaggcgccg
    12061 gccatcagcg ctttctgtcg cttctgcgcc ttgatgtctc cggaaagata gggatagacg
    12121 aggacgtaca tcaggcccgc caccgcgatc ccgatcagca agacaacgac gagctgctga
    12181 ttcatgaatt ctggctcctc gtttgctgct agccttcgtc ccgcacttcc gacgcgtcga
    12241 gcgccgcggc gagccgttcg tcgtcgccat agtaacgcgc ccgctcccag aaacgcggac
    12301 ggcctatgcc cgtcgagcga tggcggccaa tgatcttgcc gttggcgtct tcgcccagga
    12361 tctcgtaaac gaagagatcc tgcatggtga cgacgtcgcc ttcaagaccc atcacttcgg
    12421 tgatatgcgt gatgcggcgg gagccgtcgc gcaaacgcgc ggcttgaatg atgacgtcga
    12481 tcgacgagac gatcatgtcg cggatggtct tcgccgggag cgaaaatccg cccatggtga
    12541 tcatcgattc cagacgtccc agggcttcgc gcggagagtt ggcgtgcagc gtgcccatcg
    12601 agccgtcatg gccggtgttc atcgcctgca gcagatcgaa cgcctccggt ccgcgaacct
    12661 cgcccacgat gatgcgttca ggacgcatac gcagacagtt cttgacgagg tcgcgcatgg
    12721 tgacggcgcc ctgcccttcg agatttggcg gacgcgtttc caggcgcacg acgtgcggct
    12781 gctggagttg cagctcggcg gcgtcctcgc aggtgacgac gcgttcgtcc gactcgatat
    12841 aattggtcat acagttgaga agcgtcgtct tgcccgagcc cgtgccgccc gagatcagca
    12901 cgttgcagcg cacgcggccg ataatcttga gcacctcgcc gccttcgggc gaaatcgcgc
    12961 cgaagcggat gagctgatcc agagtgagct tgtctttctt gaacttacga atggtgagcg
    13021 caggtccgtc gatcgcgagc ggcggcgcga tgacgttgac gcgggagccg tcgagcagac
    13081 gcgcgtcgca gatcggggag gcgtcgtcga cgcggcggcc gacctgggag acgatgcgct
    13141 ggcagatgtt catgagctgt gaattgtcgc ggaagcgaat attcgtgagc tgaatttttc
    13201 caccaacttc gatgtaggtc ttgaaggcgc cgttgaccat gatgtcggcg atatcgtcgc
    13261 gggcgagcaa cggttcgagc ggcccgtagc cgagcacgtc gttgcagatg tcgtcgagca
    13321 gctcctcctg ctcggcgatc gacatcacga catttttaat cgcgatgatt tcgttgacga
    13381 tgtctcggat ttcctcgcgc gcgttctcgg gatcgagctt ggagagctgc gcgaggtcga
    13441 tggcctcgat cagggcgccg aagatgacgc ttttggtgat gtaatattct tccgacttct
    13501 tctgctcggg cggagccgat tgcgcggaag acgtctccat cggcgcggcg ggcaatggca
    13561 attggggttt gaccgccgct gcgggagcgg cggcgggtcc ccgcggacgg gccgccgcgt
    13621 cgccgacatt cgtacgcttt ccgaacattg ccgaatacct ttgcgttacc tgtgcgtcat
    13681 ctcaggaact gtcagctcgc ctttttgcgc gcggccagct tttcgagcag tggcgagaga
    13741 agcgtcttct tcgcgcgccg cgccgcgccg cgccccatca acagacgacc aatatcgtca
    13801 agcgtctcga cgatcttcga ccccgcctcg acttccgcga gcatttgacc gttattcgcc
    13861 gccgtgccga agagtttggg ctcgaagggc accacgccga agggttcgat ctcgatcgcc
    13921 ttcgcgaatt cggaaaggga aatctcgggg cggcgcggaa cgccgaccat gttgaggatc
    13981 acgcgcggcg gatgatcgtt gacccgcgtc gtgcgaagcg aatctatgat cgtcttggtg
    14041 ttgcgcagat tggcgaggtc cggagcggac acgatcacca cctcgtcggc ggccacgagc
    14101 acgcgcttcg tccatccaga ccattgatgc ggcacatcga ggatggagca cggagtcgtc
    14161 gaacgcagaa tgtcgagcgt cgcgtcgaag gcctgctccg gcaggtcgta gagacgatcg
    14221 accgtcgccg gcgcggcgag aatgctgagc gtgtcgctgc atttcgacag caggcgatcg
    14281 acgaaagccg tatccaggcg ctcgggcgag aacacggcgt ccgcgacgcc ttgcggcggg
    14341 tcctgattaa aatccaggcc cgcggtcccg aagggaagat cgagatcgac gatgaccgtc
    14401 tgatattcga gaagccggga aatcgaccag gcgagattat gcgcgatggt cgaggagccg
    14461 acgccgccct tggcgccgac gatcgcgatc gtgcggccga gcacgtcgga cgtcgggccg
    14521 ttatagagat gcgacacctg cgaaatgaag ctcagcacct cgatcggcgc gacgacatag
    14581 tcgctcacgc cgcgcgacgt caattcgcga tagagcgcga tgtcgttttc atgcccgacg
    14641 accatcacct tggtgccggc gtcgcagaac tcggcgaggc cgtcgagctg atccagcagc
    14701 gtagcgcgat cggcgtaggt ttccagcacg atcaggttcg gcgtcggcgc cgtgcgatag
    14761 gcctcgatcg ccgccggcaa gccgcccata tgcactttca catgggtttt gctcatacgg
    14821 cggtccgtcg ccgcgctttc gatcacattg gcgacatcct gcgattcgca gaaggcctgg
    14881 atcgaaatgc gcggaaccgg ggcgatctgg ttcgcggcgt cgttacgcga cgcgcgctcg
    14941 attgctgtat ctgacattac gagcccccac ccacgctgct gatgtcggtc gccttgagac
    15001 gccataccgt gctcggatcc tcgccgcgac gcatcttgtt gatgctgcgc atgcgcgttt
    15061 cgatatccga cgctgtttcg cctcgcggat tggcgagatc gcgcggatcg gcgacctgtg
    15121 cggagagcgt cgcctgcgac gcgcagccaa aattccagta ggtctcgttc tgccagccgt
    15181 cgaccgacgt gccggaggcg aggtcgcgcg gccactcgcc gcagcgatcg gcgaccttgg
    15241 ccttgatcga ctgaaaagag agacggatcg gcgcggcgag ccgcggatcg gtgaccggat
    15301 atgtgccgac caggatgttc ccgccgagtc ccgccgaagc gagcgcgtga cgcacggcgc
    15361 cggcgtcggc cgcggtcgcc tgcgccgccg gacttcccac cggcgtcagc atcgacacct
    15421 gaccgtgccc gaactcccga tagcgggcca tgaattcgcg gatgcggccc atcgtttccg
    15481 gatcgatatg accccgatgc gcggccggga aaatgtcaag gacctgcggc gagtcgctca
    15541 gaaccaccgg atgccggtca tgatagtcat agggcgtcgt cggcggcggc agcgtgcgct
    15601 gcaccccgca ggcgccgagc ggcgccgcca gaagcagggc gaggactctg ccggcgcgaa
    15661 gcgcgtcgcg ccgcttcgtt ccgcgtgcga agccgctcgg cgtcttcgcg atttcgatat
    15721 cgatggacat tgtcgtgatc cctcgcggcc gtcgcgcctt agtcgtgaat gaagccgatg
    15781 cggcccttga agttctgcat catctgcgga ttgctgcgcg tcgaataaat ccggttgacg
    15841 cggccgagca gccagccttg cgggtcgctg gcgtcggcga gattgtcgtc gggcctggcg
    15901 acttcctgct gggtgagcgc gcgagcgatg tagggcgtca cgacgacgag cagctcggtc
    15961 tcattgcgca gatagtcgcg ggagcggaag agcgcgccga gaatcggcag gttcagaagg
    16021 ccgggaacgc cggtgatcgc ctgcgcggat ttctgcgtga gcagaccctc cgtcgcgatc
    16081 gaaccgccgg acggcagctc gacggtcgtt tcgttcttgc gggtcttgaa gcccggaacg
    16141 gtcacgttgg cgtaggtgaa gctgttctga acgtcgactt cggtcacctc cgtcgcgagg
    16201 cgcagggaga tacggccttc cgagaggacg accggaataa agttaagaga tacgccgtag
    16261 ggcttgaaca cgatgccggg cgtacagacg ggctggaagc cgccggtcga gaccgtacag
    16321 gcgccggatc ccggcacggc gatttcgccg ccgaccagca tcttcgcctg ttcgccggaa
    16381 atcgcggtga ccgtgggttc ggcgagaatg cgcgtcacgc catagcgctc gaacgccttc
    16441 aaggtcgcgc gcgtgtcgtt cggcccgttg atgatcaacg cggtgttcga cacgatcggg
    16501 ttgaccgcga aggggttctc ggagatgaac ttgccccagc cgccgctaag gagcgtgtcg
    16561 ccgcccgatt gggccgagaa gccgagctgc ttgatgacct tgcgctcgac ctcggcgacg
    16621 gtgaccttca gcatcacctg ctcttcgccg cggatcgtca tggcgttgat gacgttgccg
    16681 tccgcagagc cgccgacgcc gccgggcaca gaggtcggct gcgcgctcgt cccgctgccg
    16741 ccgctgcgcg ctgcgcgaga ggcgaagccc ttcgcgatgt ccacggcccg ctgcgcttcg
    16801 ccgccggagc cgacgtcgcc ggtcagaatg atgatgtcgt tcactgtccg cgcgacgata
    16861 tttgatttcg gcagagccgc cttcaacagc ggcatcaatt cgccgacgtc gcggccaatg
    16921 ctgatttcga gattggcgac ctgcctgccg ctggcgtcga ggccaatgat cgtcgtctgc
    16981 ccggcttcct cgcctatcac atagatcttg cgcggcgttc tgacgacggc gtccgcgatc
    17041 ttgggattgc cgacaacgat ttcggccacg tcgcgcggca gatcgacgat catggattta
    17101 ccgacgccca tcgagatgcg gcgcgccagc atcgcgcttg agtccgcttc gatgccgccg
    17161 ggataagggc cctgcgcgaa tgccggcgcg ggagcgctcg ccaccgtgac cgcgaccgtc
    17221 gccaccgcgg cgccgaccag attctgcatc aagcggctca tatgcggcgc tcctcgcaaa
    17281 ttagtggttt cggaatttga ggacgtcatc gaggcgctca cttcattcgc atgttggcgg
    17341 agacgccgtg ccgcacgacg gtcagcgtat cgtcttcatc ggaaccggtc ggcgcctcgg
    17401 cggacgcgtc ctttacgatc gcgtcggtga tcgggcgcag cgaaagaaca agctggccgg
    17461 tgcgctgggc gagcacgacg agttcggcct ggcgcgggtc gagttcgagc gtcgccgtcg
    17521 accccgtgac cacgggctcg gcgcctttct tttcgaccgt ctggcccatg gccagcacgc
    17581 gcacattcgc aagcacaacc tcggaattat agacctcgtg gccgagatcc ttcgacgctt
    17641 cagggtcgcg atacgtccgg atcacgtcga cgcggtcgtt gggcaggatg aagccgcccg
    17701 ccgtattgtt cagcgtcaca tcgaccgcga tggcgcgctt gccgggcgac aacatcgtcg
    17761 acatgaggcc ggcggtgacg cccttgatca ggcggtcctt gtggatcggc tcgccgctcg
    17821 agatggggat gcgcacgtag gaagatttga ggtcttcctt ggcgttcggg ttttcggtct
    17881 tggagagcgc gccgacggga acggcgttct tcggccaatc cacccaattg gcgtcggcgt
    17941 cggcgatttc cgtgccgtaa ggcagatcgc gcgtcgcaac cagcacttga tcgacattcg
    18001 cgggcgtcgg cgcaacgatc tgaactggcg gcggcgggct cgagccgttc atcatcatga
    18061 acgcggcgcc gcctgcggcg actgcgactg cgagaactgc gatttgtgcc ttgttcatcg
    18121 tgcggtatcc aacgcctcgc caaatcgagg ttggacacaa ttcaagcgga taaacgtcaa
    18181 attagggtta atcagatctt acaagtcgta gatattcagt aggctcgaaa ttgcacagta
    18241 aagctctgaa actacgggga atcgccacgc ctcagccgcg cttcggcgaa ttaatccgcc
    18301 aggcgccgtc tttaagaaat ttgtgctgaa agcggctttg ggcgatccgt gattccgcgc
    18361 cggcgaagga aggcggaacc gtcaaacccc ggagagtctg aaccagagca gcgactgggg
    18421 gtagatcagg aggccgccga ccgcgagcgc gatcccatac ggaacgccat ttgtcttttc
    18481 cgcgagcctc gcgatgaaat cgaacgaaag cagacgcgaa ggcagatcgt tccagcgcat
    18541 catcataatg acgacggtaa gaacgccccc ggccagcgac gccacgagac cgtaatccag
    18601 cagattctcc caacccagcc aaagcgctgt cgcggaagcg agcttggcgt cgccgccgcc
    18661 gacccatccg aactggaaca tcgcgaaagt caacgccagc acggcgagcc cgcaggagac
    18721 atgcatcacc agcgtgtccc aaggcaaagg cagataggcc gcgagtgaaa aatagacgaa
    18781 aatcaggatg tatgacaccc tgttcgggat cgtcatcgtg aagaggtccg agaaggcggc
    18841 gaagaacatc aatgtcggaa agacgatgaa cgccatggcc tcgatcatgg gaaccatccc
    18901 ggttgacgcc gtccgcgcct ggggggcgcg aattcgggag cgtaaaatcc aatcattaac
    18961 cggccgtcaa gcggggccgg gcgcctcggc gtcatcaaac aatcagcggc cccgtctccg
    19021 gggccgctga tgcgtttccg acgcgatcaa atcaatcact gagtggtgag gttgctcgaa
    19081 accgcactga aggtggccga caggctggtg ccgaggatcc ggacgccggc gatgatggcg
    19141 acgccgatga gcgaagcgat caagccatat tcgattgcag tggcgcccga ttcgtccttc
    19201 atgaaacgcg cgaagatctt attcatagtt ctgctccgaa ctgaggtttt accattcgtc
    19261 gggcccggct ccaagttggg gcccgttcga atgatcgaaa ggtagcgatc gaatctttca
    19321 agttcgttga tcacgccggc gacaaatcgc tcgattcttc cgcgcgatga ttcgtttccg
    19381 cacaaactca accctcgata gatgaccgca aagggttctt cttctcccgc cgtcgctcgt
    19441 gagaaatcga attcgccttt gaacgccgat atttccggca cactcaaccc gcgttggctg
    19501 aaatttgaat caaatatctt ttatcaatcg ttcaccatta gctgctttat tccgctcaag
    19561 cgtcgctgcg agactttcca catgattctc aagtctggcg gcgaaagcga ccacgctgcc
    19621 atctcgcgag cggacgcgga ctgcccgacc ccgtcgcgag ttggcgccaa aagacagcgc
    19681 ttcatggtga gccgcatgac ctttgttacg actctcttcc gcggggccct gcttctggcc
    19741 tttggcgtcg ccggcctgca agccaccgtc cgcgaagcgt cggcgaatga gcgcgccatt
    19801 cgcgtggata tcgattatgc ccgcatcgtg aagatcccgc agggggcctc gaccctcgtg
    19861 atcggcaatc cgctgatcgc cgacgtcacc atgctgaaaa acagccaatt gatggtgatc
    19921 accgggaaga gcttcggcac gaccaacctc attgtgctcg ataaatccgg cgcacaggtc
    19981 ggcgaatcga cggtcaccgt cgtccccgtt ctggacaagg tggtggttca gcgcggcatg
    20041 caccgcgaat ccctgtcctg cgcgccgaac tgcgccaaga ccgtcgatct cgccgacgac
    20101 gtcgcttata tgaacagcgt gatcgaggcg gtgaagtcgc acgacagcgc ggccacctct
    20161 tcgcgtcgct aaaggtctct cgattgcggt aaccaagagt cgcgatgcca ctcagcagcg
    20221 cagcggtgtc ggatagattg gtaacgcccc ggcaaccctt tggcgtcagt ttatcgctga
    20281 aatgcgaggg cggagccttt tgctccgtcc tgagcgcttc aggtgtgaac atgacagccg
    20341 ccaatcgttt catcaaacgg ccttcgctgc ttgcgacgaa acgcccccgg agaggttttc
    20401 tttccgacgc aaggggaacg acggcgatcg agttcgcaat gattgcagtg ccgtttctcg
    20461 gtctcatcgg cgcgattttc gaaaccggca cggtctattt ccgcacggcg caacttcaga
    20521 tggcgaccga gaccgcgagc cgcgccgtgc tgactcacag caccaccgcc ggtctgacct
    20581 acaagcagtt cgtcaacaac aatgtctgca catggcagtc gtccggcacg gtgaagcaag
    20641 gcacgttgtc gaccattttc gactgctcga agattctcgt ggcgatcgac agtccggcga
    20701 cctggtcggc ggcgaccacc gatagcggct tttacaccaa cccgcccaac cagacccaag
    20761 cgatctcgat gcccgcgcct ggccagatcg ccatcgtgcg gatcgtctat ccgatgaacg
    20821 ttatttcggg cctgctgggc ggcagcgccc tcaagggcca gaccttcagc cagacgcgca
    20881 acggccaaac gaaatataac ggcgcatgga gctatatgct catgggcatt gccgccttcc
    20941 gcgtggagcc aggaaattga tcaagcgacg ccggctgcgc ctcaagcgac tgctccggaa
    21001 cgaatccggc atcgccgcgg tcgaattcgg gctgatcctg ccgctcatgc tggtgatcta
    21061 tatgggtctc gtcgagctct cgcgcggcat gcgcacggcg cagcggctcg atctcgttgc
    21121 gcatacgctc gcggatttga ccgcgcagaa gctcgattgt cccaatcccg ccgccggcac
    21181 ctcggcgacg aagtgcgcga agggacaggc cggtctcagc gaggcggata tcagctccat
    21241 tttctccgca gccaatacgc tcatggggct gcccgcgacc tctacagcct tgaagatggc
    21301 gatctcggag atcaacatca cctccccttc ggccaacaca tggcaggcga agacgagctg
    21361 gaccgtcacc cgcaacggcg cgacggcgcg tcgctgcgac ccggcgctcg ttccgtcgaa
    21421 cgccgccccc gtttcggcga cgacgattcc gtccagctat gtgcagcagg ctgccaatgg
    21481 cgtcaatccg acggtgggcc cgatcattgt cgccgacgtc atctacaatt attcgcccgg
    21541 cgtgcacttc gaacttttca aatggaattc gccgccaacc tggtcgatgc agcgcacgag
    21601 ctatgcgccg gtgcgcaaca cttacgtccc gagccatatc caatattaca tgacctcggg
    21661 cacgaactgc aattcgacgc cctaagcgga aacgcctgat ttgcaaaacg ccggcgcaga
    21721 agcgccggcg tttttgattc agatcgtctg attataggcg ccgacttcgg ggttctctct
    21781 caatatccca tcgatggcgg cgaacatttc acgcagccgc gcctcggaaa cggggctttc
    21841 gacgacgacc accagctcag gcttgttgga cgaggcgcgc accagtcccc aggttccgtc
    21901 ctcgacggtc acgcgcacgc cgttgacggt cacgacgtcg cggatcggct ggccgagcag
    21961 tcgttcgccg cgcgctttca tgccctcgat gcgcgccgtg accttcttga ccacctcata
    22021 tttcttctcg tcgtcgcaat gcggcgacat ggtcggcgac ccccaggtct tgggcagatc
    22081 gtcatagagg tcggacatgc tctttcgcgg attgcggtcg agcatctcca gaatatgcac
    22141 cgccgtcagc aggccgtcgt catagccgcg cccgatcggc gcgttgaaga agaaatggcc
    22201 ggacttttcg aagcccgcaa gcgcgctgag atcattgacg cgccgcttga tgtaggaatg
    22261 gccggtcttc caatattccg tatgcacgcc gcgcgagacg agttcgggat cggtggcgaa
    22321 gaggccggtg gacttcacgt ccacgacgaa tttcgcgccc ggataaactt tggagagatc
    22381 gcgcgccagc atgacgccga tcttgtcggc gaaaatctcc tcgccatgat tgtccacgac
    22441 gccgcagcgg tcgccgtcgc cgtcgaagcc gagcccgaca tccgcgcccg tctcgcgcac
    22501 cttatgcgcg atggcgtgca gcatctccag atcttcgggg ttgggattgt agcgcggaaa
    22561 attgtaatcg ggcgcgacgt cgagcgggat cacctcgcaa ccgagccgct ccagcatctg
    22621 cggcgcgaag gcgccggcgg tgccgttgcc gcaggcggcg acgaccttca tcttgcgcgc
    22681 aaagctcggt cggcgggtca gatcgtcgag gtagcgcgcg ccaaaatcct tgacgaagcg
    22741 ataggagccg ccgccagctt cgcgaaattt tccggagagg acgatctgct tcaggcgcgt
    22801 catctcgtcg ggcccgaaag tgacgggccg ttgcgcgccc atcttcacgc ccgtccagcc
    22861 attgtcatta tgcgaggcgg tgaccatggc gaccgccggc gcgtcgagct cgaactgcgc
    22921 gaaataagcc atgggcgaca gcgccaggcc gatgtcgcgc acgcgcacgc cggaggccat
    22981 gagcccggcg atcagcgcga gcttgatgga ggcggaatag gagcggtagt cgtggccggt
    23041 gacgatgtcg ggcgcgacgc ccatttcgtg gatcagcgtg ccgagcccca tgcccagcgc
    23101 ctgcaccccc atcaggttga gttcgggccc gaacagccag cgcgcgtcat attcgcggaa
    23161 gcccgtaggc ttcacgagcg gcgtctgctc atattcgaat gtgttgggcg tgaggctgga
    23221 aacgggcgtg ggaagcatgg cggtccttgc ggcgatttct cggcgccccg tttacacctt
    23281 ccgggagaga gagccaaatt tcctcccgcg cccccgccgc gccgccgcga ccgaggcttg
    23341 cgccttgcag ccaacccagc tcggtcgtaa actctatctc gatatagaga atatcttttt
    23401 tggatcggac ggatatgggc aagaaaatca ttctcctcgc cgacgggacc ggcaacggcc
    23461 tgctttacca gctttccaac atctaccgcc tttgctcgtc cctggaccgg accagcaaaa
    23521 agcagcttgt ctattacatc ccgggcgtgg gcacgcaggg cttcaagcct cttgcgatga
    23581 tcgacggcgc aacgggctgg ggcgtgccgt ccaatgtgcg caagctccac cgttttttgt
    23641 cctggaactg ggagcccggc gacgccatct acatgttcgg cttcagccgc ggcgctttca
    23701 cagtccgcat gctcgtcgat ctgatcgcga aggaagggct gttgcccaca agcatcgacg
    23761 gacggcgcgt atcccatctg gaaatggagc gtcactccga cgactactgg cgatccttct
    23821 gcgccaagga ccggtcgcgc gacaccaatc tctgggtgtg gcttggcgtt cgcaaaccga
    23881 gagacttcct tctcgcccat tggaagcgag cgaggcgtca gccgtcctat gcggacatca
    23941 aggccgccgc caaggagcgc gggccgaacg acgttccgat ccagttcgtc ggcctctttg
    24001 acacggtcga ggcctatggg gtgccgatcg aggagttgcg cgatctcgtt cactttctga
    24061 cgataccgat caaattcggc ggcgatcact cgatttcgag caatgtgcga tgcgtccgtc
    24121 aggccctgtc gctcgacgac gagcggcgca cctttcaccc gatcagggtc tcgctgcagc
    24181 aggacgacct cgatgagcat aaggctgtcc gcgcccccac ggcgcaggaa aaaaagaagc
    24241 cgcttagggt cgatgaagtc tggttcgccg gcgtgcattc ggatgtgggc ggcggctatc
    24301 ccgacgacat gaccgcgcac tgcccgctga catggatgat cggcgaggcc gagaaggcgg
    24361 ctgacggcgt cacgagcgcc aagctcgcat atcgcgacaa aacggtggag ggcttcaaga
    24421 gcgtcgccac cgccttcggt cccctccacg actcgcgttc cggcgtcgcc gtcttgtacc
    24481 gctatgcgcc gcgcagcgtc gtcgaccggg acatgaacgg ccactcctat tgcaggccca
    24541 aggtgcacca tacggtggtc gagcggctgg tcgacggctg cgacgattac gcgccgctcg
    24601 cgctcggcgc cgcagaggtg gagatgcccg acgggtcggt cgcggcggcg cagacaggag
    24661 acagattcaa gacgatcgcg ccccccgacc agtcggagac gcctcagatt ttgaaaggcg
    24721 acgagccgcg cgaactcgcc cgagcgcaat atgcgatgaa caagctcgac gcgcccgaca
    24781 gggaggagat ggacagcgcg caacgcttcg tttggctgaa tacgcaggtg tacgtagcgg
    24841 ccgccgccgc cgtcgtcgtg gcgatattat tgcttcttca cggccattgg attgtcgctt
    24901 tgctcgcgct gccgatcctg tgggcgctga gcgtcctcaa ggaagatttc agcgacaaga
    24961 ttcgctggca cgcgcggaag gcctggagcg tccaggacga caagcagaga gacgcggaac
    25021 tcgcggcggc ggcgagcgcc ccgcagctgg ccgaaaacgc cgccgaataa ctactgctgc
    25081 aacacgagcg cgccggactc gatcgagaat ttctgaagct tcgagagaaa ggtcatgccg
    25141 agcaggctgc ccgaaagcgc gccccgttcg ccgacgacgg cgtccacgtc atggacgacg
    25201 atattgccga tccgcacgtc gttgagacgc acgcgcgcga cgtgagcgac gccattcgcg
    25261 gtgttgacct gatatttgta atcggcaggc gcgggataga ggcccgccgc cgcagcgtcc
    25321 tcataggaaa gcgccacgag cgtcgcgccg gtgtcgacca tcatccgata aaggcgcgcc
    25381 ccgttcacct ccacatcggt tgaatactgc ccgacccgat cggccgcgat gcggacttcg
    25441 tcccgcctga caggcaggac cgcccgcatc ggcgcagccg ggaccgcaat ggcttgcgcc
    25501 ggcgccgctc cgcttgcgcc ggcccggaag gccgtcaacc gcggatcgag atgcgcgccg
    25561 cccgaaagga gcttcgccac gacgatgcag acgacgaagg cgaaaaccgc gaaacggagc
    25621 gtcccgaaca tgacgccggc ctcatgactg tggagcggga cgccaagcgt cccgggataa
    25681 tcgccttcta tcctcaggct gaatatttgc ctccggctta atgcgatagg cgaaacccgc
    25741 tatttgcgga cgcgtcaggc gcgcggcttc gcccgcgtgg tcggcgcggc gccggccgga
    25801 tcgtccggcc agacatggcg cgggtaacgg cctttcattt cctttttcac atcgttccat
    25861 gaacccgccc agaagctcgg cagatcacgg gttgtctgaa tcggccggtg cgcgggcgag
    25921 agcagctcca gcgtcagcgg cacgcggccg cgcgcgaggg tcggatgccg cgacagcccg
    25981 taaagctctt gcacgcgcac ggagagaagc ggcccgttgg gcgcatcgta atccagcgcg
    26041 tggcgcgagc cggccggcgt ctcgaaatgc gacggcgcct cggcgtcgag gcggcgcatc
    26101 aggtcataag gcaagaggga agcgagcgcc gcatcaaggt cgttcgagct gatgtcgttc
    26161 aacgacacgc ggccgatgac gcagggcgcg agccattctt cgacgctttg cgccaaaacc
    26221 gcgtcggaga gatcgggcca ttcctcgccc tcggccttgc gcagaaacgc aacgcgatct
    26281 cgcaattgcg cctgcgtctt cgtccatggc aggcgcgaga cgccaaggct cgcgagcccg
    26341 cgcgccaggg cggcggcgct ttcttcattc ggctcgacgg aaaggttctg ctcgctcaag
    26401 cggatcgcgc cgaggcggcg gaaccgccgg cgccgaaggc ttgcgctcgc agggtcgaag
    26461 accgtctcgt cgcgcgcttc gatgcgcgcg ccggcgatct cttccaattc ttcggccttg
    26521 agcgcgcagg ccgcgagaat gcgcgcctga gccgcgcggc cggtgagctc cgcgacggcg
    26581 aggaaaggcg cgcgcgacag cggggcttcg accggcaagc tcgcggcgcg gccattcgcc
    26641 atcagaaaat cgcccttcgc tccgcgcgac ttggcgagac ggtcgggata agcgagcgcg
    26701 atgagggcgc cgtcggaaag cggcttggga tcgcgcgcgc gcgccgccgc cttcgccagc
    26761 cgcgcccaat tcgccgccaa ccttttggcg tcccgcgcgc gcttggagcc gtcgccctgc
    26821 aaccgatcca gccgatgcga gaggtcggcg tcatttcctc cgagtccgcg ttcagaaagc
    26881 aacatggcga gctccgccgc ccgctcagct tcgctgtgac gcgcggcctc cagcaccata
    26941 cgggcgaggc gcggcggcag cggcaaggcg cgcagcgccc tgccctgttc cgtgagccgc
    27001 ccatcttcgt cgagcgcgcc gagatcgcga tcgagcgcga ccgcttcgtt ccaggccggc
    27061 gccggcggcg cgtcgagcca tttcaattga agcggatcgc tcacgcccca ggcggcgaga
    27121 tcgagggcga ggctggagag atccgccgcg agtatttcag gacttgcaaa ggccggcagc
    27181 gacgccgttt gcggctcgtc ccaaagccgg tagcagacgc cgggctcggt gcgccccgcg
    27241 cggccgcggc gctgatcgac gctggcccgc gccgagcgca cggtctccaa tcgcgacagg
    27301 ccgaggtccg gctcgtaaag ctgcacgcgc gagaggccgc aatcgaccac gacgcgcacg
    27361 ccttcgatgg tgagcgacgt ctccgcgatg gacgtcgcca gcacgacctt tcgacgcccc
    27421 cggggcgctg gcgagatcgc gcgatcctgc tcgcccttgt cgagcgcgcc atagaggggc
    27481 gcgacgtcca cgccttcgag ccgcgcctct tccagccgcg aggcgacgcg catgatttcc
    27541 ccctgcccgg gcagaaacgc cagcacggag ccgggctctt cgcgcaaggc gcgcaggatt
    27601 gcgcgggtcg tcgcctcctc gatgcgctca ttggcgtcgc ggccgagata acgcgtctca
    27661 acgtcgaagg cgcggccctc tgacacgatc gtcggggcgt cgctcatcag cgccgagatg
    27721 cgcgccccgt cgagcgtcgc cgacatggcg acgagccgca gatcgtcgcg caggccggat
    27781 tgcgcgtcga gcgccagagc gagccccaga tcggcgtcga gcgagcgctc gtgatattcg
    27841 tcgaaaagga cggcggcgac gccttcgagc gccggatcgt ccaaaatcat ccgcgcgaag
    27901 acgccttcgg tgacgacttc gatccgcgtc ttcgccgaga ttttggagtc gaggcgcata
    27961 cgcaggccga cggtctcgcc cacctgctcg ccaagcgtcg ccgccatgcg gttcgcggcg
    28021 gcgcgagcgg cgaggcggcg cggctccagc aatatgagct tcccgccctt cgtccagtcg
    28081 gcgctgatca gcgccagcgg aacgcgcgtc gtcttgccgg cgccgggcgg cgcgacgatg
    28141 acgagatttg aggattccgc cagcgccgac tgaatgtctg gcagcacggc gtcgatgggg
    28201 agggagtcct gagggcgtgt caacttcgac tcggctcgtc atgcaaccgg gcgaatgccg
    28261 ggcgtgagca acccctcccc gtaaagggat tggcggcttc cgccgcaagc gctgctcgcc
    28321 tgatcgccag accaacaaaa aaggcgcccc cgcctcgcag cgggagcgcc tttcaatatc
    28381 aggcttcgcg ttacgccgcc tgctggatcg cggagagctt ccacgcctcg gggctcgcgc
    28441 ccgccgggcg gcggaaggtc cagacctcgg tcgcctgcgt cgcgccttgc gaacccgggg
    28501 cgggcttgcc ggtggcgcgg tcctccatga cgtcgttcag cgagaagcgc atggcgacgg
    28561 acgcatattc gtccccaccc tcgcgccacg cctccgacag atcgccctga aggagcttca
    28621 cgtcggtgac gcggttgacg acccccttgc ggcggttgct ctcgagctcc tcgtcgaaat
    28681 ggcggatcat ttccggcgtc gccatggcgc gcagcgcgtc gagatcctcg cggctatagg
    28741 ccgcctgcga ggcgccgagc agacgctcga aggcgttgaa gtcgccggcc gcgacctgaa
    28801 tcggctgcgc acgcggacgc tgaggcgccg cgccgccgaa tcccgtcgga cccgcgccga
    28861 gaccgcccgc cggacggccg ccaaagggcg cgccgccgcc aaaattgaag gtcgagccct
    28921 gcggaccgac gccggccggc gcattgcggc gctgccacca ggcgaaagcc agcttcgcca
    28981 ggaagacgat cagggcgatc tgcatcagca gaccgatgat cgacatgaat ccgcccatgc
    29041 cgccgaaaaa gccctgcccc gtcagcaggc cgaaaaggcc cgcgccgagc aggccgccgg
    29101 cgaggccgcc catcagtccg cgcccgaagg acgagccgcc ataagacggg ttgtagcccg
    29161 gctgattcat gccgaaaccc gaacgcggcg tatcgctgcg ctcgaagggc gaagccattc
    29221 ccggcgcggt gcgggtcgag ggcggggccg accaggtgcg cgaaccgcgc gagccgaagc
    29281 tcccgccccc gcccatgcgc gcctcggcga tcgccggcgc gagcgccagc agcgccgcaa
    29341 gaaccagtga aatcagcgat ccgcgctttt gcgcaagaaa ccgcaacatg tgctttcccc
    29401 tttcgcgggg agcgtcgctc cccctcggga aagagatata ggaaggggaa agctcggccg
    29461 caaaggcgaa acgcaggaaa tcggaccgcc gggattggag agggctattc tcagtgctac
    29521 ggaagtcgcc ccacccctcg cctgccgcct gaaacatgcg ccaatatctc gacctcatcg
    29581 acaaaatcct gcgcgaaggc gtccgcaagg aggaccgtac cgggacgggc acgctctccg
    29641 ttttcggcca ccagatgcgc ttcgatcttt cggcgggctt cccgctcgtc acgacgaagc
    29701 gggtgcatct gaagtcggtg attcatgaat tgctgtggtt cctgaagggc gacaccaata
    29761 tccgctatct caaggagaac ggcgtcacca tctgggacga atgggcggat gaaaacggcg
    29821 atctcggacc cgtctacggc agccagtggc gcgcctggcc ggcgccgggc ggggagacga
    29881 tcgaccagat cgcctggctc atcgacgaaa tccggcgcaa tcccttttcg cggcgtctcg
    29941 tcgtcaccgc ctggaacccg gctgagatcg acaaaatggc tctcgcgccc tgccactgtc
    30001 tctttcagtt ccatgtcgcc gagatagaag ggcgcaagcg cctctcctgc cagctttatc
    30061 agcgctccgc cgacgtcttt ctcggcgcgc ctttcaacat tgcgagctac gccctgctca
    30121 cgcggatggt cgcgcaggtc accggctgcg ttccgggcga cttcatccac agcttcggcg
    30181 acgcgcatct ttatctgaac catatcgagc aggcgcggct ccagctctcc cgcgagccca
    30241 agcccctgcc ccgccttgtc ttgaacccgg ccgtgacctc gctcttcgac ttccgctacg
    30301 aggacatcgc ggtcgagggc tacgatccct ggccggccat cgccgcgccg attgcggtat
    30361 agaggcttat gattcccaaa ctcgtggccg tcgtcgcccg gtcccgcaac ggcgtcatcg
    30421 gggtcgataa cggcctgccc tggcgacttt ccagcgacct caagcgttac aaggcgcgca
    30481 cctggggcaa gcccatgatc atgggccgcc gcacctggga gtcgatcggc cgtcccctgc
    30541 ccggccgcga aagcgtcgtc gtcactcgac gccacggcta cgaggcgccc ggcgcccatg
    30601 tggcgacgag cctgcccgaa tcgctcgcca tcgcccgccg gctcgcaagc gagatgggcg
    30661 cggacgaaat catcgtagcg ggcggcgagg aaatttaccg cgccctcctc ccgcagaccg
    30721 accggatcga actcaccgaa gtcgcgctcg atattgaagg cgacgcgcgc tttcccgtcc
    30781 tctccccgga agactgggag gaaatcgccc gcgagacgcc gccgcgcggc gaaaaggacg
    30841 acgccgacgt cacctatgtg actttgaggc gacgcctgaa aggagaggcg aaataagccg
    30901 cgaagaccag ttgcggcgac ggccccaact ggctataagg cccctcgaaa gcagcccgcg
    30961 cggccgctgg atcggagtgt agcgcagcct ggtagcgcac ctcgttcggg acgagggggt
    31021 cggaggttcg aatcctctca ctccgaccat tttctagaaa tcccgccatc agagcaaccc
    31081 gccaaacgcg tcagccgcga tgcgctttgt cgtgggcgtt gtccgggtcg ttgcgcatcc
    31141 agtcggcgag gccggcgagt tgcttgccga tcgaggcgcg cgcggccggg tcttctatgc
    31201 actcctccag cgccgcgttc atgcagagca gccaggcgtc gcgcccggcc gggccgatcg
    31261 agaagcgcgc atggcgcatt ctgagccgtg gatggccgcg cttggacgag tagtcctttg
    31321 gaccgccgag ccattccgac agataagatt tcaggatcgc cttggtcggc ccgagttcgg
    31381 ccgcatgcat cgcgcggatg tcgcgcgccg cgggcgtctc gtccatattg cgatagaacg
    31441 cctccacaag gcgatccacc gtcgacgccc cgccgacgag actgaacaat gtggcggatt
    31501 cttgcgtgtc ttccgtcgtc atggtctcga ccgagcaaca aaggggccac ttgccgagcc
    31561 cagccgcgcg gcgctgtgat cggcgcgggg atccgccggc gatgggccgg aaaaacaaaa
    31621 cggcccgcgc ctttacatcc gaggtcgcgg gccgctctat caatgctcgg cgcgggcgcc
    31681 ggcgttggtt cattcatatt ccggttgtct ggcgtgaaac cttccaaccg catcctttcg
    31741 cgatcgacct gcttggtggc gatcagctat cctggcgcaa tcgaggttct cgcgacttgg
    31801 ttaacgcccg gttaacgctc gccgctcgcc tgcctggcga agagacgacg catattggcg
    31861 tccgccgtcc cgtcgcgcgg cggcgtcgca attattttct taccagttcg actatccagg
    31921 ctccccactt cgcggctgcg cgccgggcgt tttttcacgc ctcaggctgt cgcgccggcg
    31981 tcgacggtca aaaccgcgcc ggtgacgttg cgcgcctttt cgtcgagcaa aaaggccacg
    32041 gcgttcgcga catcctccgg cgcggcgagc cgccgcagcg ccgcgcggcc cgcgatcttg
    32101 gcgcggtcgt cggcgtcgag agacgccgtc atttccgttt cgatgaagcc tggggccacc
    32161 gcattgacgg tgacgcccat gcgcccgacc tcgcgcgcca gcgatttggt gaagccgacc
    32221 agcgccgctt ttgtcgcgcc atagacggca agaccgttat atccggtcga ggcgatgatc
    32281 gaggagatgt tgacgatgcg accgccgccg gccgacatca tattgcgcac gacatatttg
    32341 gagagaatga tcggcgcggt cacgttgacg cgcgtgagca tctcgatctg cgaattatgc
    32401 atcgtcgcga gaagcccttc cgtgccgagc gccgcattgt tgacgagacc gtaaggcgcg
    32461 ccgaactcct ttttccaacg caggacggcg tccggaatag cgtcgagctc cgcgagatcg
    32521 agcggcgcga aggaaagcgc gccattgctg cgcgcgatct cgtctcgcag ctcgtcgctc
    32581 tccttgcgtg cgacggcaag gacgcgaaag ccgtcggaga cgagccggcg cgagatctcg
    32641 aggccgagcc ccctgctgcc gcctgtgacg atcacgtttc gcatcacgcc tgcccgcgca
    32701 agagcttgcc gcccgccgac atggcgagcg acgccacgaa atcgatcgag acgggcgcct
    32761 tgtgacgctc gagccgcgcg cggcagctcg ctagaatttc atccttcacg tcgcgctttc
    32821 gctccggcga aacgtcgctc tccttgagca gcacttgcgc gataatcaaa tcgcccgtga
    32881 tcggattgcg ccgcgccttc acgagcgaca tgcgcaccgc ttcatgcgca ttgatcacct
    32941 gctcaacctc ttccgggtga actttgagac cgcccacatt gatcgtgccc gcgcgccgtc
    33001 ccttgaaaag aaagcgatcg ccgacgcgct cgacgagatc atccgtgtcg acgaaaccct
    33061 cggcgtcagc gagttgaaga tcgtcgcggc cgatataccg atccgctgtc cgccgcgatc
    33121 tcagtcgcag cgacccgtcg atcacccgca tgtcgacccc gggaaggccg tccagataag
    33181 agatcggaaa accttcgcgc ccgtccgcga cctcaaagcc gacgcccgct tccgtagagg
    33241 cgtaagcgtg aacgatcttc gcccgcggat agaacgaggc gagactgtcg agaatggctc
    33301 gatcggcgat ctccccggaa aggcgaagat aagcgggccc aatgcgcgcc gcctccggat
    33361 tcatcagcaa gcggcgccaa tgcgacggcg tgccggaaag atgcgtaatc cctgccgacg
    33421 ccatacgcga catatgctcc gcaagcgttt catcgccttc ggtcaggagc agcgtggcgc
    33481 cgctcgtcgc ggcgcgcaaa aagatctgca tgccgccata gcggcggatg tcgtagaaag
    33541 tcgaccagac aggcgccgct tctcccgccg cgcgcatgac ggcgccgagc aacccgtcca
    33601 gtcgatgcgc gacgagcttc ggcgcgcccg tcgtccctga cgtcggcaga acccattcgg
    33661 tcgcgatagg cgccgtgcga ggcgaagcgt cgaacctcga gggggaaacc ggaaagcgct
    33721 gcgcgtcggc gccgaaatct ctcgtttcgt cgtcgcaaat gatcgcgtct acgcccgctt
    33781 gcgaaatgac ggagccaagc cgctccggcg tgaaatcggg cggcgcaatc accatgcggg
    33841 cggcgacgcc gtcgagctcc agcatggcga gcgcggcgaa gaattgcgaa gaaacgccga
    33901 taagaaccga ctttccggcg agcgccgcgc ggcggccatc gagaatcgtg ccctcgatcg
    33961 catcccgcca cgaaatgctt ctcgcagacg cgcagagacg cgcctcgccc gacggcgccg
    34021 acgcgcgagc gagaagacgc aggctaagcg gctgcgacat tttcatagag cgcgacaaaa
    34081 tccgccaatg tcactggaaa gtagacttcc tccgacgcgg tgaagggatc aacgccgagc
    34141 gaatcttcaa ggcgcgcgac gatgatcgcg aagcaaaggg aatcgaggcc cgaatttgcg
    34201 agcgcggtgt cgtcggcgag cggcgccagc ttcttttgct gctccgcagc aacctcttcc
    34261 atcacggaaa gcactgttaa ccgtatgctc atcgctacgc gcctcttcat tgtcggctaa
    34321 gaaagaccta gctattttta gcttcaatcc gcaagtaaat cggtcacgaa tggtgaacgt
    34381 tcgcaacaat ggttaagcac agatgaacca ggacgtcaca ccgcgaattc gctgcaggat
    34441 gatcgccgag gcggatgcgc ccgccctcgc tcaattgctg acgcgcggat ttccggatcg
    34501 cacgctggaa tattggcgcc gcgcgatgga gacgcttgcg cgccgcgacg cgccggaagg
    34561 ctatccgcgc ttcggctata tgctggagca tgaaggcgcg cccgtcggcg tcattctcat
    34621 gatcttcacg cgcgtcggcg acaagatccg ctgcaacatt tcgagctggt atgtcgacga
    34681 actttatcgc ggctacgcct cgctgctcat cgccgcggca gtccgccaca aggacgttac
    34741 ctatgtcaat atttcgcccg cgacgcatac atggcgcgtc atcgaggcgc agggcttccg
    34801 ccgttacgcc gacgggcaga tgttgacgat tccggcgctc agccgctgga ccgccaacgc
    34861 ccgcgtgcgg cccttcgaca agaaacgcga ttatggcgac gcgctgacgg cgcaggagcg
    34921 tgatctcctg acagcccatg tcgaacgcgg ctgcatggcc ttggtggtgc acggcaagcg
    34981 agaagcgcat cccttcgtct tccttcccag acgcatcctc aaaggccttt tcccgacgct
    35041 gcagctcgtc tattgccgcg acatcgccga tttccagcgc ttcgccggtc cgctcggaag
    35101 agagctgctg cggcaggggc atccgacggt tctcgtcgac gcgagcgaga aaatcccggg
    35161 acttttcggc aagttctttc gcgaccgcgg accgaaatac ttcaaggggc cacagcgtcc
    35221 ccgccttggc gacctctctt tcagcgagag cgttctcttc ggaccctgac ctcgaacccg
    35281 ccgagcgccc aagtgaaagc cgtgaccgaa atctccgccg cgcaggcgct tgtcgatcag
    35341 cttatcgtca acggcgtcga tcacatcttc tgcgtgcccg gcgaaagcta tctcgccgtg
    35401 ctcgacgcct gctatgagcg cgacgtgaaa ctcaccgtct gccgcaacga agcgggcgcg
    35461 gcgatgatgg ccgacgctta cggaaaggcg accggccgtc ccggcatttg cttcgtcacg
    35521 cgcgggcccg gcgccgccaa cgccttcgct ggcgtccaca tcgcgcaaca tgactcgacg
    35581 ccgatgattt tgttcatcgg ccagatcgaa cgcacgaaca gagagcgcgg cgcctttcag
    35641 gaagtcgatt accgcgcaat gttcggcggc cagacgaaat ggaccgcgga aatcgacgac
    35701 ggcgcgcgca tggccgaata tgtctcgcgc gctttccacg tcgccatggg cggccgcccg
    35761 ggaccggtgg cgctggcgct gcccaaggac atgcttgaag agcgcgtcgc gcccgtcgcc
    35821 tgcccagccg ccgcgaccat cgagacggcc cccggcgccg aggcgatggc gcaactcgcg
    35881 caaatgatcg aagcggccga gcgtccgctt ttcgtccttg gcggcgcgcg ttgggacgag
    35941 gccgcgtcgc gcaagatgat ggaatgggcg cgcgccttcg acatgcccgt cgcgacgagc
    36001 tatcggcgtc ttccgctctt cgatccgctg catgactgct atgcgggcga tctcggcctt
    36061 gccgcgaatc cgaaactcgt cgcccgtgcg aagggaagcg atctcttcgt tctcgtcggc
    36121 gggcggctcg gcgaaatccc ttctcaaggt tacaagctct tcgatattcc ggcgccgcag
    36181 acccgcttcg tccatgtcta tccgcaggcg gaagagttcg gccgcgtcta tgcgcccgct
    36241 ctcgcgatcc atgcttcgcc caaacccttc gtcgatgcgc tgacaaagct cgcggcgcct
    36301 tccgccatcc gctgggcgaa ggaaacgcgc gcggcgcatc aggattatct ggatttctcc
    36361 cgcagcttca cgccctccgc ggaggtcgat ctcgcgcaga tcatgatctg gctatccgac
    36421 aatcttcccg aggacgcgat catctgcaac ggcgccggaa attacgcttc ctggatacac
    36481 cgctatttcc gctttcgccg ctacggctct cactttgcgc cgacatcggc gaccatgggc
    36541 tacggcgttc cggccgcctg cgcgatccag cgcctctatc cgcagcggct cgtcgtttcg
    36601 ctcaatggcg atggcgattt cctgatgaac ggccaggaat tcgcgacggc ggttcaatat
    36661 gatctgccga tcgtcgtcgt cgtctgcgac aacgccagct acggcacgat ccgcatgcat
    36721 caggagcgca actatcccgc gcgcgtgatc ggcaccgatc tcaaaaatcc cgacttcgcc
    36781 gcctatgccc gcgcctttgg cggattcggc gtccgcgtcg aacgcaccgc cgactttccg
    36841 gaagccttcg ccgccgcgcg cgcctcgggc cggccctcga tcatccattt gatgatcgac
    36901 cctgatcgca tttcccccgc cgccaatctg tccgccatcc gcgccgacgc gctcgcacgc
    36961 ggttgaatag aatcgcagag acgaaaagtt ctagacgcgc ttcggtcttc gagagcgctc
    37021 gctaagcaag ctcatcggct cgaaaggccg cttctcgacc cgacgagtta ggcctcatcc
    37081 tgacgagcag gcaaagcgcg cgtctcgaaa gaagaggccg cgtttagatt tcgcgccttc
    37141 ttcaatcacc cgaccgcacg aagcggcgcc cgcgaatggg caaaatccca atacagactg
    37201 cgcgcgcgct tatacatgag cccggcttcg agcgcccggt cgtcgatgcg cgacatgggc
    37261 gcgaccttct ggaaattgcc tgtcgagaat atctcgtccg ccctgaggaa atcgtcgtaa
    37321 gacagcgacg tctcgacgac ctgcacgcca tcggcgcgca gcaggccaat gacgcgctga
    37381 cgcgtcacgc cgttcagaaa ggttccgttc gccgccggcg tgaagacaac cccgtctttc
    37441 gccatgaagg cgttggaatt cgcgaactcg gcgatattgc cgagcatgtc gcgcatgagg
    37501 caattgtcga agccgcgctt ggccgcctcg atcaatgcgc gcgcgccatt ggcatagtga
    37561 cagctcgctt tggcgccgac cggcgcggtt tccgcgctcg ggcgacggaa aggcgagagc
    37621 gtcacggcgc cgccctttgg cgcaggcatc agcgcttcat agatggtcag gcaccaattg
    37681 gtcgagttgg gttcgaagcg cacgcctccg cccaacccgt cttcggccca atacatcggt
    37741 cttatgtaga gctgcgcgtc gcgaggaaat ttgcgcaatc cctcctcgac gagctcccgc
    37801 cactcctcga cgctcaatgt aggctcgagc aacatctcgc gcgccgaatt gttgacgcgg
    37861 gcgagatgga gatcaagatc cggcgtcacg ccctcaaagg cgcgcgcccc gtcgaagacc
    37921 atggagccga gccaggcgcc atgcgtgcgc ggaccgagga ttggcgcatt gccgtcccgc
    37981 cattcgccct ggaagaaagt ccaggtttgc gagaccgggc gaagctgaac gggagacgcc
    38041 atgattttcc ctcgctaaac gccgttgaac atcgcgggag ccggcgccgg agccagtccc
    38101 atcatacggc tgagccttct gacgacgcgc gccgcgaaca gcacaggctg aggcacgggg
    38161 ttgcggcaga atgcgacttt gcggacatag ctctcaacgc gccacgccgc gtgcgagccc
    38221 gcgcggaaca gcgcgtggtc gccgggaccg agatgatgct cgacgccgga atcgtcgcga
    38281 atgacgaccg agccttccag gagatagacc gtttcgtcga tgtcataata ccagttgaaa
    38341 acgcccgacg tgcagtccca aagaagcgtg gaggcgcttc catccgcgct ccgcgaaaga
    38401 acgaagttgc gcgcgacggg cgcgccttcg atcacccagg cggggttgat cgggcaggcc
    38461 tgcatctcga cattcctgcc ctgatagaaa acgatcttgt cgtcaccgct cattgctctt
    38521 cccgcctctc gcccgacttc ggatcactgc agtcgaagga cttccaacac cccgcgcggc
    38581 cattcgtcga cgtgaagacc atgcgtcgca aacagcgcga tcgtgagccg gtcgatcccg
    38641 aaggcgacgc agccggaatg cgacaactcg cccgcctcat cgaatagccc ccacgtcttg
    38701 ccgaagtgtt cacggtgata gttgaagctc atgcaagccg tcggtccgcc ctcggcgcga
    38761 acgggaatga gcaattcgaa tttcagcgcc tgctcgatct ggttcgccgc catcaattgg
    38821 cccacgcgac caaagaacgg atcgctggcg cgatcgaaat gatagggaag ctgcagcgac
    38881 tccgcgatcg cctgagcgcg ctgcatccac gcctcgcgga agatcgcgat ctgcgccggc
    38941 gcgccgatgc gcacgaattc gcgcatacgg aaggactgaa gcctgtcgag atccttcgat
    39001 ggctcatggc ggaagcaatc cgccgcgacg tcgaaggtca gcccctcttc gggaacagcg
    39061 cctcgttccg acgcgatggg gtaaatcggg taacaggcgg cgggactcaa gacgaggtcg
    39121 gcgctcgtcg tctcggcggt ccagtccgcc ccctgcctcg cccgttcgac ggcggcgttg
    39181 acgtcggcct ccccgccatg cagcgcgcag atgcaaccga gaagctgagg aaagctgttc
    39241 agatagccct gtttctcgag ctggcgcagg ctcatcaccg gcggaaagcg aaacgcttcc
    39301 gcatcgtccg gacgatggcg cgaaatcaga cgctgcagcg cgtcgaccac gtcctcatat
    39361 gcttgcgtgc gcgcgtaaac gccgtcgacg cccatggggc gaaacagatg gtcgaggatc
    39421 gtttggtccg cgaccggctt cgtctgcgtt gccgtatcca tcgctctcta cccttttatc
    39481 gcgccttcac gatcgtttcg gggacgccgc cgatcaggca ggacgtcgcc acattgccga
    39541 ggatgcgatt attgttgatc atcaccgacg atgagaggat gtcgcggagc ggacgcgaaa
    39601 tgctgaactc gctgtcgttg cgatagcctg cgatgccgca agcgttgaag gcgagcatga
    39661 cggttgagat cgccatttcg gaagcgctca ccttcaggag attaagcgtc gtctggaacg
    39721 aaatctcgtc aagcgcctct ggctcgcctg cgcggctctg ataatcggcc gtcgcggaat
    39781 ccaccaggct cgtcagattc atcagcgact gcgacgcctg cgtcgcataa ggcgcgcccg
    39841 gcggcagatt gcccttttgc gcgcgagaca ctttgcggat gaagccctgc gcgcgctcga
    39901 cggcgccggc cgcgacgccg gcccagcacg ccgcccacag aatgtgcgtg accggcacca
    39961 tgctgcggcg atggatcttg tcataggctt caggcaacac ctgctcgggc tcgcccttcg
    40021 ccagaagccg gaaaccttcg ctgcatgtgc cgcgcatgcc catcacatcc catttggacg
    40081 tgcgctcaag cgtgtagtct tccttgaaga agagcgcgag cacctgatcg ctggaaagcg
    40141 actccggcga acgccgcgcc gtggtgacga ttgcgtcggc ggcggcgccg taagaaacga
    40201 ccgaagcgtc gcgatcgagg gtgacgcgat cgccctcttg cacaatagcc gaggcgctcg
    40261 accggacatt ggcgccgttc cgaccctcgg tggtggagga agccagcagc atttgcgcgc
    40321 cgccgatgcg acggagatag gacatatggc gctcggtccc atccgaatga ttgaggacgc
    40381 aagcgacatt cgccatgtgc atggcgtaga tcatcgcagt cgacgaacag acgcggccga
    40441 gcgcgtagca gacctgcgcc gcatccgcga cggaacgatc gtcgccgcca aaggatcgcg
    40501 gcaggatcat gccaagcagg cgctgcgcct tcaactcgtc gaacgcctcc tgcggaaagc
    40561 gcgcgtcatg atcgacggcg tttgcgtatt tcgccgccac agcgaccgcc gccgaaatgc
    40621 gcgcgcccag atcttcgtcg cgcttatatt tgttgcgagg atcgatcgtc acgagatttt
    40681 ccgccgtcga cattgtgcgc ctcgcctcat ttgtcgctca tttgcatcga acgcgaagtt
    40741 aggcccgcaa tatcaaataa tccattgatc ttccgaaaat tgccggagta aaggttaacc
    40801 attccaattg taagcttaat cggcgtcttt tctttacctg taggcgctac aattctaatt
    40861 gttgaatcat gtcaaatgtc gcgacacatt ggagagaact cgtggacgct acgacgcttc
    40921 agacttccga ccgcatcagc tcgatcgtcg gccaattcat ttcgctccac gatgatgtgg
    40981 cgcccaatca ggatcttcag gagctgggtc tgacgtcgat gcagatggtc aatctcatgc
    41041 tgtcgatcga agccgaattc gatctgacta ttccgagctc gaaactcgtg ccgtcgaatt
    41101 ttcgttcgat cgagaatatc caggcgctgc tgcgcgatct cgcgcattga acgccgcctt
    41161 ctgaaaaaaa cgctccggcg actgagccgg agcgttttcc gctttcgggc atttgagagc
    41221 ctcgcgttcg tatccgctaa gcgcttgcgc gcaacgcgac ggcccgatgt gaaacctcgt
    41281 cgagccaatc ttgatacaga cgggtcgtat cgagcgccca atccgcccgg cattcctcag
    41341 ccgacagaat gttcgccagc gccccctcgg cggccatgcg gtcgcccgac acgatccgct
    41401 ggcaaagggc gtccagtttt tcctgcgtcg ccgcgctaaa atagttttcg ggctggctgg
    41461 gataatcggc cctctcgccc gcaaggtagc gcagcgcgtc gcgcctatat tccttcagca
    41521 gcgtatcggc gtcatattcg ggatggcctt gcaggaaaac gaaaaggctc ggctccttgc
    41581 gccaatacat atccacgccg acgctgtcag cataagatgc gacgtgaaat ccccgccgct
    41641 ccagcgcctc gcggggtaga tcattataac gcgaatgcgg ggtcaaagac gcgcgtggct
    41701 gcgcatttcg gctccaatgc tccccctcgc ggacgaagga aaagaccccg ctcgtcttcc
    41761 ttggcgaagg ccggcgctcg actccggcaa gatgcagagt ggccgcgtgc gcggcgaggc
    41821 aggaccagat cgtcgaaagc gtatggccgc gcgcccagtc gaccagcgtc tgcatgtgcg
    41881 gccagtaagg ctcgtcatcg aggcgcgcgg cgcgcggctc gcaaccggtg acgatgagcg
    41941 catcggcgcc gcgccggtaa agcgcttcaa tatcctcgtg gctgcgttcg agatagcgtc
    42001 gcgccgtgtc gcttcgctcg aggcccggca gcgcatagca gcgccagcgg atcacccgcc
    42061 cgccggcggc ggcgcggata agccgcgcga actgcatctg cgtcgcggac aaggcctggt
    42121 cgggcatatt gttgacaagc gcgatctcca gcacgtctcc gggccgccgg gcctgcccgg
    42181 tcattgcgca gtctccaaaa gcgtcgggtt gcgcgccata ttcgtcgccg ccgtcagcgc
    42241 gccgtcgaga tcctcgataa tgtcgtcaat atgctcgatg ccgacgctga tgcggagcat
    42301 ttccggcgtc acgccggcct tggcctgctc ctgcggcgac atctgccggt gcgtcgtcga
    42361 agcgggatgg caggcgagcg acttcgcatc gccaatattg acgagccgct tgacgacctt
    42421 gagcgagtca taggcccgct tgccggcttc gaggccgccc ttgacgccga acgtcaggag
    42481 ggacggaacg cggccgtcga gatatttctg cgccagcgcg taatagggac tctcgggaaa
    42541 gcccgcataa ttcacccagg cgacgcgcgg atcgtcgcgc agaaattcgg ccaccttgcg
    42601 cgcattctcg acatggcgtt cgacgcgcag cgcgacggtc tcaaggcctt gcagcagcag
    42661 aaaggcgttg agcggcgcca gaacggcgcc ggtcgtgcgc tgataaacgc tgcgcgcgcg
    42721 cgcaatatag gcgctctcgc cgaaacgctc gacatagacc agtccgtgat aggaagcgtc
    42781 cggctggttg aaggtcggga aacgctccgg ataatcgccc cagcggaatt tgccgctgtc
    42841 cacgatgatc ccgccgagag tcgcgccatg gccgcccatg aatttcgtca tggaatgcac
    42901 gacgatgtcc gcgccatgtt cgatcggtcg ccagaggatc ggcgtcgcca ccgtattatc
    42961 gacaatgagc ggaacgccat gcgcgtgggc gacatcggcg agcgcgcgca tgtcgcatat
    43021 attgcccgcc ggattgccga cgctttcgca gaaaacggcc ttcgtatcgg cgtccatagc
    43081 ggccgcgacg tccgcgggcg cgtcgctcgc cgcgaagcgt acattgacgc cctggcgcgc
    43141 catcacatgc tggagcagcg tatgcgttgt gccgtaaagc gtcggcgcgg agacgatatt
    43201 gccgccgctg tcggcgacat tcgcgaaggc gtagtaaagc gccgcctgac ctgtcgagac
    43261 agccagcgcg ccgacgccgc cctcgagctg cgccacgcgg cgctcgagca ccgcgacggt
    43321 gggattggcg atgcggctgt agcgaaagcc ctcttcttcg aggtcgaaaa gcgccgcggc
    43381 atggtccgcg ctgtcgaatt catatgcgac cgtctgatag atcggcacgg cgacggcccg
    43441 cgtcgccggg tctccctcat agccgccgtg aaccgcaatc gtttcgttac gcatgagatc
    43501 cgcctcccgc ggcgctgcgg ctatggcccg catcgccaaa gaacctgaac gaggatgcgg
    43561 ataaatcgtc taaagattta cgcggcattc gttcgcgccg cgatgaaaag cgcgccgtaa
    43621 ccctaacgaa tccgcattct ttccttcagt ttttctgggg attgttgcat atgactgaag
    43681 agcgcgcgct tttgcgcggg aaagccatca ttacggtgaa aagatcatga cgatggacgg
    43741 cgcgatgaac gccccggcgc gcaccaacgc cggccgttcc gttaacagtg actggctgcg
    43801 cgcgctgaag ctcactgccg cgatcgacca gaacccccgc cgcacccttc ctctcgcctt
    43861 cgaggagatc gcgcgagagc gcggcgatgc gcccgccatc ctttcgcatc gcggcgggtt
    43921 aacctttcgt gagcttgccg aaaaggcgcg gcgctatgcg cgctggggcc tcgcggaagg
    43981 gctgcgcaag ggcgacgccg tcgctctagc gatggagagc cggccggact atgtcgcgat
    44041 ctggctcggg ctcacgcgca tcggcgtcgt cgtcgcgctc gtcaacagca atctcgtcgg
    44101 gcccgccctc gcgcattgcg tcggcgtcgc caacccgcgt ctccttatcg cctctcccgc
    44161 gctcgccgat atttgcgcgc ccgccgcgca gcagagcggc gcccgcctcg tcatatgcga
    44221 cgatgcgcat gaggccgcgc tgactgcgct ttccgccgcg ccgctcgagt tggacgcgca
    44281 gacggagccg acgatcgccg accacgcgct ttacatctac acttccggca caaccggcct
    44341 gccgaaggcc gcgatcgttt ctcataagcg cgttctgaac tggggccagt ggttcggcgg
    44401 gttgctggac gtgaccgccg cggacagaat gtataattgc ctgccgctct atcattcggt
    44461 cggcggcgtc gtcgcgatct tcgcgccgct gctcgccggc ggctcggtct ttctgcgcga
    44521 gcgcttctcg gcaagcgcct tctggagcga cgtggtcgaa caggattgca cgctcttcca
    44581 atatatcggc gagctctgcc gctatcttgt aaatgcgccc gaaagcgaag cggagaaaag
    44641 gcacaggctg cgcgcggccc tcggcaatgg tctgcggccc gacgtgtggg cggcgttcga
    44701 ggaacgtttt cgcgtcccgc gaattctcga attttatgca gcgaccgaaa gcaatttctc
    44761 gctctacaat gtcgatggcg aacccggcgc gatcggccgc atccccggct ttctcgccgc
    44821 gagccaggtc gttcgactcg taaaatacga tatggagaac gacgccgcgc ggcgcggcgc
    44881 cgacggcctt tgcatcgcct gcggccctga tgagcccggc gaagcgattg cgcgcgtcgc
    44941 caatgatttc gagggctatc tcgaccacgc cgcgtcgcag aaaaaaatcc tgcgcgacgt
    45001 cttcaagccc ggcgacgcct ggatgcgcag cggcgatctg atgcgcaagg attcgcgcgg
    45061 ctttttctat ttcgtcgatc gcgtgggcga cacgttccga tggaaaggcg agaatgtcgc
    45121 gacggcggag gtcgcgcagg cgatcgcgtc ctatccgggc gttctcgacg tgaatgtcta
    45181 tggcgtcgag gcgccgggac gggacggtcg cgccgggatg gccgcgatcg tcgcggcgga
    45241 gggcttcgac attgccggtc tctatgcgca tctcgcggcg cagcttccgg cctatgcgcg
    45301 tccgcttttc gtccggttgt cggcgagtct cgaggtcacg gagacgttca agcaccggaa
    45361 gcgagaattg gccgccgaag gattcgatcc gcgcgccctg cccgaccctg tctttttcgc
    45421 gacttccgag cgtcctatat atgccgcctt ggatttggcg ctttatgaga aaattctcgc
    45481 gggcgtcgtt tccatttagg cagttgcagc gcgagaggtt gcccgatgac agtcgatgtc
    45541 ggcgcagtgt cggtcgttct caatgaaggc gtcgacggcg ctggtcccct caggggcgcg
    45601 agcttcgtcg taaaggagaa tatcgacgtc aaaggtcagg tctcgaccaa cggccatccg
    45661 caatgggcgt cgactcatgc gcccgccgcc gccaacgcgc aagtcgtcga tcgacttctc
    45721 gcagccggcg cgcgactcgt cggcaagact catatggacg agatggccta cagcctgctc
    45781 ggcgccaatc cgcatttcgg cacgccgatc aatccggcgg cgcccgaccg ccatccgggc
    45841 ggctcgtctt ccggttcggc cgtcgccgtc gccgccggcc tcgtcaattt cgccatcggc
    45901 acggacacgg cgggctcctg ccgcgcgccg gccgctttct gcggcgtctt cggatttcgc
    45961 tcctctcacg gcgccatccc gatgggcggc gtcataccgc tcgccccgtc gctcgacgtc
    46021 atcggctggt tcgcgcgaga tctttcgcag atggccgccg tcggcgaggc gctcttgccc
    46081 cacgacgccg ataacggaga attccatcgc gccgttctgc tgagcgacgg ttttcgcggc
    46141 gtcgagaccg aattcgccgc cgcggcggcg ccggcgacgg acatgctgaa aagcggcccc
    46201 tggcaggacg gccgtctcga cgaggaattt ttcaaatcgg ctttggcgca tttccgcaat
    46261 cttcaggcct atgaagcctg ggcctcgcat ggcgcctgga tctcggcgaa ccaccctgcc
    46321 ttcggaaagg gcgtcgaaga acgtttcgcc atcgcctcaa aggtgacgct cgaccagaaa
    46381 aaggcggcgg aagattttcg ggaggaggcg aaaaaacgca tcgacgcgct tttcggcgat
    46441 gacggctttc tcgtcatgcc cacggcgccc ttccgcgcgc cgctgctcaa tgagagcgaa
    46501 gagcagctcg acgcgaagcg ctaccagatg atgcggctct tcctcatcgc aagctatttc
    46561 ggcctgccgc aaatcagcct tcccttgccc gcgaatggcg aagcgcccgt cgccttgtcc
    46621 ttcgtcggcc gtcgcggagc ggaccgcagg ctcatcgcgc tggcgcagcg tttttgtggg
    46681 aagatgaaga aatagttcgc agcgcgctct tgaggagaat ttgcgtgccc gtgattacga
    46741 tcagaatcgg caagggccgg cccatcgaga aaaagcgcgc attggcggaa gccgtcacca
    46801 aggccgtggt ggaaatgctc gacgtgcagc cggaatgggt gaccgtcctt attgacgagt
    46861 atgagcgcga gaactgggcg accggcggtc gcctacatgc ggataaattc ggtccgggct
    46921 atggcaagca gggcgtcgac gaatagaagc gcttcacagc ccctttaagc ttctcgtttc
    46981 ccggcgggga gcgcatgcgc ttcgccctgc cctctcctgt ttcacggaaa gagggtgaga
    47041 tcgaatccgc ctcacctgcc cggcgcaagc agttgcttga tccgcatcgt cagcctttcg
    47101 cgcacctcgc gataggcggt gagaatggcg tcgcgcgagc catggcgcac ggtcgcgtcc
    47161 ggcgtcggcc aatagacgac gtcgaccgcc atcgcgcgcg tgaattccag cgccttgtga
    47221 tgcgcttccg gcgaaagcgt cacgatgaga tcgaaattcg aatcttcgag atcctcgaat
    47281 gtgtgcggct tgtggcgcga catgtcgacg ccgatctcct ccatagcggc gatggcgaag
    47341 ggatcgggct cgccgcgctt gatgccggcg gaagcgaaat agatttcgcg gccgaaataa
    47401 tgccgcgcga tcgcctccgc catgggcgaa cgcaccgtgt tcagcgtgca ggcgaagagg
    47461 acggattgcg ggcgctcgcc catcgccgtc atcccttcca gtgcagggcc gtgatcagcg
    47521 tgaagagccg ccgcgccgtg tcctgatcgc aatcgatctt gcccttgagc cgctcggcca
    47581 aaagttgcgc gccttcattg tgcaggccgc ggcggcccat gtcgatcgcc tcgatgcggc
    47641 tcggcgtcgc cgtgcggatc gccgagtaat aggcgtcgca gacgagaaaa taatctttga
    47701 gtatgcgttt gaacggcgtc agcgacagaa tatgcgtcac gacgccggcg ccgttctcgt
    47761 cgcgaatgtc gaagacgagc ttcgcgtcca tcagcgaaat attgagcgcg taagggccgc
    47821 cgtcatggcc gaccagcgag aagctgttct cctcgatcaa gtcatagacg gcgatggcgc
    47881 gctcatgctc ctggtcggcc gacccccgcc cgatcgaatt ctcgtcgagc gtgacggcca
    47941 tcagcctttt ccgcgcgcct gcctccacgc tcacgccccg agcgcgttga ggcgaatggc
    48001 gacggagcgc gcatgcgccg tgagcccctc cgcctcgccg agcgtgaccg cggcgccgcc
    48061 gatggcgcgc agggactcgg cgtcgcattt caggatcgag gttcgcttca ggaagtcgag
    48121 cacgttgagg cccgaggaga agcgggcgga acgcgccgtc ggcaggacgt gattgctgcc
    48181 gccgacataa tcgcccaccg cctccggcgt atagccgcca atgaagatcg cgccggcgtt
    48241 ggagacgcgc gccgcgagct cttcggcgtc ttcggagatg atttcgagat gttcggcggc
    48301 gatgcggtcg gcgagcggca aggcgtccgc gagcttcttg acgaggatca ccgcgccata
    48361 gtcgcgccag gacttgctgg cgatctccga gcgcgaaagc gtcgagaggt gacgctcgac
    48421 cgccgccgcc gtcgcatccg cgatctcgac gctgtctgtg atgaggatcg actgggcgct
    48481 ctcgtcatgt tcggcctgcg cgaggaggtc agcggcgatc cagtcgggat tggcggtctt
    48541 gtccgcgagg atcagcactt ccgaggggcc agcgatcatg tcgatgccga cctggccgaa
    48601 gacgcggcgc ttggccgccg cgacccaagc gttgccgggc ccgacaatct tggcgacggg
    48661 ggcgatggtc ctggtgccat aggccagcgc cgccacggcc tgcgcgccgc cgacgcggta
    48721 gatttcgtca atgccggagc gcttggcggc ggcgaacacc agcggctcga catggccgcc
    48781 cggcgtcggc acgaccatga cgatgcgctt cacgcccgcg accttggcgg gcaccacatt
    48841 catggcgacg gaggatggat aggccgccgt cccgccgggc acgtagaggc cgaccgaatc
    48901 gagaggcgac cagcgccagc cgagctccac ccccgccgcg tcgcgatagc gcagattctc
    48961 gggcttctgc ttctcgtgat aggcggtgat gcgcgccaga gcgagatcga gcgccgcaag
    49021 ctgctccctg gggcatgccg cgaccgccgc gtcgacctcg gcggcggaga cggcgatgcc
    49081 ggtctgcgcg aggtcgattc tgtcgaaacg cctggaatag tcgatcaagg cctcgtcgcc
    49141 gcgagcgacg acgtcctcga taatggcgcg gacggtggcg tcgacgtcct gggaggactc
    49201 ccgcttcatg gcgagcaggg acaggaactg ctgctcgaaa tcaggggcgg cggcgtccaa
    49261 gcgcagggtc atttccatct ccaaccggtt ttcgcggctg tcatgacctt gcgcggcggc
    49321 tttcgtcaag ttttgacgca cggggggcgg cgggcgctcg cctcgacgcg cgtggagagc
    49381 gcggatgaac gcgtcccaaa cgggcccgtc aggaagagga atagccaggg tcggcgtgag
    49441 acagatcatg cttcggccgc gccgccgtct tccagcgcgg gccgagatcg gtcaacatcg
    49501 cctcgacgca ttcgacgtcg agacaaatcg ccgcgccgcc ggcgaaggtc aggcggatcg
    49561 tgccgcccgg cggctcgccg gccggttcga aggtcacggc cagcaggtcg agaatggcgt
    49621 cgggctggtc gcgcgagacc ttctggcacc gcacccgctg cacgccctcg aaatgcaggc
    49681 ccgcccggca gcgctccagc cgtccctcca tctccgccgc ccagtcgaaa cgcgaaccga
    49741 ccagcgcgaa gcggcgcttg cccggcatga aggcgatgtc gccgacgcgc accagcgcat
    49801 cctgaagatg cgccgagaga agcgcgagat cttcgctgtc gagcgcatgc agacgcaacg
    49861 acggggcgtc ctggagcggg gttgcggcca ttctgttcct ccctgctggc gatatggcga
    49921 gaggagccgg gggacgcaag tgcgccgcac ggcgcgacgg cgcgggcttc agcccctctt
    49981 ttccgaacgc gcgaactgtg gcctgatcgc cttcaggact cgttttgaga aggacgcggc
    50041 gatgaccgat ctaaccggcg tttacggcaa ggacattttt accgagccct ccaatgtcga
    50101 cagcgacacg ctgaagaatc tcgggcctct gcgccccatg gccggcgtct ggcgcggtca
    50161 taaaggcgtc gacgtcaacc ccaaggcgga cggtccggaa acacaggtct atatcgacag
    50221 gatcgtcctg gagccgatcg acccgcagac caacgggccg cagctttttt acgggctgcg
    50281 ctatcaccag catgtcgtgc ggccggggct ggtcgaaacc tatcacgatc agatcggcta
    50341 ctggctgtgg gagcccgcga cgggcgtcgt catccagacg ctcgccatac ctcgcgggca
    50401 gacggcgatg gcggtcggca aggccgcgcc cgacgcgaag gaattcgaac tcgtcgccac
    50461 gcgtggttcg acgacctacg gcatctgctc caaccccttt ctggaggagg ccttccgcac
    50521 cgacgaatat cgcatcaagg tgacgatcaa tgacgacggc acatggtcct acgacgaagt
    50581 gacgaagctg atgctcaatg ggacgacgcc tttcgagcac cgcgatcgca acatgctggt
    50641 caaggtcgcg gaagcggagc ccaatccgct cgcggcggcg gcgaaatcat gaccccgtgg
    50701 gccgcccctt cacgacccgc gtcttgcagg cgatgtcgtg tagaccttta tgctcgtcgg
    50761 tccacaggat catgaggaaa ccgtagaaca gcgggatcga ggagaggaaa taggcgagat
    50821 agcgcccggc cgccaggccc cagccgatgc gccggccatc ggtgcggatc acgtaaatgc
    50881 cgagcgcgcg tttgccgggc gtcgcctgcc aggagcccga ggtgaaatag ccgtaataga
    50941 ggacgccgac gatgaggccg atcaccgtcc ccacaatgcg ccaggcctgg tcgctcagag
    51001 ggtcttcggc gctgcccgtc gccagcgcga gcgtcacgcc gaacacgacc gcgacgacga
    51061 aaacgatggc cgacattacg agatagtcga caagataagc gcccagccgg ggaaagaagc
    51121 cgacatattc gtcacgcgcc tgctcttggc gcggcgcggc gggcgttatg acgagatcgg
    51181 gcggaaagca gctggcgaaa agcgggattt tcgccagctc cgtccaatcc tcgccgagct
    51241 tcatgacgct ggtctgcgcc tccgccgtcc cggtctcgat catcttgacg agtccgaagc
    51301 ccgaaatcgg cccgataatc tcgtcgccct ggcggacgta gaacttcgcg tcgagcggat
    51361 gcgccgtacg cccctcgtcc tgcgtcgcca ggtctgacat gaaacctctc cgaatgtgcg
    51421 gcgcggcggg agaacgcccc gcgcgcaaac gagaggttag ctagcgcaag cctccccgcg
    51481 cgccaagccc gctcaggcgg cgcacatgga cgccgatcac gcttccggac atcctttcgc
    51541 aaaggcggct tctccggcgg ccctgatttc atcgaccgtc agttcgcgca cggtcgtcgc
    51601 gatcgaccac tcatggccga acggatcgac gacgaccccg taacggtcgc cccagaacat
    51661 gtcggccacc ggcattttca ccgtcgcccc ggcggcgacc gcctgcgcga aaagcgcgtc
    51721 gacattgggg accttcagat gaagcgtcac ggacgtgccg ttacgcgcct tcggtccgag
    51781 cgcgccccat tgcggcattt catcgacaag catcagcatg gagtcgccga tcctcatgct
    51841 cccatgcatc agctttccgt ccggcccggg catgcgcatg atctccgtcg cgccgaacgc
    51901 ctttttgtag aactccatcg cctccgccgc gccggcgcag acgatgtgcg gcgtgagcgt
    51961 cggcatgacg cgctgagcag tttcactcat gtcctgacct ttctttgtca tctacagacg
    52021 ttcgcaagcg agaggcgcaa cctctcggcg tctccctcgg ggagctcttt ctccacggcc
    52081 gcatgcgtcg cgcgccagat cggcaatgcg gagacaagcg tctcgcgtcc cgcttccgtc
    52141 agcgccacgc ggcgggcgcg cttgtcggtc tcatcggccg cgactctcac gagcccgcgc
    52201 cgctccagag atttcagcgc ggccgtcaag gtcgtgcggt ccatcgcgag aaacgccgcg
    52261 agcttgccga ccgtcggcgc ctgcggcgcg ttcaacgcca tcatcagcga aaactgacca
    52321 ttggtgagcc cgaccggcgc aaaggcgcga tcgaagcgcc gcgcaagccg gcgcgccgcc
    52381 ctttgcgtcg cgaggcaaag acaattgtcg cgaacctcat atacgacctc gatcggcagc
    52441 ttctttgaca tgagcttatt atgttgatat caacatttat cgcgcctgtc cagatgcgag
    52501 gagccttaat gaaagccaaa gtcagaacct gtctcgcctt caaggatcag gcggaggaag
    52561 ccgcgcgctt ttatgtctcg ctcatccccg gctcggaatt cgagaccgcg ttccgcccgg
    52621 agccgaccgg tccggcgttg atggcgctct tctcgctcgc tggaacgccc tatcaggcgc
    52681 tgaatatggg cgattacgtc acgctgaacg acgcggtgtc gatttccgtt gtgacgaagg
    52741 atcaggaaga gaccgaccgc ttatgggagg ccctgctcgc cgatggcggc gctgaaaatc
    52801 gctgcggatg gctgaaggac cgtttcggcc tctcctggca gatcgtgccg gaggccctgc
    52861 cccgcctgct gacggacccc gaccgcgccg ccgccggccg ggcgatgcag gccatgatgg
    52921 gcatggtgaa gctcgacgtc gccgcgctgg agaaggcctt tcgcggcgat tagcggcgca
    52981 agcgccgaag cgcggcgtat cgccgcgcgt caagtgacgt cgacttcgga ctgaacgaca
    53041 tgctggagcg gcgttccttc cgcggtcagc gtcattcgca gcttgagctt gccgccctcg
    53101 acccggtgtt ctcgcacgac gcgctcgatt tcgcgttgcg aggtgacgcc gacttccttg
    53161 agaaatttgc gaatggccat gttgaaagcg tcttcgttca tcgctgcgct ccttccccgt
    53221 catgtttagc tagcgcgcat gagcgacgcg caaccgggcg aagccgccgg aggcgccgcg
    53281 cgtaaccatc ttctcgaaaa attgggaacg aaaatatcta agtaggctcg cattaaggga
    53341 ttttacctag cgtggccgca tcggaaattg cggggcgacg catgagcctt catcccacga
    53401 cagagtcgtt tagcgggtat cttccaatct tcaccagttc cgaacgccgg cgcttccaac
    53461 gggttcatat cgatctcttc ggtcgcagcg ttctcgagtc caaggctgag catcactgca
    53521 gaacgatcga catctctccc ggcggcatga ggctgatgag cacggccatg ccgcaaattg
    53581 gcgaaaacgt caccgtctat attgacgcgc tgggtcgctt ccacggacgc gtggtgcgcg
    53641 ccgcgcccga tagtttctcc atgacgatca acgcatcgcc cgagaaaagg gagatgctgg
    53701 cggataagct cacctggttc gccaaccgca ttgcgctcaa tctctcggat cagcgccggc
    53761 acgagcgcat cgagccgttc cagaaattcg ccctgctccg cctcgactcc ggcgttgaac
    53821 tcatcgtcaa gatccgcgat ctttcagctt ccggcgtcgg cgtcgactcc atattttcgc
    53881 cgccggtcgg cgagcgcgtc tccatcggca aaacctacgg aaaagtcgtc agacatttcg
    53941 agggtggatt cgccgcggag ttcctgacgc cctttcccga acatgcgatc gacgagacga
    54001 cgcgtcttta gccttgcgat cgttccggcg tcatccggaa cgattggcgc gcgttacgcg
    54061 aaacagcggc ggagcgtttg ccgctgagcc taatcctgaa acggattatg cacgaggatc
    54121 gtgtcgtcgc gctccgggct ggtcgagagc agcgcgaccg gcgcgccgat cagctcctcg
    54181 atgcggcgga catatttgat cgcctgcgcc ggcagctcgg cccatgagcg cgcgccgctc
    54241 gtcgtctctt tccagccggg atagctttca tagacgggcg tcacgcgcgc ctgcgcggat
    54301 tgcgaggccg gcaggcggtc gacgcgcttg ccgtcgagca tgtaatgcgt gcagatcttg
    54361 atctcgtcga aaccgtcgag aatgtcgagc ttggtcagcg caatgccgtt gatgccggac
    54421 gtcttgaccg cctgacgcgt cagcacggcg tcgaaccagc cgcaacggcg acgacggccc
    54481 gtattggtgc cgaattcatg gccgcgatcg ccgatcagtt cgccaatggc gtcgtgaagc
    54541 tccgtcggga acggcccgcc gccgacgcgc gtcgtatagg cctttgcaat gccaagcaca
    54601 tagccaattg cgcccggccc gaggcccgag ccgctcgcgg ccgaggccgc cactgtgtta
    54661 gacgacgtca cgtaaggata ggtgccgtga tcgacgtcga gcagcacgcc ctgcgcgccc
    54721 tcgaagagga tgcgcttgcc ggcgcggcgc tgctcgtcca ggaggtccca caccgcgtcc
    54781 atgaaaggca ggactttcgg cgcgaccgac agcagctcct cgcgcagcat ggcgggcgcg
    54841 atttccggca gacccaaacc tttgcgcagc ggattgtgat gggcgagggc gcgggcgatc
    54901 ttgtcgtcga gcgtatcggg ctcggccaga tccatcagcc ggatggagcg gcggccgacc
    54961 ttgtcctcgt aagcggggcc gatgccgcgc ttcgtcgtgc cgatcttggc gccgccgccg
    55021 gcggcctcct cgcgatgcgc gtcgagctcg cgatgcagcg acaggatgag cggcgcattc
    55081 tcggcgatct tgaaattggc gggcgtgatc tcgacgccct gctcccgcag ccgctcgatc
    55141 tctccgacga gaaagtgcgg atcgaccacg acgccattgc cgacgaccga gagcttgccg
    55201 gggcgaacga tgccggaggg cagcaaagcg agcttgtagg tcgcgccgtc gatgacgagc
    55261 gtatggccgg cattgtggcc gccctggaag cgcacgacca cgtccgcctc caccgacagc
    55321 cagtcgacga tcttgccctt gccctcgtcg ccccactggg cgccgaccac cgccacattc
    55381 gccatgatct tgtcttcgcg cttcaaaaaa cggaaaaagc cccgcgcggt aacgcgaagg
    55441 gctcgttacc ggcagggttt agcgcaggaa cgccgggcgg taaagacccg ccgcggggcc
    55501 gcctccggaa cttcccgccg cctcgccggt tgcccgtggg caggaggagg cctcccttat
    55561 gaccgacgcg accatagccg ccgaccgggt ccagaaccac acatccgacg ccgtcaaccg
    55621 catgatccac gaggagatgc tggagcggct cgtctatttc gcgctgcatc ccggccgcat
    55681 tggcgagcgg ctctctgagc tcgatcgcga atgggacgtc gagcgggcgc tcgaggccaa
    55741 cgcctccacc gtcgccctcg ccggtctcgc gcttggcctt ctcggcgacc ggcgatggct
    55801 cgcgattccg gtcgccgtcg cgggctttct ccttcagcac gccgttcaag gctggtgccc
    55861 gcctctgccc gtgctgcggc ggctcggctt tcgcaccagc catgagatcg atcaggagcg
    55921 ctatgcgctg aaggcgctgc gcggcgattt ccagaaagtg gagaaggcga tgctccgtct
    55981 gcaggaaacg ctgcgcgagc acagggtcta gccgcgcgcg gggaaagccc gggccggacg
    56041 ctccccgcca aacaaggctt tcagacggcg cgggacgcaa gggctgggcg aacggaaatt
    56101 ccttcgcgag ggcgccgcgc cgccgcgctg aagcgccgct accggcaaag cgcgtcgaga
    56161 ccgacatcga cgagacgaac gagcgcgatc gtcgtcgcga cgaggccgag gatcgatgcg
    56221 ctgacgacca ggacgtcgca aaacgccagt tccggttcga caggtaaagc cgtgcgcttc
    56281 ggctcgcatt ccacccggcg ccgcggcgga tcgccagcgc tcggcccgcg ctgcgggatg
    56341 gcgacatccc cgcgcccata tgtcagaagc ctgcgcgcca tcgaaaccgg cgccccgcaa
    56401 ttgatctcga tgatgaaggg catcacaaaa ttccccgcct gtcgtagcca acgcgccaca
    56461 ggcaagaagc gtgcgcagag gtccttcaat gtggaaaatg agattttcct tggcctgatg
    56521 caaaacttat ctgtttatgc tatgtataat cagttacgat ctaagttata tgtttcaaat
    56581 tctacatata tttgcaaatg cggccgccat catgccaaaa atatatatta cgaatattga
    56641 tcaggccgct ccatcaacgc gagcgaaacg aagcaatcca gatgggcgcc gccgttcttg
    56701 atcgcgtcgc agagcgcagt ccgtcggact gcaaccgcaa gacatgcagg gattgcgaca
    56761 ggcgcgttcg caagcagaca ttttaaaacg gacggagcgc gtccctttcc aacgctgcaa
    56821 agctcgatac gctatatata tctacaacat cacgatgacc gccgagttgg cccgtccctt
    56881 gctccgctcc atgcgcggac aaagggcctc accatggacg atctcatccc aagcggcttt
    56941 ctctcggacc ggaccgaccg gttcgccatc atactcggga caaacgagat cgcctcggcg
    57001 atcgccgtgc ggctctcctg ggcgcgcttc cgggtcgtgt tgagccacga tccttttccg
    57061 ccggtcatcc ggcgcggcat ggcctttcac gacgcgctct tcgacgatcg cgcggaggtc
    57121 gacgggattg tcggcgagcg cgccgactcc gcgatcgaac tcgtccacgc cctcgccggt
    57181 cccggacgcg tcgccgtcac ccatcttccg ctgacggatc tcatcacgct gcgcagtccc
    57241 accatcgtcg tcgacgcgcg catgcagaag catcgcgtca cgcccgatct gcgcggcgtg
    57301 gcgcggctgg ccatcgggat cggcccgaaa ttcggcgcgc ggacgaattg cgacatcgcc
    57361 atcgagacgc atcccaagcg gacgggcgat cttgtcgccg acggcgagac gctgctcgcc
    57421 gacggcgtcg cccgcacgct cggcggcgcg gggaaggagc gcttcatcta ttcgactcgg
    57481 gcaggcgcat ggcgcacgcc gctggacatt ggcgggatgg tcttcaagga ctatgtcgtc
    57541 ggctatctcg acggactgcc gctgcgggcg ccgatggacg gctatcttcg cgggatcgcg
    57601 cgcgacggcg cgctggcgcc cgggggcgtc aagcttgtcg agatcgaccc gcgcaggcgg
    57661 caggcctgct ggaccgggac ggacgagcgc ggacgggcga ttgcggaggc ggtcgtcgac
    57721 gcggtggagc ggactccctt cctggacatc accgcgaagg cccgggcctc cctccactga
    57781 ggcgggcgcg cggcccgtct ctttgacatt cggcgaaata tgtcgagatt gatggcgtca
    57841 gcttcgagac ggacgccttg cgcatgtcgc ccacgagaaa aatcgacgcc ctccttgcgc
    57901 tgcgcagcga gggaaagctc ctcatcgggc gcgaccgaat caaggttctc gaggccgtcg
    57961 ccgagcacaa gagcatctcc aaagccgcca aggcggtcgg cttcagctac aaggccgcgt
    58021 gggacgcggt caccgccatc aacaatctgc ttcccagccc cgctttcgtg acgaaggccg
    58081 gcggcaagag cggcggcggc gcggaggtca cggcggaagg cctgaagctg atcgagacct
    58141 tccacaagct ggaagaccgg ctgtcccgaa tttcgtcgat gatcgcggcg gaaggcctgg
    58201 atgggcagga cgattttccg ctctggagcc tcggactgcg catctcggcg cgcaacctgt
    58261 ttcgcgcgga agtcgtctcg gtcaagaaat ggccggtcga cgtcgaagtg acgctgcaga
    58321 tttccggcga acacaaaatc tactcggtga tcaccaatga cggcgcggag gatctcgatc
    58381 ttcgtccggg ccgaaaagtc gtcgcgctgg tcaaatcctc cttcgtcgaa ctggcctcgt
    58441 ccggccagtc gtccgacgat tcgcgaaatc ttttcactgg ggtcgtctcc cgccgcaccg
    58501 acgcggagcg caattgcgaa ttgctgatcg acatcggcgc aggcaaaacc atgacggccg
    58561 tccttccccg gcgcgacgtc gagtcgatgg gcctggacga aggcagccag gtgaccgcgc
    58621 gcttcgcgcc ggaggacgtc atcctcgccg ccgactgaga ccgcgcgtca cgcgcgcctc
    58681 cggcccgctt tccctcatca aatcgcctat cgctatattg aatgcgtata taatgtgttg
    58741 cctcgcggca acaggtcgcg aagctttgcc ggaaaagcct tactgaacgg ctttttgtct
    58801 gcaatttcag ctaaagcgta attgacagcg tctcgtcgtt taattttatt tcatcgttat
    58861 gtgcttacat catatagcga tcttgcgttc gctccgcccc gcgctcgccg cccccgccct
    58921 cctcgtcttc tgcgcgctcg cgcccgcgaa tggcgaggaa cgaaagatcg tcgtcgtgac
    58981 cagcttcccc gaagagctga cgacgcgcta cgaacaggaa ttcgagaagc gtcatccggg
    59041 cgtccacgtt caatatgtct ggaagcagtc gcgcgacgcg ctcgccgaac tcagcaagcc
    59101 cgaacagggc ggcgcggacg tctattgggc gccgacgctc gcaaacttct ctatattgcg
    59161 cgagcgcggc gccttccgtc ccatcaaggt cgagcgcgcc gttctacccg gcaagctcgc
    59221 caatcagcgg atttccgatc ccgacggccg cttcgaagcc tttgacgtcg ccggctatgg
    59281 cgtggcgatg aatgcgccgc tggccgcgtc ggagaatctc gccgcgccga agcgctgggc
    59341 cgaactcgcc aggccagatt acgcgcgccg gctcgtcatg ccgattcccg ccaaggtcgg
    59401 cttctcgccc gcgctctacg acatctttct gcaaagcgaa ggatgggatg cgggctggtc
    59461 gctcctgagc gaaatggcga gcgaagccgc cctgctcgat caaggcgcgc tgcccaccgc
    59521 gcaagtcaaa gaaggcaagg ccgtcttcgg actcaccatc gatttcttcg ccgtcagcgc
    59581 caaggcgaac ggcgccccgg tggagatgat ctatccggcg cgcacggcct tcctgcccgc
    59641 tcatatcgcg atgaccgcgt cctcgccaca tatcgacgac gcgcaggctt tcatcgactt
    59701 cgccctctcc aaagacggtc agaagctgat gatggagcgc gacagcatgc gccatcccgc
    59761 gcgtcccgac gcttatgacg aaaagcccgc ggcgctcgtc gatcccttca agctgccgag
    59821 caatgtgatc ctcgactatg atttcgagat cggacgtcgc cggccgccgc tcgtcacgct
    59881 cctcttcgat ctcgccatcg tcgaaaatca cgcgcagaac gccgcgctct ggcgcgccat
    59941 ccacgcggcg gagaagtcgg cgcccgatga agcccgcgcc agggctctag ccgaagcgcg
    60001 tcagttcatg agcttcatgc cggtttcgaa tgtcgaggcg cgcgacgtcg cctttctcgg
    60061 caagttcgga tcgagagacg cgatcgatcc ggcgacgatc gccaaatggc gggaagaaat
    60121 cgcggcttcc cgccagaagg cgcgggacgt tctcgccggc ctcggagtcg cgccgtgaaa
    60181 cgcgcggcgc tgatcctcgt cgcgctgacg ctcgccggcg cggcgcgcta cgagacgcag
    60241 gcgccggaaa cggaggcgtt ttcacagccc ttcgccgggc tggaggctcc gcagtccgtc
    60301 cgcttccggc gcggctcagg gctgttccgg caggcctggc tcatcggccc gtcggaggac
    60361 catcccgacc ttgtcggcct cggtccgcta tataatcgcc tttcctgcat cgcctgccat
    60421 gtgaagaacg gacgcggcgc cgcgcccgac gccgagaacg gtctcgcgcg gcacatggcg
    60481 gcgaggctga gcgtcgaggg atcggatgcg catggcggac cgcgcgctca tcccgcttac
    60541 ggcgctcagc tcaatccaga aggcgttccc ggcgtcgccg gcgaaggcca ggccgtgatc
    60601 gcctatgacg aagaagcggt gacgctcgaa gacggcgaac gcgtcacgct gcgtcgcccg
    60661 aaactcgcct tccgcaatct cgcttatggc gagatcggcg ccgatagtcg catctcggtc
    60721 agaaacgcgc cgcccgtttt cggactcggc cttctcgagg ccgtgccgga agcggaaatt
    60781 ctcgccggca agggcaagcc gaattacgtc tgggatatcg aggccaaggc ccacaggctc
    60841 ggccgcttcg gcctgaaggc caaccaacca ggtctcaagc agcagatcgc caacgccttc
    60901 gcggaagaca tcggcgtcac ctcttcgctt ttcccgcagg aaagctgcgc ggtcggtcaa
    60961 tcggcctgcg tcgccgcagg ctcgaagaag cccgatcttt cagacgcgca gctcgatgcg
    61021 acgacggcct atatccgcct gctcgccgtt cccgcgcgcc gcggcgccga cgcgccaaac
    61081 gccgtcgcgg gcgaagcgca attccgtgcg ctcggttgcg ccgcatgcca tcgcgaaacg
    61141 ctgagggtcg gcgacttcgc cgacgcgccg tcgctgagcg gctcggaaat ccatccctat
    61201 accgacctgc tgctgcacga catgggcgat ggtctcgccg atgggcgcgc ggattacgaa
    61261 gccggtccgc gcgattggcg cacgccgccg ctctggggcc tcggcctcgc aggcaagggc
    61321 ggcgacggcg cgaactatct gcacgacgcc cgcgcccgca cgcttgcgga ggcgatcctg
    61381 tggcaccgcg gcgaagcgca ggatgcggcg gacggctttc gccgattgcc gaaatcggag
    61441 cgcgacgcgc tgctcgcctt tctcaattca ctgtaacggc tggggatgct cacatgacca
    61501 aacttttcgt ttcgaccgcc ttgtccggcg gcgcgctgct cgctttcgcc gtgggggcga
    61561 acgcacaaac cccgctgccg ccgatcgagg tgcgcgcgcc gaaagcgttc gaactggggc
    61621 agatcaaggt cggcgagcgc cgtctggcga cgccgacgcg cgtcgcgcaa ccaagcgcgc
    61681 cggcgcaggc cggcggcgga gcgacgcaac ccacgcaacc cgccgcgccc gcgcgcgcca
    61741 gcttcgaaac cgacagcgcc ccgacgccga ggcagaacac cgacgctttc ggcggctata
    61801 cgatcaccaa tcgccagact gaaactttcg cgcgcaacac gctcgatcag gccgtgaata
    61861 tcgcgccggg cgtcaacgcc tacaccacgg gcggtcagcg caacgaacaa aacatctatg
    61921 tgcgcggctt cgatcgctgg caggttccgc tgaccgtcga cggcgtgcgc gtctatctcc
    61981 cggtcgacaa cagactcgac tttgcgcgct tcctgacgcc ggacatcgcc gaagtgcaaa
    62041 tcgcaaaggg ctatgtctcc gtgctggacg gccccggcgg catgggcggt cagatcaacc
    62101 tcgtttcgcg caagccgacg cgcgaggtcg aggcggagct gagaagccgc atgagtctcg
    62161 gacgcgacgg aacctatcag ggcatccaga attacggctt cgtcggcacg aagaaagatc
    62221 tgtactacgc gcagctcagc ggcgcgtggc agaggttcga cggctgggtg ctccccgcaa
    62281 gcttcggaac gtggatgtcc aatcaaggct ggggcatgcg caaccagtcc tatacgcagg
    62341 attacaacgt caacgccaag gtcggcgtga cgccgaatac gaccgacgaa tattcgctga
    62401 ccttctcgcg ccagtcgggc gtcaagagct cgccgctgaa cgtgtatcag ccgatcacgc
    62461 agcagaatta ctggcaatgg ccctattgga acgtgcagaa tctctatttc ctctccaaaa
    62521 cgcagcttgg cgacgcgtcc tacgtgaaga cgcggggata ttggagcaag ttcgagaacg
    62581 cgctctattc ctacgacaat ccgggctatt atcttcaatc gctccagaaa tccttccaga
    62641 gccattattc ggattatgcg ctcggaacgg atgtcgaagc cggcacgcag ttcggcgaca
    62701 tcgacacgct caaggggctc ttcttctatc gtctcgatac acataccgaa tggcaatata
    62761 attacggcgt caatttccag aacaacaata gaggatgctg ggccaacatt ccctgctccg
    62821 cccagcctgt catcgcgagt caggaagaca cttactcggc ggcggtggag aacactttcc
    62881 atccgcgcaa ggacatcgat gtcgtcggcg gcttcagcta cgactggcgc catctgcgtc
    62941 aggcgcaagg cttcgcgctg cctcagggaa ccatcaatta tacgccaaga gacatgagcg
    63001 cgccgaacta tcagggcgcc gtcatctggc gctacaatga aaaggacaat gaccgcgtct
    63061 atttcaacgt ctcggaccgc gttcgctttc cgacgctctt cgagcgcttc agcacgcgct
    63121 tcggcggcgc cacctccaat ccgagtctgc agcccgagcg cgcggtcaat tatgatctcg
    63181 gctggtccag ccagatcacg cccaatgcgc gcgtctccgt cgacatcttc catagctggg
    63241 tgcaaaatct catccagaac gttccggtcc cggcctatgg cctgaacgtc acgcagtcgc
    63301 agaatgtcgg ttccggacgc ttttcgggcg cggaagtttc cgcggattat cagccgcgcg
    63361 aagatttctc gctcggcggc aacctcaccg tcatccgccg gcgcgtctat gcgccctaca
    63421 tcccattttt ccagccgatc ggcgtgcccg acatcaagct cttcctctac gccggctatc
    63481 gcccgatccc gcagatcacc ctcacgccga atatcgaaat ggcgagcagc cggtggacgg
    63541 tcgtgccgaa caccagcgcc tattaccgga cgggcgctta cttcctgacg aatttcaacg
    63601 cggattatca gatgaccgac aatgtgaagc tgacggtcgg cgcgcgaaat ctgttcgacc
    63661 agctctatct gctgaccaat ggcttccccg agcctggccg tagcttctat ctggcggtga
    63721 aggcgaattt ctaaaaagcg gaagccccgt gacgaacgag cccctgcgcc ggcgcgcggg
    63781 ggctttttca tatgcggccc gcgcctcggc gcattggccg gcgcccgcgc cgctcgcctt
    63841 cgagcgtcga cattacgtgc aagccacgat tcccaagcga gagacggcgc ctaattaaac
    63901 gcctgtcaca aagggcggcc tttcacaaag cgccgctcga aggaagagca ggatgaacgc
    63961 cgtcgtcaag atagcgttcc aactgagagg ccaagatgaa aaaattcgcg ctcctgacga
    64021 tcgcgatgat cgtcgcatcc gccaccgccg ccgaagcgca acgcgccggc ccattcccgt
    64081 atgacggcga tatccaagcc tacggcgcgc cctggcgcta ccagttccgg gattggagca
    64141 cgccgtcgcg gcctttgagg ccgggcgtct gctggtattg gaacgactac acgcaactat
    64201 ggaaatggga gtgctgaggg agacgctcgc ttcgctggcg tccggcaacg agactttcga
    64261 ggcgtggcgt ccttgatcag aggcgccggc cgatgtcgct cgtgaaacgt tggcgacgcc
    64321 gcgtctgcgc gcctatgatc gggccatggc ccaccgtcac ccccggacgc gccgtctttc
    64381 tgagcgaacg cctcgaagag aagttcgccg agcggcaggc ggcgaaagcc gacttcgcgc
    64441 cgtctgtcga ggaaattgcc ctcgaccctc ggcaaaaggc cggattttcg ccgcacgggc
    64501 cggaatgact cgtccaacgc cgtcaattgc gggttgaata tctataaact ccatagaata
    64561 gtagcgcgcg cacccgccga ctcttaatgg tcacggaggt aagctgccga tgggattctc
    64621 cctcaacctc gtcgatctcg ccggctttat cgcccttctt ctatggggcg tgcatatggt
    64681 gcaaaccggc gtccagcgcg cctttggccc caatctgcgg gctatgctcg ggcaggcgct
    64741 caggaaccgg tcgggggcgt ttctcgctgg ccttggcgtc acggccatcc ttcagagcag
    64801 cacggcgaca gggttaatga ctgccggatt tgcagcgagc ggtcttgtcg aactggcgcc
    64861 cgccctcgcc gtcatgctcg gcgccaatgt gggcacgacg ttgatcgtgc aaattctatc
    64921 cttcaacgtc gcggctgtcg ccccggcgct gatacttatt ggcgtgctca tgttccgtcg
    64981 cgacgtcagc ccgcgcgccc gcgacattgg gcgcgtcttt acgggcctcg gactgatgct
    65041 cctcgccctg catcagttgc tcgaactgat ggtgagctac gaggatacgc cgagcatgag
    65101 gctcctgctc ggcgcggcgg cgacttcgcc tcttctcgac gtgttgcttg ccgccgggct
    65161 gacctgggcg atgcattcca gcgtcgccgt cgttctgctc atcatgtctc tggcgagcaa
    65221 gggggccgtg ccgccgctcg cggcgttcgc gctggtgctt ggcgccaatc tcgggaccgc
    65281 catcaacccg gttctggaag gacctgcaaa tgacgagctt gcggcgaaac ggctgccgat
    65341 cgggaacttg ctgacccgcg tggcgggcgt gggctttggg ctcgcttttt tggagccgat
    65401 cagccgtcag attgtaacca tcgtcccgga caatgctcgc gccgtcgcag actttcattc
    65461 gctcttcaac attgcggttg cggctctgtt cctgccgctg ctgacgcctt tcgccggtct
    65521 gttggagaag ctgctcccca agcgggtcga tccgaccgac ccttcgcagc cgatctatct
    65581 cgaccctgcc gccaaggaga cgccgatcgt tgcgctcggc gccgcggcgc gagaagcgct
    65641 gcgggtcgcc gacgctctgg gagagatgct cgcaggagcc cgcgcggccc tcgcctcggc
    65701 ggatcgccgc aagatcgtcg agacgcggcg gcgcgacgat gttctcgacc gactgaacgg
    65761 agccatcaag gcctatttga tctcgctgga cccggaagaa cttaacgagc aggaccatcg
    65821 tcggctgaat gaaatccttt gcttcacgat gaatcttgaa caagccggag acgtcatcga
    65881 ccgcaacttg ctgccccacg ccgcgaagcg cctgaaacgc ggactggtct tcgccaggga
    65941 agagcaagcc gagcttatcg atctgatcga gcgattgacg tcgaacctga aggcggcggc
    66001 ggcgctcttc atgacggaag acgctcgaat cgcacgaacg ctcgccgacg agaagattgc
    66061 tttccgggaa gccgagacac aggcgacctt ggcccatttc gagcgcttgc ggaatggccg
    66121 attggacgcc gtccaggcaa gcgcccttca tctcgatctt ttgcgagata tgaagtcgat
    66181 caacagccac atcgtagccg ccgccgcata tcccgtattg gagcgtgaag gggagttgct
    66241 gcccagtcga attatccggg tagttcgata gtttccggcc cgaaggagag gcgcatgaag
    66301 tcgcttcagc gggctgtttt ccgcatggcc tgttctgcat gtgcctgatt tgaatggtgg
    66361 gcgcgacagg gattgaacct gtgaccccta cgatgtcaac gtagtgctct cccgctgagc
    66421 tacgcgcccc cttccggggt tccgcctcgg cggcggctcg ggtggcgtgt gtatagtggg
    66481 ggacgcggcg gggcgcaagc gccttcgtcg cgaaaaattt cgcgcccgaa cggccgcgca
    66541 tggcaggcct taaccccagg gcgatcgggt gaaggacttc ctcatcctga ggagccgccg
    66601 caggcggcgt ctcgaaggac gaggaagtcc gttcgcgctg cttttgctct ccttcgtcct
    66661 tcgagacggc ctcttcgagg cctcctcagg atgaaggaga gcaaaagtgg cccttcaccc
    66721 gattaccttg gccttaaccc ccgcactgac taacgaaacg ttaaatttct gcgtcacgac
    66781 gacgaaagaa ttgtgacgcc tgcgtcattt cacgtcttgc ggacgtcatt cgttgtggca
    66841 tgcttgacgt tgcgctcctc tcgcagagga gaggtcaaaa aggaggtttc gcatgtcctt
    66901 acagggccat atcgtcgaac tccaacgccg ccacgaggcg ctcaaaaagg aaatcgagaa
    66961 ggaaaagctc caccccaacg ccgacgaggc gaaaattctg gagctgaagc gcaaaaagct
    67021 gcagatcaag gacgagctgg cgaaattgtc gatctcggaa acgcggcatt gacgcgatag
    67081 atcaaagaca aacgccgaca gatgcgggcg gaatgaggtt ccgccctttt ctttttgcaa
    67141 gcgcctgcca cgcgcctaca atgtgcgcct cccgcccgtc ccgacgcgga gcccttccaa
    67201 atccagattt cccgatcacg ccttcggccg gtcgagaaac atcgccgtcc tctccgtctc
    67261 gccatatgtt ctggcgcgtc ccttgctcgc gcgccaaccg aaactgacga gaccctccca
    67321 atgcccgtga ccgcttccta tcgtcccgag accctgcacg agaccctggg cgagcctttt
    67381 ttcgatcatg tggacgcggc agtattcccc cagaccattc tgcgctttcg caatcagcgc
    67441 tgggcggcgc gcatcgggct cgacggactc tccgacgaag aatggatcgc tcatttcggg
    67501 cgcttcgagc ccctgcccgg cggtctgccg cagcctcttg cgctgcgcta tcacggccat
    67561 cagttccgcg tttacaacgc cgagctgggc gacggccgcg gctttctgtt cgcgcagctc
    67621 cgcgacgccg ccgacgggcg cctgctcgat ctcggcacga agggcagcgg gcggacgccc
    67681 tggtcgcggc gcggcgacgg gcggctgacg ctcaagggcg gcatgcgcga gattctcgcg
    67741 accgagatgc tcgaggcgct cggcgtcgac acttccaaga cctttagcct catcgaaacc
    67801 ggcgaggcgc ttcagcgcgg cgacgagccc tcgcccacgc gctccagcgt gctggtccgg
    67861 ctctcgcatt cgcatatccg catcggcact ttccagcgcc tcgcctttca cgacgacaag
    67921 gccgcgatcg cgcggctgct cgattatgtc tgcagccatt attttccggc tctcgacggc
    67981 ctcacggccc aggccaaggc gcgcgctttt ctggaggagg tctgcgcccg cgtcgcgaag
    68041 ctcggcgccg gctatatgtc ggcgggtttc gtccatggcg tgctgaattc ggacaatatc
    68101 aacgtgacgg gcgagagttt cgattacggg ccctggcgct tcgcccccgc ttacgacccg
    68161 caattcaccg ccgcctattt cgacgaaagc gggctttacg ccttcggccg ccagccgccg
    68221 gcgctcgcct ggaatctggc gcggctggcc gaatgccttc tgcatctcac cgggctcgaa
    68281 ttcgcgcaga agacgctcga cggtttcgcc gcgctcatcc agcgcgaatt ccgcgccgcg
    68341 ctcttacgcc ggcttgcgct cgcctccgcc ggcgaagagg ccgatgcgcg gctctccaaa
    68401 tccttcacgg acttcctgat ggcgacgcgc gcgcctttcg agcaggcctt cttcgactgg
    68461 cgcgggggcc ttgcgagcga aaagcgcgca aaggcgagtc cctcggcttc cttttatgaa
    68521 cgggaggaat tcgcgccggt ccgcgccgcg ctcgcggcgc acgaggcgac ggcggcgcgt
    68581 ctggatcatc cttatttcca gcgggccgag ccctgcacca tgctgatcga cgaggtcgaa
    68641 tcgatctgga ctccgatcgc ggaaaaagac gactggacgc cgctgcaagc caaaagcgcg
    68701 cagatcaagg aaatgcgcga cgcctacggt ttcgctccgg cctaaacgga tttcccttga
    68761 acgggtcttg ggtgcggcgc gataattacc caacgattct ggaccggcgg cggcggggcg
    68821 aattttgacg gcaatgaacg acaatcccga cgacgcggag cagatcgcca tccgcgcgga
    68881 gctcgaacgc gtcaagctcg aacatcatga tctcgaggcg gccatagacg cgctcatcgc
    68941 cgtcggcgcg ccggaccagc ttcaaatcca gcgcctgaag aaacgcaagc ttttgctgcg
    69001 cgaccggatc acccttctcg aagatcagct gacgcccgac attattgcgt aaatcgacag
    69061 cgcggcgcaa ttcgacctga accatagcta tattgacgtc aactcggctg tcgccccccg
    69121 ggttgatggt tattttcagc cgtgcttgta tcagctcgtc agttattatc aggggctcct
    69181 gaatggctgg aaaacttgtt cccatcgagc gtttccggtc gggggtcccg ggcctggatg
    69241 acgtcttgca aggcggcctg ccgcgcaacg cgttcatcct tgtcgaaggg ccgcccggca
    69301 gcgggaagac gacgatcgcc ttacaaattc ctgcttgagg cggtcagaag cggcgagacc
    69361 tgcatgatgg cgaccaatgc ggaaacgccg gatcagctct tgacgatcgt gcgatcgcat
    69421 ggctggagcc tcgagggagt ccatatcagc gaacttggag atccggctcc ctccgaagcg
    69481 tcgcacgacc tcgccgacta cacgctcttt ccggaagccg aggtggaggt cggagaaacg
    69541 ttgcggcatc tgttcaagga agtcgaacgg ttgaagccga cgcttctggt cctggacacg
    69601 atttcgagcc tgagggttct ggcgccgacg cccgcctttc accgccgcca gctcaagcgc
    69661 attcgcgatc aaatgaccgc gcaaggctgt acgacgatcg tgctggacga agcgtccatg
    69721 acagagaaag accttcgcag ccagacgctc gccgacggga tcatcgagct caagcaggtc
    69781 gattgcgact atggcgccga ccggcgccgg ctgcgcgtga gaaagctgcg cggctgccgc
    69841 tatttcagcg gcgcgcatga tttcagcatc atcaccggcg gtctggtcgt ctatccgcgg
    69901 ctcgtcgccc agagtttcac aaatgtgaaa atcggcgctg tcttgcaaag cggagtcgag
    69961 cagatcgacg cattgatggg cggcggcctg ccacacggct ccagcacgct catcgtcggg
    70021 cccgcgggca tcggcaagtc gaccatctcc tctctcttcg tgatggcggc ggcgaaaaga
    70081 ggcgaaaaga gctgcatgct gctcttcgac gaaagcatcg agacgcatgt ggcgagagac
    70141 gaaggcctgg ggctggaaat gaccggcgcg cgagaagcgg ggctcgttcg cctgcatcat
    70201 ctcgaccccg ccgaactcag cgtcggacaa atcgcggatc ttctcatccg gcaagtggag
    70261 gaagacgacg tcaagctggt cgtcatcgat acgctgaacg gctacctgca atcggcgatg
    70321 gacgagccgg cggttctgct gcatatccgc gaactcgtca cttatctcgg ccgccgccag
    70381 gtggcgacgt tcctgacgct tacgcagcac gggatattcg gcccggaaat cgaggcgccg
    70441 gtcgatctca gctttctcgc cgacaatgtc attctcctgc gcttcttcga gatgagcggc
    70501 gcgattcaca aggctttgtc ggtggtgaag aagcgcagcg gccgacacga atccaccatt
    70561 cgcgaaatca tgctcggacc cggacgcata acggtgagca agccgctcga aagcttttcg
    70621 ggcgtcctca ccggcacgcc ggtctatcgc ccattgtcga cgacgatcgc gacgtcgcgg
    70681 acagtttcgc gatgctgttg aactcgatcg gagtcgagac gcaggtcgct tacagcggtc
    70741 cggaagcgct cgacgcggtc ccggaatata agccggacgt cgtcttcctc gacctcggca
    70801 tgcccaggat ggacggctgc gaaaccgcaa ggcgcatcag ggcgacgacc atcggggcgg
    70861 agattccgct gatcgcgctg agcggctggg gccgcagcga agatcgggaa atcaccagca
    70921 aggccggctt ctctcaccat ttcgtcaagc cgatcgcgct cgacgccctg cgccaggtgc
    70981 tggcgcccga gtcgatcgga ggttagcgct ccaaggcacg cggcttgaag cccgagaccg
    71041 taggccgttc cactgtcccc attcgggaca caagcgaacc gccatcggtc aatatttggg
    71101 aaaccaagcc atgccccgtc tcggtctttc gttcaacaac tctttcgaca gccgtccccg
    71161 agcgcccaaa gccgacgcct atggccgccg tccgcgccag gtcacgggcg tccaaatcgt
    71221 cggcgagcgc gaaacctcgc cgatcttttc gtccgtctat gtcaaggcga tggggctcct
    71281 cgccattgtc gcggcgattt ccgtcgcggc ggcgatcata cggatctacg ccttccgtca
    71341 ttaactcctg ggcaaaaagc cgagagcgcg catcggcagg ggcatggccg gcccctgcct
    71401 tttctgcata tttatttgtt ttcgccggcg catgccgatc gccgggccta gggcgatcgc
    71461 tggcaagcct ttgcgacgca tgccccgctt cataagcgcc cgcccatgcc gcccctatcc
    71521 ccaaccggcg aatgttttac gccggcagga actgagaatg atcccgaagc gtttcttgag
    71581 atggtcggtc gcgccgccga aatattggcg tgcgtcggcg cacagaaaaa tcttgaaaaa
    71641 cgcctaacgt caaattgctc gcacctgggg caggaacgaa acgcgagtcg ttctgatgag
    71701 tggagtagcg atcatgcttc ggaaatatat gattactgcc gctgcggcgg cgatttttct
    71761 ttatccttcg gcgtctttcg cctggggcag cgggcactgg ggagaggggt cgacgcctca
    71821 atccggcagt tcgggaagcg gctccggcgg cggctctgga ggcggctatg gcggcggcca
    71881 gcagagcggc ggtcaatggg gcggcggtgg cggcggccga cagaacggcg gtggcggcca
    71941 atggggaggc ggccggcaga gtggcggcca atggggcggc aatagcggcg gctatggcgg
    72001 cggccgacag agcggcggtg gcggcggctg gggaggcggc cgacagagcg gcggtcagtg
    72061 gggcggcaat ggcggccaat ggggaggcgg ttacggcggc cggcagagcg gcggccattg
    72121 gggcggcggt ggcggctggg gcggctatgg cggcggccac ggagattggg gcggctatgg
    72181 cggcggccgg ccacggccag cacggggcaa agtctgctac aacttcgcgg gaaaacccta
    72241 cgtctattcg ggcggcgggc gctgccccat cagctaagcc gactacaatc tccgtgcaga
    72301 accggagcct gttaagaagt aattatcccc cggctttgcc gggggatcta agatgtgaac
    72361 cgctcatagc ggctgccgcc gatgcttgga gacccttatg gctccgcagc gccttctagg
    72421 aaagatgtat tctaaaataa atcaatgctt tatgacaaac ctaacgccct ttaagcaccc
    72481 ctaccgccct tagcaaaaac ggcatggtca gcccctgcac cacaatggaa aaggccacga
    72541 cgccgaatgt cgcgacgacg atgacgtcgc gcatgggcag ttcgtcgggc agagacaaag
    72601 caagcgcgag gccgagcgcg ccgcgcaatc cgccccacca caacacatgc tgctcgccaa
    72661 aactgatccg ccagcgggac ggcaggaacg gcgcgctcag cggatagacg gtgagcgcgc
    72721 gggcggcgag cacgatcccg atcacggcga agatgagcgc gaatccatat tcggcgaagg
    72781 gcgtggacgc gacgtcgacg ccgatcatca ggaacaccat ggaattcgcg agaaacgccg
    72841 catattccca gaagctgtgc acgaattcgc gaccgcgttc gctcagatag ctgcggttct
    72901 cttcccgcag caggccgaga ttgcccatca tcagcccggc cgtgacgcag gcgagcacgc
    72961 cggagaaatg gaaatgctcc gcgaagagga atgagccgaa ggcggcgatg gtggtcagcg
    73021 cgacttcgat gagatgctcc gtcgtgccca tcgcgataag gatcgcggcg ccgccgacca
    73081 acgcgccgat cgcgaccccg ccgagcacga tgcggccgag ggtgaggacg atctcgcccg
    73141 cgccctgccc cgcgccatgg ccctcggccc aggccagcgc catcacgaag agcaccgccg
    73201 ccgcgccgtc attgagcagg ctctcgctct ccacgaggag acgcaaacgg cctttgacgc
    73261 cattgtcctt gaacatggcg atgatcgcga cgggatcggt cgccgcgatg agcgcgccga
    73321 agacgagcgc cgaaggcgcc ggccaatgca gcagcgtcac gcaggcgaaa gcgaccgccg
    73381 cggcggagac gaccgtgccg agacccgcaa gcgtcagcag cggaacggag tcgcgcagca
    73441 actccctcca ggagagcgtc agcgccgctt cgaagagcag cggcggtaga atgagatcga
    73501 agatgaagtc atgcgtgaga tgcggcccga agtcgggcct ggtgaaagtc atgacggcgc
    73561 cgacaatgac gaggccgacc gtgtagggca gcttgaaccg ccgcgcgacg atggcgacga
    73621 tcatcgcgat ggcgagagag gcgacagctt ttgtgagatg ttcgtccatg ggcaccggaa
    73681 gcgcgttgag acggggtcgc gatcacttac cttggaccgg accgccgcgc gacgaaaaat
    73741 aacgaatgac gcgcgcgtat cggtcctgac gagagccaag ggctcctctc ctgccgttat
    73801 tcgtggtcac gcgcgaaagc gccgggcgag tagagagaca gcgcattatt ttctatattt
    73861 tctatcgctg tgcgcggcgg cgcagcgctc ctctccccgt ttcacgggga gaggagcgcg
    73921 cacgggcctg catcgacgtt ccgaaaaaaa tcttatcccc accccccaaa tctccctcat
    73981 cctgcgcccg cctcgtcacc ttagggggcg tcgtcgtagc ccggcggcgc ggcggggtcg
    74041 gtcaagcgtc cgtcgggctc ttgtggcgga tgtgggcggg tcgtcggtcg ggctttcccg
    74101 tgcagagcgg ggcaagcttc gtccagcgcg ctttcagctc gcatgaaccc atgcgagcgg
    74161 gagcgcgccg gatgtcgcga ataaagctgg gccttaacgt tccttcgggt cttgcagcgg
    74221 gaacttctga aaaggaagcc gcgcccgggg gaaggcggca tcggaaaact gcaggacaca
    74281 aatcgcctgc ggcgctcaag cgcgcgctcg tctggcgggt cagaccgtca gacgggaaag
    74341 aagcggtcct gtcaggggcc gtgtccggga gcgaagtcac tccgtcggga aaaggtgcgc
    74401 gagcataaag accgtgtccg ggacgctttg gctccggtgc gcatgaaaca catcacacat
    74461 ctcggccgaa ccgggccggg gcgtcccgga tctcccttat cgcctcgcgc cggaaatggc
    74521 ggcgagggtt ttcatgttgt ttttgcgaga ttcgcgtggc tgcgacgccc cacccctgcc
    74581 cctccccgca agggggaggg attgggctca cgatctagac gctcgctgtt gcttagtcgt
    74641 gagagcgacc gagcttcaac ctaagcttgc ttccaatcat acccgcatgg cgccgcttca
    74701 tccctccccc ttgcggggag gggcaggggt gggggccggc gacgtgatgc gagcgtcgat
    74761 atcaaggcga cccacggcgc aattgttgct tccgcgcccg catgaaaacc ttcctcgact
    74821 ggtcggccta cgacacttac ggcattggcg acgcctattc cggcattccg gcgaagggcg
    74881 gcaattacgc caaggccgtc gccgtgtgca tgcacagccg cgattgtcag aaaaccggca
    74941 agggcgtcat gtgcccgagc taccggatca ccggcgaccg cgcgcattcg accgaggcgc
    75001 gcgtcgcggc cttcaaggcc gcgctcaacg aaggcgaaaa tgccgaagcc ttcgccgatc
    75061 cgcgcctcga cgaggcgatg gatctctgcg tctcctgcaa ggcctgcaag aaggaatgtc
    75121 cgagcgccgt cgacatgacg ctcatcaaga ccgaatatct ggcgcagcgc cacgagatca
    75181 aaggcgcgcc cttgcgcacg cggcttttcg gcggcgtgcc ggaatggacg ggacgtcatc
    75241 gcgggccgct gcgctacgcc atccgcctgc gcaacgcctt cgcgcccgcg gcgaggcttg
    75301 ctgagaaatg gctgggaatc accgccagac gtcccctgcc cgagctggcg gcgaagccct
    75361 ttgcgccgca tcgaagcgcc gccaaaggcg aacgcggcgc ggtcatcctc ttcgtcgaca
    75421 cattcgcctg tcacttcgac ccgcatatcg cgcaggccgc gacggaggtg ctggagcgcg
    75481 ccggctattg cgtgacgatg gcgacgcccg ctccgaccga cgccgagccc gaccgtccgc
    75541 tctgctgcgg acgaacctat ctgacgaccg gcatggtcga gaaggcgcgc tttgaggcga
    75601 ggcgcgttct cgccgccttc caggacgcga tcgcggcgaa gacgccgatc gtcgggctcg
    75661 aaccctcctg cctcctgtcg ctgcgcgacg agctgtacag tctcgggctc gggccggagg
    75721 tcggcgatct cggcaagcag ctttatctct tcgaggagtt tctcgtccgc gagcatcaga
    75781 acaacggatt gcggctcgat ctcagggcgc tcgatctgcc caaggcgctg ctgcatggcc
    75841 attgccacca gaaggccttc ggcgtgatga aggcgacgcg caagctgttg agctggattc
    75901 cgggcttctc ctacgacatt gtcgagtcga gctgttgcgg gatggccggg agcttcggtc
    75961 tcgaagccga gcattacgac gcctcgatgc gaatggcgga gctatcgctc ctgccggccg
    76021 ttcgcgcggc gcccgaggag acgccgatca tcgccaacgg cttctcctgc cggcatcaga
    76081 tcgaacatgg aagcggccgg caggcgcggc atatcgcatt gctgatccgg gacgcgctgg
    76141 cgtaaggcga ggcgacatcc ctgcgcgggc ctgttaagcc atccggcaat ggaaggctcg
    76201 ttgggatcga catggcgggg tatgtctgct gcctgggcag catcaatttc gacgtcgcga
    76261 tgcggctgga tcgcctcccc gagccgcatg aaaaaatccc cgcaaacgcg atctccgtcg
    76321 gcggcggcgg atcggcggcc aacacagcgg tctggctcgc ccgcgaaggt ctgaacgcgc
    76381 ggatgctcgg ctgggtcggc gacgatctgc tcggagcctt cgccctgcgc gatctcgcag
    76441 gagagggcgt cgacgtctcg ggcgtgaacg tcctgcgctc gccttcgccc gtcgcggtct
    76501 gcctctcgcc gcccggcgac aatcgcatcg tcacgagccc gcggctcgac gcgccctgga
    76561 cgcccgacga cgcgctgccg acggcggcgg gcgcggactg gctgcatgta acagtgcgcg
    76621 acgccggttt tctgacgcgg gcgcgggagc gcggcgcgcg gcggctctcc gtcgaactca
    76681 atggcgacta cgatcccgcc ttcgcccggg cggcggactg cctgttcgcg aaccacgacg
    76741 aactggcccg cgccgtgggt tcggaagacc cgatgcgctt ccttctcgag cgccatgccg
    76801 gcgatccggc gatctggttc gtcacgcatg gagacgaagg cgcgcagatc atgcgcgccg
    76861 gctgcgtcga gacagtgccg actgtcccgg tcgagccggt cgaccgcacc ggcggcggcg
    76921 acgccttcaa cgccggcgcg atcgccggcc tgctgagggg cgcggagccc gccgaggcgg
    76981 cgcgcaacgg gttgcggctg gcgacgcagg ccatcacgcg cctcggcgca aggtaggggg
    77041 ttccgcggct gcggattact ccccggcgcc gagaaatacg tataccgacc tgacggggac
    77101 gcgcgcttat aagagcgtcc gcttccaaag gcttccgccc ccgccttgcc ttgcgccgcc
    77161 ccatcctcta tggggcgtgg cttcccacgc tcgagccgat ggattttcaa gtggcgaagc
    77221 cgaatacgcc ggtcgcaatc attatggggt cgcaatccga ctgggcgacc atgcgccacg
    77281 ccgctgaaac gctgcaggcg ctcggcgtcg gctgcgaggc gcgcatcgtc tcggctcatc
    77341 gcacgcccga ccgtctcgtt tccttcgcca ggggcgccga ggcggaaggc ttcaaggtga
    77401 ttatcgccgg cgccggcggg gcggcgcatc ttcccggcat gacggcctcc atgaccaatc
    77461 tgccggtgct cggcgtgccc gtcgaatccc acgcgctcaa gggcatggat tcgcttcttt
    77521 ccatcgtgca gatgccgggc ggcgtgccgg tcggaacgct ggcgatcggc aaggccggcg
    77581 cgatcaacgc ggccattctc gccgcctcca tactcgcgct gagcgacaag gcgctcgcgg
    77641 cgcggctcgc ggacttccgg gcgaagcaaa cggcggccgt cgccgaaacc ccgaaggacg
    77701 aggcgtgatc atgctgacgc ccggcgcgac catcggcatt ctcggcggcg gacagctcgc
    77761 gcgcatgctg gcgctcgccg gcgcgcgcat cggactcaaa tcgcatgtct attcgcccgt
    77821 cgccgacgat ccggccttcg acgtctgcgc ggcgcagacc cgcgccgact ttctcgacga
    77881 ggcggcgctc gcgactttcg ccgagtcggt ggacgtcgtc acctatgagt tcgagaacgt
    77941 tcccgcgcga acggcggaag tgctcgaagc gcatcggccc gtgcggccaa atcccaaaat
    78001 tctcgcgctg acgcaggacc ggctgatcga gaagcagttc gtccgcaatc tgggcgtcgc
    78061 cacggccccc ttcgcagatg tgagcgaccc cgaagcgctg gcccgcgccg tcgcggaact
    78121 gggccggccc gccatcctga aaacgcggcg cttcggctat gacggcaagg gtcagacgaa
    78181 gatcgcggag ggcgtcgatc ttgccgcggc gctgaaggcg ctcggcgaca ggccctgcat
    78241 cctcgagggc ttcgttcctt tcgccaggga agtctcggtc gtcgccgcgc gcgggcttga
    78301 cggcgaattc cgcgcttatg acgtttgcga gaacgtccat gagcatcaca ttctcgcgac
    78361 gacgactgcg cccgccgcga tcggcgacgc gaccgcgcgg gcggcgatcg acatggcgcg
    78421 cgcaatcgcg gaggccgctg actatgtcgg cgtcatcgcg gtggagatgt tcgtcgtgga
    78481 ggatgccggc ggcgagcgcc tcgtcgtcaa cgagatcgcg ccgcgcgtgc ataattccgg
    78541 tcattggacg ctcgacggcg ccgtcacctc gcaattcgag cagcatatgc gcgccatcgc
    78601 cgggatgccg ctcggctcca cgcgccggca cgggtccaag gtcgtgatgc gcaacctcat
    78661 cggcgccgac gccgacaaat gggcggagat attggcgcag gacggcgcct gcctgcatct
    78721 ctacggcaag acggaaagcc gcccgggccg caaaatgggc catgtgacga cggtcacgcc
    78781 ataaaaagcg ctggcgccgg cgttgcacgc taaatgcaac cgaaaggcgc cgatacaatg
    78841 aaattctaca tgacgccggg ctcgtgctcg accggcattc acatcctgct cgaggaaatc
    78901 ggccttattt tcgaggccta tgtgctcaat ctgccgcgcg gcgaccatct gaagtccgaa
    78961 tatctcgcca ttaatccgca gggcacgatt ccgactctcg ttctcgacga cggaaccgcg
    79021 ctcacggatt tcgttggcat tgcgacatgg ctggcgcaaa accatccgcg ccggaagctc
    79081 ctgcccgaag atccaatgcg cgcgggcgac gctcgcgcca tgctggagtt ctgcaaccgg
    79141 cacattcacg gcgagggctt ccgccgcgtt ttcacgcccg aacgctatgg cggcgaccgc
    79201 gaggcgacga tcgccgaagg acgcgccatc gccgcctccg ccttcgacgc cgtgagcacc
    79261 gagatcgccg ggcgcgaata cgccgccggc cccttctcca tcgcggatgc agccctgttc
    79321 tatgtcgagt tctgggccga caagatcggc atgacgctgc cgcccaattg cgcggcccat
    79381 taccagcgca tgaagacgag gcccgccgtg cgccaggtgc tggccgagga aggctatcgc
    79441 tgagcgccca agcctcgcct cacccgtcat tgcgagcgaa gcgaagcaat gacgtgcgtg
    79501 agcgcacaaa aaagccttca gccgaagcgt agtttctcca gaattggagg gacctatgaa
    79561 atatgctcta cgccgttatg gctggctcct tgccgcgctg ctgctcgctc ttggcggcgc
    79621 cggactctgg accatttccg ccacgcatga cgtctcgctg agcgaaagcg agctgcagag
    79681 ccggatcgac agccagttgc ccaaggacgt cgccctcaag ggcgcggcgc agacgcttct
    79741 gcaatcggtc agcgtcaaga gcgccaatgt ccagctgcgc gacggcaagg cggcgctcgc
    79801 cttcgacgtc gagggatggc tgcgcaacgg caagagcgtc gagatcgagg cttccgcgct
    79861 cggcgttccg aaatatgccg agggcgcgct ctatttcgcg cccgagaaaa tcgatgtcgg
    79921 ccgtctcgct tatcagggcg aaaatgcgag cgaacttgtc ggccgcctcg ccggcaagct
    79981 cgggaacgat aagctgcgcg ccgcgctcga agcgaaggcg cagaaggcgg acgattgggc
    80041 ggcgacggcc gtcgacgcgg cgctccgccg ctatttggag gagcgcccgg tctaccggct
    80101 gaaggacgac atgaagggcg cggcgatgaa agcggcgctg gagaagatcg ccatcgaaga
    80161 cggccggctc aacgtcacat tttcgctctg gcggctgtcg gccagcgtga tcggcggctt
    80221 ggcgagcttc atcctgggcg ttatcttgtg cattctgatc gtccgcgcat ttttgaaggg
    80281 cgaaggcatc gaaatttcag cctgttaatg cggagggaaa acccctctaa acgcgtgcaa
    80341 tcgctccctg ttccggggta gaatgggcct gacgaatcaa aggctggaaa ttccccgcaa
    80401 aagcgagcga aatgagcgaa aacgacaagc cgaacgaccc ggccgaatat ggcgccgaat
    80461 ccatcaaggt gctgcgcggc ctggacgccg tccgcaaacg tccgggcatg tatatcggcg
    80521 acacggatga cggcaccggc ctgcatcaca tggtttatga ggtcgtcgac aatgcgatcg
    80581 acgaagccct cgccggccac gcgacgcgcg tcacggtcac gctcaacgcc gacggctcct
    80641 gcacggtgac ggataatggc cgcggcattc cgaccgccat ccacccggaa gagggcgtgt
    80701 cggcggcgaa cgtcatcatg acgcagctcc atgcgggcgg taagttcgac cagaattcct
    80761 acaaggtctc gggcggtctg cacggcgtcg gcgtctccgt cgtcaacgcc ctttccgtct
    80821 ggctcaagct gcgcatctgg cgcggcggca aagagcattc catggagttc aggcatggcg
    80881 acgcggtcga ggacctcaag gtcgtcggcg acgcgcccat ggaggacggc gccgcgaagc
    80941 gcggcacgga agtcaccttt ctgccctcgc ccgcgacctt caccatggtc gaattcgact
    81001 acgccacgat cgagcatcgc ctgcgcgaac tcgccttcct gaattccggc gtgcgcatcg
    81061 tcctcaccga cgcgcgccat gccgagctga agcaggacga gctttattac gagggcgggc
    81121 tggaggcttt cgtgcgctgg ctcgaccgcg ccaagcagcc gctcatcgcg gcgccgatcc
    81181 tcatcaaggg ccagcgcgag cacatcaccg tcgaagtcgc gctttggtgg aacgactcct
    81241 atcacgagaa tgtgctggcc ttcaccaaca acattccgca gcgcgacggc ggcacgcacc
    81301 tcgccggctt ccgagccgcg ctgacgcgcc agatcacggg ctatgcggat tcgtcgggcc
    81361 tcaccaagcg cgagaaggtc gatctttcag gcgacgactg ccgcgaggga ctgacctgcg
    81421 tgctgtcggt gaaagtgccg gacccgaaat tctcgtcgca gaccaaggac aagctcgtct
    81481 cgtcggaagt gcgccccgcc gtcgagaatg tgatgaacga ccttctcggc caatggctgg
    81541 aagaacatcc ggccgaagcg aagaacgtcg tctcaaaggt cgtggaggcg gcggcggcgc
    81601 gcgaagcggc gcgcaaggcg cgcgagctga cgcggcgcaa gggcgcgctg gacgtcgcca
    81661 atcttcccgg caagctcgcg gactgccagg agcgcgaccc cgcaaaggcc gaactcttca
    81721 tcgtcgaggg cgactcggcc ggcggcaccg ccaaacaggg ccgcgaccgc gcctttcagg
    81781 cggtgttgcc tttgcgcggc aagatcctca atgtcgagcg cgcgcgcttc gacaaaatgc
    81841 tctcctccga gcagatcggc acgctgatca cggcgctcgg cacgggcgtc gggcgcgacg
    81901 agttcaacgc cgacaagctg cgctatcaca agatcatcat tatgaccgac gccgacgtcg
    81961 acggcgcgca tatccgcacg ctgatcctca ccttcttcta ccggcagatg ccggagctga
    82021 tcgagcgcgg gcacgtcttc atcgcccagg cgccgctcta caaagtgacc aagggcaagt
    82081 cgacgcaata tctgaaggat gagcgcgcgc tcgaggacta tctgatcgac agcttgctcg
    82141 acggcgccgt gttgcgcaca ggatcggaag atcgcgccgg cgccgatctg cgcaaggtgc
    82201 tggaagacgc gcgcgccttc cgtacggtga tggcgagcct gcattcgcgc tatgaccggc
    82261 atgtggtcga acaggcggcg atggccggcg cgctgaagcc gcatggggaa aatggcgagg
    82321 ccgagacgct cgcgaccgaa gtcgcgcgcc gtctcgacgc catagcggaa gagaccgagc
    82381 gcggctgggc gggagaaccg cgcgatggcg gttatgtctt caagcgcacg ctacgcggcg
    82441 tgacgcaggc ggtggtcctg gatcaggcga tgctgaattc gtcggaagcc cggaagctgc
    82501 aggagcgcgc ggattcgctg cgcgacgtct tctccgctcc cgccgcgctg atccgtcgcg
    82561 gggatgaagc cccgctctcc ggccctgtcg cgctctatga cgccatgagc cagatcggcc
    82621 gcaaaggcct ctccattcag cgctataaag gcctcggcga aatgaacgcc gagcagctct
    82681 gggagacgac gctcgaccgc gaggcgcgct cgctgctgca agtgaaagtg aaggaaggcg
    82741 cggaagccga cgacatcttc gtgaagctga tgggcgacgt ggtggagccc aggcgcgagt
    82801 tcattcacga gaatgcgttg aatgtcgcga atttggatgt gtgaacatca ttcgggaact
    82861 tcatgtcgct cgccggattg atcagcaata atccgccgat aatcgcgcgg ggagcacccg
    82921 aatcttcgtt tgaagctgcg gctgaaatgc gacatatcat tgaagcccca gcgaaacgcg
    82981 atttccgtga tcggcattcc tgcaaaaaac gaaagctcgc gccgacattt ctccaatctt
    83041 agactcaaga cgtggcgcat gagcggcatc ccttcgtccg atagaatgtc gttgatatag
    83101 cgagacgaca tgccgacgcc ggaggccacc atcgcggcgt ccagctccgg attgctgagg
    83161 ttccgctcga caaaattcct gactcttgct cgcgacgccg agcgcccgaa cgacacgcca
    83221 tcctcctgcc gtcccaccgc cgccaacgcc agaaccaaaa gatctatgca gttttccgaa
    83281 agcgctgcga attcggactc ggacaacgct tgcgcctgct ctgcgcagga tcgcaagaag
    83341 gcggacgcca cggagccgac gccccgatcg ccggcgattt gcagagtcga gcaacgctcg
    83401 acgccgccga ctctcgcctt gagcttcgaa cgaggaatag acacgatcag tttggaaaag
    83461 ctcccgggac aaacgatgcg atgcgggcgc gttgcatcat atatcgtcat atcccccgga
    83521 cgcagcgcga ccgcacgtcc atcctgttcc aatgaatagc ttccagagag cagaacgacc
    83581 gcgagataaa cgtcctgcct gattttggcg ggctccttgg acaaccgttc gatcgtgatg
    83641 gcgttcgacc tgatcgatga aaggcgcaaa tcctcccaac gataaatcgt cgtttcgttg
    83701 aacaagcgcg cttccgtcgg cggactgatc tcgacatcgg cgaactctct cccgatcatt
    83761 tcgcgtagcc attctgcgcg ttgctttacg ggaagatggt cggtcgacag gaccatcgga
    83821 ctcgactgtc gcgtcatcat aatctttaac ccgggcgcat ttttcttttg cttttcgaac
    83881 gctaacacac tgagcgccgc ctcggtcaaa ttctggttcc gtcccagtcg agcggaagtt
    83941 cgctctttat ctattttggt cgacacaaat cgctgctgac caaggaatac tgaaatgaca
    84001 caacgcacgc ccgaagaaac caatgttttg ctcctcagag cggcggccct atggcttctc
    84061 gtcgcgctgc ttttggcctt ttgcctcgtc gggctgaatt ttggctcgcc gttcttgaaa
    84121 gcgctgtttg ccggcaagca atcgaggctg gtgcagtcgc acatcgacta tctattgatg
    84181 agcgcattga tttttggctt ctacgccgcg cgcgttccct tgcattggtc catccgctgg
    84241 gcgatggccg ttggcgcttt cacaaattcg agccttttcc tcctgcaagc gatatttccc
    84301 gtgctcgact cccccgttcc cgccgaaggg attttaccct cgttgtttcg cgtctatctg
    84361 atggccagct tgccgaccgc aacctatggc ttcggcggag gggcgatcag cgttctgtgg
    84421 tcgacatttc ggcgcgcagg cggcgaaagc cctgtcgcct aagatgcggg gcggattgct
    84481 caagaagcga tcataatttg ggcttgaccc atgcaaggga gcaaggcatg cggcgttgcg
    84541 tcctgctggc gcaaccaccg catcaaccgt cgacaaccgt gagcgaaaaa ccgactatcc
    84601 gcctcctcgt ctgcgtcggc cccaattgcg acgcggaagg ccgcggacgc gctttgctgg
    84661 ccgaggttca agcagcgaca cgcgcggccc ttccaaacgc tgtcgcggcg ggccgcctga
    84721 aaatctcgac gcgcgaatgc ctgcggctct gcacgcgcga tcccgttttg cgcatcgagc
    84781 catcgggcga cgccttttcg gatcctgaca ttgacgacct tatgcgggaa atcgcggcga
    84841 cgctgaaata gcggcccctc ttttcgccgc gttcctcgct tcggatcacg ctgcgagtcc
    84901 gcccgaacgc agcgtgatct agaattgcgg cttcgccacc atcaaccaga aaatgccgag
    84961 catggagatg aaagccggcc agccgagcgc gaaccaccac cagaaatagc gcttgtaaag
    85021 cggcggcagg ggcgcgcccg aagcaaggga ttcatcggcg atgcgcgcca tccgcatctg
    85081 cagccagacg acaggcagcc agcagcagcc cacgaaaata tagagcgcga tcgacgccac
    85141 gatccagggc gtgtcatatg gccagccctc gtcgatcatg agcgcgacgc cggtcagcgg
    85201 ttgcagaatg acggccggcg tcgtgaagat ccaatccgca agcaccacat ttttattgcc
    85261 ggcggcaatt gcgcgcaggt cgccgcgcag attggtcgca aggccgtgaa aggcggtgcc
    85321 gaggccggtt ccgaaaagca ctgtcgaact gaggatatgt atccatttca acgtcgtgac
    85381 gtcgagcatc actcggtctc catggcgatc atgacgagaa tcgccgccgc gatcggaacg
    85441 ttcttcaaaa tcggcgcgaa aggatgcagc caatattcgc ccggcagccc gatcgccagc
    85501 agcgtaaaga cggccatgct cgcaagttga agccagccga cgagcgccgg ccgccagcgg
    85561 cgcaacagaa gggcgcccag gatcagatcg agcgccgctc cgccatagag cgcgagcgtg
    85621 gcgagaaggc cggagagtcc gagcgccgcc agcatttcat agcttttctc cactggataa
    85681 actccaaggg acaaaagccc gctgccgatc cagagaaagg cgaggctcca gcgcagcgcc
    85741 gggcccagaa agaaaagacg cgccgcaaga cggtcggact cggaggccgg ctcctgcgcc
    85801 aaggcgcttg aaagatcgcg cggcgggcgt cccagcgccg ccgtcagcgg accgggatcc
    85861 gcgacattgc cgcgcgcaag catgcgcatc acatccggat tgagcggccc gctcgtcagc
    85921 ctgccgccaa tctcggccat gaatttgaac agccagtcgg ggacatgcag ggagcgcgtc
    85981 gccggcagcc ccagccattt gcgcaaaatg cgcgtgagtt cgtacaccga gagcggctcc
    86041 ggccccacga cgtcgatcag ccgcggcgcc tccgcgcccg ccgcaagacg cgccacgagt
    86101 tcggtcaaat cgtccacatg gatgggctga aagcgccaat cggcgccgcc aatccgaggc
    86161 agaatcggca aagcggcggc ggcgagcatc cacgccgtgc tggctccgcc gcgtccaatg
    86221 acgaccgagg gacgcagggc atgccagtcg atgcgcgtcc cgtttgggtc cgcatcgagg
    86281 aagaaggcct ccgccgcgcc cttgctgcgc tggaaatcgg tctcgccctg cggcgcggcg
    86341 cccagcgccg agatatggat gaagcgcgac gcctccgccg cgatgcaggc tgaaaacagc
    86401 cgcatggcgc cttcggcgtg cacggcgtcc atcgtgttga tcccgacgtc gtgaacgagg
    86461 ccggcgcaat tgatcacgac gtcgaagccg gcgaccttgc cgcgcagccg cgcggcgtcg
    86521 tcctggacga tgtcgacttc ggcgcggccc gccgccacga cggcgtgacc ctgcgccgcc
    86581 agccgcccgg cgatgtggcg gccgataaag ccggtcccgc cgacgatgag cgttcgggcc
    86641 acaggctccc cctttcggcg gcaagggcga tccgccgcca accatatagg agcgcggcgg
    86701 gcgccccgcc ctgcgttttg ggcgttttcg tgcgataagg ggacatggcg acgattcgga
    86761 atgctttcga cccgggcttc ggcgtttatg tccactggcc gttctgcctc tcgaaatgcc
    86821 cctattgcga cttcaacagc cacgtccgcc gcgccgacgt ggacgaggac cgctttgtcg
    86881 aagccttcgc cgtcgagctg gcgcatcgcg cgaagctcgc gccgggacgc gaagtgcgat
    86941 cagtgttttt cggcggcggc acgccctcgc tgatgtcggc gtcgacggtc gcctcaattc
    87001 tcgacgagat cgccaaacgc tggacgatgg ccaaggatgt cgaagtcacg ctcgaggcca
    87061 atccgacgag cgtcgaagcc tcgcgcttca aaggcttcaa ggcggcgggc gtcaatcgcg
    87121 tctcgctcgg cctccaggcc ttgaacgaca tcgacctcaa ggcgctcggc cgccagcatt
    87181 ccgtcgccga ggcgctgatg gcgctcgacg tcgcgacgaa cgtcttcgag cgcgcctcct
    87241 ttgacctcat ctacggccgc accgggcaga ctccccccgc ctggcgcaag gagctggacc
    87301 tcgcgctcgc ccgcgcgccc gagcatgtgt cgctctatca gcttacgatc gaaccggaca
    87361 cgctgttcga gcgcatggtg aatacgggca agatggcgct gcccgacatc gacacgcagc
    87421 gcgctttatg ggacgtgacg caggaggtcg ccgcccgcca cggcctgccc tcctacgaag
    87481 tgtcgaacca tgcgcgcccc ggcgcagagt gccggcacaa tctcctctat tggcgctacg
    87541 gagaatatgc cggcgtcggc cccggcgccc atggccgcat cgtcacctcg cgcggccgcc
    87601 gcgcccaggc ctgcgagaaa caccccgaga tgtggctcac ctgcgtcgaa acggagggcc
    87661 acgggatcgt tgaggacgaa ttgctgaatt cggagcagga gggcgacgaa tttctgctga
    87721 tggggctgcg cctgcgggaa ggcattgacc cgcaacgtta tttcctgctc accggcaaaa
    87781 agctttcgca atcgcgaatc agcgaattga tcggcgacgg gctcgtcgaa atcacccgcg
    87841 aaaaccgttt gcgcgtgagc tccgaaggct tccctgtcct cgacgccgtc gtcgccgacc
    87901 tcgcggcctg agccgcccag ggaaccaatc ggctccattg cgcttatcta ggggggcgga
    87961 agccttatct ggagcgattt ttgatgtcca tcaccgacct gctcattcaa gtcgtcgccg
    88021 gcgcccttgg cggcaaagcc gcgggcaagg cgacaaaaag cgacaatgcg cttggcgacc
    88081 tcattagcgg cgccctcggc ggcggagttg gcggccagat cctcagcgcc gtcatcccct
    88141 cgctcgccag cgccgcgagc ggcggcgggg gcttcgacct cggcgttctg cttgggcaag
    88201 ccgtgggcgg cggcgtcacc ggcgccatcg tcacattgct ctacaacgtc gtcaggaagc
    88261 gcttcttcgg ataaggccgc gcaacgcctc gcaatgtcta aagcgcattc tcgcgcatga
    88321 aagcgatggc ggccggagcg attgtctggc gtaaagtgaa aaaatcgccc cagccgtctt
    88381 cgaccttggc tgcgttgcgg atgttgaaag cggcggcgcg atcgacgtcg cccaaagtct
    88441 tccatgacaa aggcgtcgcc accgtcgcgc cgggccgcgc gcgcagcgac caggggagga
    88501 tcgcggtcgc cgttctcttg ttgcgcagcc agtcgatgaa gatgcggccc acgcggcgcc
    88561 gcttgctcat attggcgacg aagcgattcg gctcctgccg cgcaaggccg cgcgcgaagc
    88621 cggccgcgaa gacttcggta tcggcatagg tcaatgaacg atcgagcggc agcacgatat
    88681 gaactccctt gccgccggtg atcagcggcc aggattgcag accgatcgcc gagagatggt
    88741 cgcgaatttc ccccgcggcc ttgcaaacct ccctgaaagg aagatcttcg tccggatcga
    88801 gatcgaagac catccggtcc ggccgctcga gatcgcttgc gagcgacatc cagccatgga
    88861 tttcgatcgc gccgaattgc gccgccgtgt gcaggccaat cgcgccgtcg agcgccatat
    88921 aaagttcgtc gtggtccggc gtcgtcaaaa tgcccttgtt catgcccttc agcggatggc
    88981 gttgaaagaa aagctcgccg atattctccg gcgcgcgcaa gaggctgacc ggccggtccg
    89041 cgaaatgggg gatcatgcgc ggcgcgattg cgtcgtaata ttgcgcaata tcgcctttgg
    89101 tgacgttgtc ggacggaaag accacccggc ttgcatgggt gatgcgcgac agcttgggcg
    89161 cttccggcgc cgatggtgcg ggtttcgcct tcatgtcctc tctcacgccg agaaaacgcg
    89221 cctgccggag ctgtccgtcc atggtccagc cgccaaagcg cacctccgcc ggaaagggcg
    89281 cctctatcag cacggagccc ttcgggatct tgtcggcggc gagcagttgg ggcgcggcgc
    89341 ccgcgcgctt cttcaggagg ggttcgagcg tttcgcgggc gcgcgcgtca tagcccgttc
    89401 cgatgcgccc gacatagcgc aagccttcca gcgtctcttt agcggcgatg agcgaagcaa
    89461 aggattcgct tttttccgaa ggccggaaac cgacgatcag cacatcctct cgaaagtcgc
    89521 ccttgatctt cagccaatcc gaaaagcgcc cgctacgata gggccggtcc gcgcgcttcg
    89581 cgatgatccc ctcggcgccc gcctgcgtcg cacggcgaaa aacagccgcg ccctcgcctt
    89641 cgataaaatc gccgtaaaga aggacgccgc cgctattggc gagcagcttc ttcagcagcg
    89701 ccttgcgccg gcgcaagggc tcgcggcgca aatcggtttc gtcgagcacg agaaggtcga
    89761 aagcgacgaa cgccacggct tcgctgcggc ccgcttccag cgctgaaacc agcattgcga
    89821 aatccgacaa gcccttttca tcgaaaacca ccgcttcgcc gtcaatgagc gcgtttcggc
    89881 atggcagagc gaaggcggcg cgcgcgaggc cggggaagcg ggctgtccaa tcgaggcccg
    89941 cgcgcgtgta gacgacggcg ccgtccgcgc cggtcgcaat ctgcaaacgg tagccgtcat
    90001 atttcagctc gaagagccaa tcggcgccaa agggcgcggt ctcggccgtc tcgcagagct
    90061 gcggcgcaac aaatttcggc gtcggcgcgc tggcgatgga cttgtcggac caataggccg
    90121 ccctggcgcg cgcggcgggc gccttacggc gcgtcgcctt cgcgccgcgt tcgatctctt
    90181 cacgcgtgcg cccggtcgcg acgctcgcat cgaaacgttt gacgagatca gcatccgcat
    90241 cggcccaggc gtcgcgctcc tttatgagca gccagttctc atgcttgtcc cgcgtcttca
    90301 tacgcacgag gacgtatccg cccttcatgc gttcgccttg cgccagaaac ttgatctccc
    90361 ctttctccag cgcccgcagc ggatcgccgt tttgcgacgt gaaagtcgcg tcctcccaca
    90421 gcataacggt tccgccgcca tattcgcctt tggggatcag cccttcgaaa tcgccgtaat
    90481 cgagaggatg gtcttccgtg cggaccgcaa ggcggcggtc ggccggattt gacgagggcc
    90541 cgcgcgtaac ggcccaactc ttgagcacgc cgtccatttc gagacgcagg tcgaaatgtt
    90601 cccgccgcgc gaaatgccgt tgcaccacga ggcggtgcgc cgccttacgc ggaacgccgc
    90661 cttgcggttc cggcgtgacg gcgaaatcgc gtttggcgcg atagacggcg agcgcgccgt
    90721 cgtccttcct cgcgcgcgtc ggcatggatc aagcccggcg gcgcgttggc gccttggacg
    90781 ttttggagga ttttgcggga gccgctttct tggcgggcgc cctgcccttt ttcgggggct
    90841 ccggcggcgc ttcgccgccg ctcgccgcga ccgagcgctt caacgcctcc atgaaatcga
    90901 gaaccttcgc gccggtttgc gcctgctcct cgacgggaac cgtctcgccg cgaccgagct
    90961 tcgtctttac gaggtcgcgc agcgcctctg cgtaatggtt gtggaactta gcggcgtcga
    91021 agggctcgct gcgccgttcg atcagatcct ccgccatctg caccatgtcc tcgcgcggct
    91081 tgtcgcggcc gatggaggag aaaatttcct cggcgtcctt gagttcgctc tcataacgca
    91141 gcgtgtcgag cacgagcccc tgcccgtcgc cggccggcag cagcgccacg agattctcgc
    91201 gtccgcgcaa tgtgagctgg ccgattccaa cctttcgctt ggaccagagg gcgtcgcgca
    91261 aaacgcgata gccctcctcc gccacttcgc cgtccggcag aacataatag ggccggttga
    91321 aataaagcgg ctcgatttcg tccgcgtcga cgaattgaga cagctcgatc gtatgacgcg
    91381 aggaaagctt cagcgtatcg agctcctcgt cctccatgaa cacgtaattt cccggctcca
    91441 cctcataacc gagcacaata tcctctttct tgacctcgcc cttgcccgac gcgaccttga
    91501 gatagcggat gcgctgcttc gacttgcggt cgacctgatg aaaccggatc tccgattcgg
    91561 ccttttcagc cgcgatgagg cggacgggga tcgaaaccag ggccagacgc agatggccct
    91621 tccagaaagt gcgcgccgac tcggccatga ttttgctcct gcacgcgcga tagcatccac
    91681 tttacataag gcggcggcgc gaagcggccc gggcggcggc gaagccggag atacgcaaaa
    91741 agaaacgccc gcctcggggg gaggcgggcg ctcggaaatt ccggatcgaa ggttgacggg
    91801 ccctcaggcc gaaacgcggc ggctcgacag cggcgcgcgc aaaacgttgc ggcgctgaac
    91861 gtcagtctcc gaggcgacgt aaagctggcc gcccttcgcc gcgcggacgg cgtcgttgag
    91921 gcggtccagc gaattgccgg ccttcgcgac aggcgcggga gcctcgcgct cctggggcgc
    91981 cgccttgccc ggcgcggtcg gcttggcgac ggcgcgataa tcgtcggtgg cggaaaggtc
    92041 gccggtgacg accgcgccct tctcaagctc gatttcgcca tacatgacgc ggccttcgac
    92101 gcggcccgtc gagcggacga tgaggagctg cttgatctcg atatgatcgg tgatccagcc
    92161 gctgatgtcc gcctcggtcg ccgcgatatt gccccggatg acgccggtct ggccgacgca
    92221 gaccacgcgc gccgtgacat cgccctcgac cgtgccgtca acaacaataa ggtcaggaac
    92281 ggaaacctcg cccttcagcg tcacgcccgc gccaatataa acgacattct cctggtcggg
    92341 cctgaagccc gaggttgtat taatagccat atccgcacct actccatttt tataacaatt
    92401 atccatgcag cttacgttaa caatttccat accgcaataa aaaatggtta tcaacagagc
    92461 ttcaaacttt acctttattg caacgggtta cgctgactcc cctatcggga gcgcgcgacg
    92521 acgacgcctc catgacgatc tcttgcggga attccgtcag ttcgggccaa tcaaccggcg
    92581 gctgtatcgt taatggggcg aaccgaaaaa ctcttccgac gtccgcttcg cggcggcaat
    92641 acttatatct cggttttttc ttcttttgcg cgaagtttac aattctgcta gcgcctagcg
    92701 ggcatctgat aagggatgca ggtcccgcac catcgcgcgc atccgctcgt ccagaacgtg
    92761 ggtataaatc tgggtcgtag aaatgtccgc gtgaccgagc aactcctgca cgacgcgcag
    92821 atccgcgcca ttctgcaaga gatggctggc gaaagcgtgg cgcagcgcat gcggatggac
    92881 ctgcgcggcg gaaagcccgg ccgcgaccgc cagatttttc aactcgcgcg cgaaagcctg
    92941 ccgggtcaga tggccgctgt cgctgtcggc gggaaaaagg aacggccctt ctgcaagggc
    93001 cggcgattcg gcctcgagca atttgcgata atcgcgcaga gcgcgcttgg ctccctcggt
    93061 cagcggcgtg aggcgctcgc gtccgccctt gcccttcacc ataatgaagg ggtcgcgcgc
    93121 ccgtgcggcg cttttcggca gagaaacgag ctcggagacg cgcaggccgg tcgcgtagag
    93181 cgtctccagc aacgcaaaga gccgcgccgc cttcagccgc tcgcgcaagg ggcgcttttc
    93241 atcgtctagt ccctcgcgcg ccgtcgccag caagcaatcg acctcgtcga ccgacatgac
    93301 gcccggcgcg ctcctgacca ttcgcggacc ttcgagcgcg gcggcgggat cgtcgccgcg
    93361 atggcggtcg acatagagga atttgtgaaa ctgccggagc gcggagacgc gccgcgccac
    93421 ggtcgcggcg gacatgcccc gcagatcgag gtcggcgaga taagcgcgca tgccttcggt
    93481 tgtgacgtcg cccgtatcgc agccggcgct tttcagaaag gcgacatagt ccgaaagatc
    93541 gcgccgatag gcgtcctgcg tgttgagcgc cgcgccgcgc tcggctgcga gcatgtcgag
    93601 aaaagcgtcg agctgacgtt gggcgcgcgc gctcatcgga cgcggctcac ttgttcagac
    93661 gctgcgccgg gatcgtgtag ctcatctcgc gcggctgcgg cgtcacaaag gagacgacgg
    93721 cgatcatcgc gccgtaaaca agcgcgacga tcgtcgcgac aatggcaaga aagcggataa
    93781 gactcggcaa ggaatcaact cttcgtcaaa ggccgctttt ccagctatcg cccgaagcgc
    93841 cggcttttgc aaccggcgca atgggcgtac gattgaccga tcagcgaacc acgacgcgcg
    93901 ttccgaccgg cacgcgattg taaaggtcca cgacgtcgtc attcatcatt cggatgcagc
    93961 cggacgagac gttctggccg atggtgtgcg gttcgttggt gccgtggatg cgatagaggg
    94021 acccgccaag atacatggcg cgcgcgccga gcggattggc cgggccgcca tccatatggc
    94081 gcggcagatc gggccggcgc gcgagcatct ccgcgggcgg cgtccaatcc ggccactcgg
    94141 cctttcggct gatcgtcttc acgcccgacc attcgaaacc cgggcgtccg acgccgatgc
    94201 cgtagcgcgt ggccttgccg cgaccatgca cgaggtagag aaatttgttc ggcgtatcga
    94261 cgacgatcgt gccgggccct tccccgccgc tgtaatcgac ctccgagcgc atatacatgg
    94321 gatcgaccgc gcgctgaacc tcggccggct gcggggcgta ggcggcgtaa tgcgcgcccg
    94381 catgcggatg cgccggcggc gcggcgtagc gcaccggtcc cggctcgccc accaacgcct
    94441 cgatgagccc gccgccgagc gcgctctgct gataatagcc gccgccatag cccggcgcgg
    94501 cggaaatcgc gggactggcc tgcgccgcgc cagagagaaa cgccgcaaaa gcggccgtag
    94561 ccgggaggcg gaaaaacacg gacggtttag acatgacggg aaccgctatt gcgcgcgccg
    94621 tttgcttggg gtcgacgcga ttgacgatgg ttactattat atacggctaa tttttacggt
    94681 aaatcgtaag catttgtcgt ggttatcaat taggaaagac aagaaatact tggttaggcg
    94741 cgggtgaata ttaatgatga aaaatcggtt gacgatgtcc cgcgacgccg ccgcgggcga
    94801 gacgtgcgca tgcgcatgga aagcgtatcg tcgcagatgc aatgttcgat tcaggaacga
    94861 ataagtcggt cttgcaaccg cgcgggagtt cacatgttcc gtcatgcaat cgcgttattg
    94921 gcggctttta cgccttgctt cacgctttcg ctcgcggcgg atgcgaatga ggcggcgccg
    94981 gccgcgaaag tctatgacgg ctcggtgggc tcctcgccga tcgtgatgtc attggagcgc
    95041 acggacgact cgctgaacgg caattatttc tatcgctcca agcgcttcga catctatctc
    95101 gtcggagacg cgaaaaaggg cgcgctgctg ctcaactcgc cgattacgga cgacaaaatc
    95161 tcgctgaagc cagatggttc gggatatgcg ggcagtctga ccaccgcgaa gggcaagacg
    95221 tttccagttc ggttgcgtcc cgtcggaccg gacgcggcgc gcgcggcgcc tgtcgaagcg
    95281 cccgacgatc tcgatctcta cgaacgcgtc aggctggcgg gtctgacgtt gaagccggaa
    95341 aagacggaga cttacgccgg aaaaaccatc cgctggcacg tcgagtccat gagcggcaat
    95401 cgcatgtttc gcgtcgagag cggctacgcg gccccggtca tggagacgat caacaagtcg
    95461 ctctcgaaga ttcaatgggc gaacgtctca aattatttcg gttgcgccgg cgcagaaggc
    95521 ggctcgggcg tcgacgcgtc ggatgtggag aatcccttcc tttccgacgc ctatgtcagc
    95581 ttcggcatca acgaatcctg gtcctgcgcc ggcgcggcgc atcccgattt cggcatggaa
    95641 gcgcacactt tcgatgcgcg atccggcaag gagctgacgc tcgacgactt cctgaaattc
    95701 ggtaaggggc ccgtcccgtc cgaagactcc cccggccgaa gcgactatct ctccaagaca
    95761 ttcgcgccgg ggctcgtcgc attgctcaag cgctttcatc caaaagagat gacgccgaaa
    95821 aaagacgaat gcgactattc ggatccggag gtctggaact acccggcctg gcgcctcacc
    95881 gagaagggcc tctatgtcgg cgcgtcattc ccgcgcgccg cccgagtctg cgacaatcct
    95941 aaatggtcga cgatccctta ttcggcgctg agcgaagcaa agccgcagct caaatagctg
    96001 cttattccgc cgtcgccgcc aaacgcggcg acggtctatg agggacgctc aatattctcc
    96061 gctgccgacg agcggatgaa tgccgctgct ggcgctgctg cttcccttgc tttccttgct
    96121 tttcttcgcc tgctgctgct ttggcgcgcc gccgcgcttg gcgacctgct ggaaaagatc
    96181 cgtcttcgac agaaaaagcg cgccgggcgc cgcgctcggc agcgccgagg cggcaggcgc
    96241 gccaatggcg cagaaaagca tcgcggcgag caaataacgc atctcttcac tcccttgggg
    96301 ccgagacgcc tcggctcgtt caaacatggg agaggctagc acaatccgcc gccattgcga
    96361 gtccgcgccc gcaagccgcc gcagcgctag aaatgcgatt ccgcttcctc ttcttccgcg
    96421 ggaatctcgt gcttcatgat gagcggcgcc tgggcgatgg cgaagaggat cgtgagcggc
    96481 agaatgccga agaccttgaa attcacccag gcgtcggtcg tgagaacgcg gcgcatgact
    96541 tcgttcaaac cagccagaaa aaagaagaac agcccccagc gccaggtgag cttgcgccag
    96601 ccggcgtcgt ctatgtgaat ggccatgtcg aagacgatcg gcagcagcag cttgccgaaa
    96661 tagagcgcgc cgatcagcgc cgcgccgaac atggaataaa ggatcgtgac cttcagcttg
    96721 atgaaggttt cgttctgaag aaaaatcgtc aggccgccaa agaccagcac cagaaccgcg
    96781 gtgacgatcg gcatggccgg cagatgtttg gtgatggccc aggatacgcc aagggtcagg
    96841 agcacgcccg ccatcagcac gccggtggcg tagaaaatcc cgaacttgcc gttcacgacg
    96901 aagaagacaa tgagcggccc gagctcgagc gcaattttca gccaggggtc cagtttcttc
    96961 tttttcgccg ccggcggctc caagggcttc gtccgggtcg tcggttcctg cgtcatttct
    97021 ctagctttcc ggcgccggct ccggcgcgtc gatttctgcg tccaggccgg cgatcgcgcg
    97081 ggcgaaatcg cgggcggtaa aaggctccag atcgtcctgt ccctcgccga cgccgatgaa
    97141 gtggatcggc aggccgtatg cttccgctat ggcgacgaga atgccgccgc gggcggtgcc
    97201 gtcgagcttg gtcatcacga gaccggtcac gccggcgacg cggccgaaaa tctcgacctg
    97261 ctgcagcgcg ttctggccga ccgtggcgtc gagcaccagc agaacggcgt ggggcgcctc
    97321 gggctccgcc ttcttcatga cgcggacgat cttttcaagc tccgccatga gttcggcgcg
    97381 gttctgcagg cggccggccg tgtccatcag cagaatgtcg gcgcccgtct cccgcgcacg
    97441 attgatggcg tcgaaggcga gtccggccgc gtcagcgccc tccttgcctg cgacgacttc
    97501 ggaatcgaag cgcgaacccc agatcttgag ctgctccacg gcggcggcgc ggaaagtgtc
    97561 gcccgccgcg agaatgacct tcttgccctc gcccgtccat ttggaggcga gcttggcgat
    97621 ggtggtggtc ttgccggagc cgttcacgcc gacgacgaga atgatgaagg gcttcttcgt
    97681 ctcgtcgatc tcaaagggcc gcgcgacggg atcgagcaca gcctcgactt cgctggcgag
    97741 gatggcgcgc acctcttccg gcgcgatgtc cttgtcgtag cgcgctttgc cgacggcctg
    97801 ggtgatgcgc gacgacgcgc cgacgccaag gtcggcgcgc agcagcacgt cctcgagttc
    97861 atcgagagtg agcgcatcga gcttgcgctt ggtgaaaatg tcggcgacgc cctggctgat
    97921 cgcctgcgag gtccttgcga gcccgcccgt cagccgctgc caccaggagc gctgcggcgc
    97981 ctcggcctct tgcgcgtcct gggcgggcgc cggcggcggc gcctcgggct ccgacccgcc
    98041 tttgccgaag aggcgggcga acatgccgcg cttttttgac ccgtcgtccg tgctcatgcg
    98101 acccccgata ggtcaatttg cctacactac tcgcgactaa agggctagcg cggtcggaaa
    98161 agttcgcttc gctccggcga atcgtacgac aaaagtaggg gtggcttgaa ctaaatatca
    98221 gtcaagccaa gcttttcccg gttcgacggc ggcctagact aatatagcgg gatcgcgttg
    98281 cggcgacgtg cttgtcgcat gatcccgacg gggcgggcgt cggcgcccgc ccgccttgcg
    98341 gcggccgccg actgccctcg acgcgacaat tccacctgcc tcaccaacgc agcacagccc
    98401 cgccccaggt catgcccgcg ccgatcgcca tcatggcgat gacgtcgcct ttcttgagcc
    98461 tgccggcgcg attggcctcg tcgagcgaga ttggcatgga ggcgctcgag gtgttgccgt
    98521 agcggtcgat attgatccag catttctcgc gcggcacgcc gagattatcg agggcggatt
    98581 cgatgatccg ctgattggcc tgatggcaga tcacatggtc gacgtcggcg gcggaaagcc
    98641 ctgctttcgc cagcgtctcc gccacaacct cgggcagaag gcggacggcg accttataga
    98701 cctcccggcc gcgcatcttg atcttcccat tggtccccgc cgcgagttcg gaggagatgg
    98761 ggatgcggct gccgccgccg ggaatattca gaatgccggt cagggtaccg tcggtgcgca
    98821 aggtcgcggc gagcacgccg tgcccctcct cttcggtcgc gccgagcagg atggcgcccg
    98881 ccgcgtcgcc gaagagcacg caggtctcgc ggttggtcca gtccacgacc cggctcagcg
    98941 tctcagcccc gatcaccagc gccttccgca ccatgccgga ccggatgaac tgctcggcca
    99001 tcacgaggcc gtagagcgag ccggcgcagg cggcgccgat gtcgaaggcg aaagcgttgg
    99061 gcgcgccgat cttggcctgg acataggagg cgcaggaggg cgtgggcgtg tcgccggtga
    99121 ccgtgcagac gacgatcatg ccgacatcgt cgccggagac gcccgccatt tccagcgcct
    99181 tgcgcccggc ggcggccgcg aggtccgagg tcgcctcgtg gtcggcggcg atatggcgct
    99241 ctttgatgcc ggtgcggctg acgatccact cgccattggt ggcgaccatt ttctcgagat
    99301 cggcgttggt gagcacgcgc tcgggcgcat aggaaccggt tccgagaaca atggcgttcg
    99361 gcaaggcggg gatctttctg aaagggccgg cgtcggctgg tcgttaacga gccccgggcg
    99421 cgatcaatgc gcggcgggct ccggcgcagc tattcatagt gtcgcgggcc ggaagcgcaa
    99481 accgtttttt gacatgcata taagtcaatg ttttacaatg attcacgcga caatgtcggc
    99541 ccgggccgtc tgcccgcgcc tgacatttga gcgcgcgaat ccgcgacttt gaaacctttt
    99601 gttaaagggc tggcaactat taacgagggg cggcgtcgcc gtcgcgcttc ctgctctttt
    99661 caatttcgtg cgcccgccgc gcgtcgctcc cccgcgcgca tgttggagta ttgagttcat
    99721 gatccacacc ctcgtcctcg ccatcgtcgc catctacgcc gtcgtcggcg ccctcaccgc
    99781 ctgagtcttc ccgccccgat tgccttcggc ctcgcgccat ggcaatcggg cgcaatgcag
    99841 gaagaccaga agccggccgc cgccccgcgc gtttccttcg tttcgctcgg ctgtcccaag
    99901 gcgctcgtcg acagcgagcg catcgtcacc cgcctccggg cggagggcta tgaactggcg
    99961 cggcgccatg aaggcgccga cgtcgtcgtg gtgaacacat gcggctttct cgacagcgcc
   100021 aaggccgagt cgctcgaagc catcggcgcg gcgctggccg aaaacggcaa ggtcatcgtc
   100081 accggctgca tgggcgcgga gcccgaagcc attaccgaac gcttcccggg cgttctcgcc
   100141 gtcaccggcc cgcagcaata tgaaagcgtc gtcgacgccg tgcatcgcgc cgtcgcgccc
   100201 gcgcacgatc cgttcctcga cctcgtgccc gaacagggcg tgaaactcac gccgcgtcac
   100261 tacgcctatc tgaaaatctc ggaaggctgc gacaatagct gctccttctg catcatcccg
   100321 catctgcgcg gcccgctcgt ctcgcgcccc gccgccgagg ttctgcgcga ggcggagaag
   100381 ctgacccgcg ccggggtgaa ggaactgctc gtcatctcgc aggatacgag cgcctatggc
   100441 cgcgatctgc gctatgccga gagcatgttc ggcgatcgcg ccgtgcgcgc gcgtttcctc
   100501 gatctcgtgc gggagctggg cgaattcggc gcctgggtgc ggctgcatta cgtctacccc
   100561 tacccccatg tcgacgaggc catcgcgctg atggccgagg gcaagatcct tccctatctc
   100621 gacattccgt tccagcacgc cgcccccgac gtgctgaagg ccatgaagcg cccggcgaat
   100681 gaggaaaaga cgctggcgcg catcaaggac tggcgcgccg cctgccccga tctgacgctg
   100741 cgctccacct tcatcgtcgg ctttcccggc gagacggagg aggatttcga gactctgctg
   100801 caatggctgg acgaagcgga aatcaatcgg gccggcgcct tcaaatatga gcccgtcgcc
   100861 ggcgcgccgg ccaatgatct cggtctcgca tccgtgcccg acgaggtgaa ggagagccgc
   100921 tggaaacgct tcatggagaa gcagcaacag gtcagcgccc ggctcatgaa acgcaagatc
   100981 ggcaagcgtc ttcaggtcat catcgacgca cccgggggcg gcccttccgg cgcgctcgcc
   101041 aagggccgca caaaggccga cgcgccggag atcgatggcg cggcctttgt cgaatgccgc
   101101 cggccgctgc gggcgggcga catcgtgtcg atcaaggtcg agcgcgccga cgcctatgac
   101161 gtctttggcg tgtcggcctg aattctcaaa tacgcgcttt gatttgggtc gagcgttgaa
   101221 cctgcggacc gccttcgaag ccctgccgcg agacttcgcc gtcgggcgga ggtccccagc
   101281 cttcacggaa gctttcagga acggcgcagg ccgccggcaa ggtcgccaat tgctcccgcc
   101341 ggctttggcc gctctttggc gagaaacgcc cctgcggtcg aatggccgcg cgcctatctg
   101401 tcgctgaggc ggcttgaaga tcgtctatgg cgcggccggg cggtctgccc catattgggg
   101461 ccgaggaaat gcgcaggagc agaagaatga ccgaagaacc aagagataag ggccaacaga
   101521 ataagaagcc cggccagaac cagccgccgg tgctgctcat tcccaagagc ttcttctaca
   101581 tcgtcggcgc gatcgtcgtc ggctcctttc tgctgacgct cttcgttcga aacccctata
   101641 cgcagtcggt gcatgagggc ggcaatttct acgaaaacgt gaccgacaat tcgatgctga
   101701 tgtgggttgc gatcttcatc ggcatcccgg cgagcttttg ggcctatcgg cgctggatca
   101761 tcccgctttt cgaccggaag tgaccggtcc ggccggcgct agggacggcc agctttgcgg
   101821 cgcagcgccg tcgaggaaga cggatcgcgc ggcccgtgca gatagacgaa agccggcggc
   101881 cgcgccgacg ccaggagcgg cgcggcctgt tcgttgaggc gcgccgcggg aaatcgcagc
   101941 gcggccttgg cgcaggccgc gcgaagcgtc gcgcccggcc ggtcgatgac ggcgatcggc
   102001 gtcgtgcgca ggatctcctc ccatcgtcgc cagcggtgga actggagaag attgtccgcg
   102061 cccatgatcc agacgaagcg gactcctgga cagcgtctgt gcagaaagcg cagcgtatcg
   102121 gccgtatagc gcgcgccgat ctgcgcctcg acattcgtaa cgacgatgcg cggatcgcgc
   102181 gccacctcgc gcgccgccgc catgcgcgcc gcgagcgagg ggagtccgct cgtgttcttc
   102241 aacggattgc cgggtgagac gagccaccag acccgatcga gccgcaagcg cgtcagcgcc
   102301 agatgcgagg cgagcgcatg gccctcatgc ggcggatcga aagagccgcc gaagagcccg
   102361 atgcgcatgc cgaaggcgaa agacgggagt cggacgatcg cttggctcac ggatttctat
   102421 ctaccagccc gctcgttccc gcgcgacgcg gtccgccaga cgccgcagcg aatgacagcc
   102481 cggtcacccc ctcacctgcc cctcgccata aacgcgataa ttgaaagagg tgagctgctc
   102541 cacgcccacc ggaccgcggg cgtgcatgcg ccccgtcgcg atgccgatct cggcgccgaa
   102601 gccgaattcg ccgccatccg cgaattgcgt cgaggcgttg tgcagcacga tggcggaatc
   102661 gacctcgttc atgaagcgcc gcgcaaccgc atcgtcgccg gtgaggatgc agtcggtgtg
   102721 atgcgagcca taggtttcga tatgctcgat cgccgcctcg agcccgtcca cgactttcgc
   102781 ggcgatgatg gcgtcgagat attcggcgcg ccaatcttct tccgtcgccg gcttggcgcg
   102841 cgcgtcggcg gcttgcgtcg ccgcgtcgcc gcgcacttcg cagcccgaat cgatcagcag
   102901 cgcgacgagc ggcgcgagat gcgtcgctgc gcaggccttg tcgacgagca gcgtctcggc
   102961 cgcgccgcaa atgccggtgc ggcgcatctt ggcgtcgagc agcacgcgct tcgccatctc
   103021 cagatcggcg tccttgtgca catagacatg cacgacgcct tcgagatgcg caaagaccgg
   103081 cacgcgcgcc tcgtgctgta cgcgcgcgac gaggctcttg ccgccgcgcg gcacgatgac
   103141 gtcaatattg ccgtcgagcc ccgcgagcat ggcgcccacc gccgcgcggt cggccgtgtc
   103201 gaccagcgaa atcgcggcct cgggcaaacc cgccgctatc agcccggcga caagacaggc
   103261 atggatgatc cgggatgagc gcagactctc cgagccgccg cgcagaatga cggcgttgcc
   103321 ggccttgaga cacagcgcgc cggcgtcggc cgtcacattg gggcggctct catagatcac
   103381 cccgatgacg ccgagcggcg tcgagacgcg ctcgatgacg agtccgttcg gccgttcgaa
   103441 gcgcgcgaga agccgcccga ccgggtccgg caagtcggcg atctcctcga cgccccgcgc
   103501 gatcgcctcc acacggccgg gatcgagcgt cagccggtcg ataaacgagc ccgcggttcc
   103561 gcgggatttg gcgtccgcga cgtcgagcgc attggcggcg agaatggccc cgcactgacg
   103621 ccggatctcc gcggccgcgg cgcgcagcgc ctcgtccttc gccgcccctg gagcaagcgc
   103681 gacggcgcgg gccgccttgc gggcggcgcg cccgagggcg gaaagctctt cctccagcgt
   103741 ttcagccttg ggcgcttcct tcgcgagcgt ctgcgtcatg gtcctcgatc caaaataagc
   103801 cgcccgatcg ctatcacgcc gaaaagaagc gcgaaaggcg cccattccgc ccttgccgag
   103861 acggtcacgc cggtctatag agcgcttccc cgctcccttc gtctagcggt ctaggacgtc
   103921 gccctctcac ggcgaaaaca ggggttcgag tcccctaggg agcgccatat aaatcaataa
   103981 gttaggatca aatggcgcgc ccaacaggcc tgcgtgccca actgctgccc aatatacgtc
   104041 gccggacagg gacgaacgaa cgcggtcccc gttgaagcga acaggggtaa tgggcacagg
   104101 ttcttgctcg ttcttgtggc ttctgcccgc ctctacttcc tgtcccacgc tccgtatgct
   104161 cttgttcgtg ggcctccatt ttcgccgccc gcctgattcg agccccaatt catgcagacg
   104221 atccttcccg cgctgatcga ctatgtgtcg gagacgcggc gtctcgattc cctaccgtct
   104281 tcgacggagc ccaccttcta tccggcgatc aacaacctga ttgcggccgt ccaacaggag
   104341 cggctccttc ccttcgaggt tcgcgtcaac acgtccgagg caaatggcaa ggcccgccac
   104401 gcgaaagacc agctcactga agactcgaaa gcagtgaagc cgctcctcga cgactaccgg
   104461 caggcgctcg gcctttcttg gccgtatcaa acaaggaacg gcgattcatg ccgacctttg
   104521 acgtgtccga tcgttaagcc aaatatcgat gccgatgcct aatacaaatc tagttcgtcc
   104581 aagccgtgac ggcgatcagt ttcactatct ttgggcagcc cgacgctgcc tgaagttact
   104641 ctccgctgac agcggcctag tcgccgtgag catcgaaggt ccgtccccga gtgagcagcc
   104701 gggcgccggg ccggtcgaag ctggtgagga gctgattgac gttgcagagt atttcgaaag
   104761 cgaggatatc gggcaagcgc gcttggtgcg ttacatgcag ctcaagcact cgacgctgca
   104821 tgcaaatgat ccgtggacgg caagtgggct agaaaaaacc attaagggtt ttgcgaggcg
   104881 atacgcggaa ctgcaaaagg cgcacgctca ggtgggcttg gcgaaaaagc tggagttttg
   104941 ttttgtcacg aacagaccta tcagcacgaa tgttgtcgag actgtcgccg atgctgcggc
   105001 cgacgcgatc acgcgtcatc cggatgagct gaagaaactg caaaaattta ccggacttgc
   105061 gggaagtgag cttgcggcat tctgcaagct actccgcttc gaagatcgcc aggacgggta
   105121 ttggcatcaa cgcaacatcc tgtttcagga agttagtggc tatctgcctg atgctgatgt
   105181 tgatgcacca acgcaattga aagagcttgt gacgcgccga gcactttccg aaggcgaaca
   105241 gaaccccacg ataacgaaga ccgatgtact acgcgcgctg aagaccgacg aaatccattt
   105301 gttccccgcc aagtgcctca tcgaggacat tcgtgacgcc gttccgcgcg agcaggaact
   105361 cgaactcatc ggtcaaatcg tcggcgcgac aggtccggtt atcgtccacg cttcaggtgg
   105421 cgttggcaaa tcggtctttg caacgcggat cggcagaagc cttcctgagg gctcagtctg
   105481 cgttctctac gactgttttg gcaacggtca gtaccgaagt gcggttggct accgccatag
   105541 gtataaggac gcattggttc aaattgcaaa tgagctggcc acaaaaagcc tctgccatcc
   105601 cttaatccag acgacaaacg ccgatgcagc ggcgtatgtg cgagcgtttg ttcaccgcct
   105661 gggccaagca gtgaaaatct tgcgttcggc caacccgaac gccctcttat gtatagttgt
   105721 ggatgcggca gataacgcgc agatggccgc ggaggagatt ggcgaggccc ggtctttcgc
   105781 gcgcgacctc attcgcgcga gcattcctga aggtgcccgc cttgtctttc tgtgccgctc
   105841 acatcgtcaa caccttcttg atccgccgac cgaagcgatg ccaattgagt tacgcccgtt
   105901 tagccgcaat gagacatcag cttttttgcg gaaaacattt cccgatgcga atgagcgcga
   105961 catcgacgaa ttacaccgcc taagctcaca caacccgcgc gtccaggcct tggctttgtc
   106021 gcgggggttg ccgctgcaag aaacattgcg gctgctcgga cccaatccta caagcgtaga
   106081 agacacgatt gcgaacctat tgcatgacgc cattgcgaag ctcaaagacg cttccgggcc
   106141 gattgaaaag gaacgcgttg agaaaatctg cacggggctg gcggccctga ggccattaat
   106201 tccgataccc atcctctcgg cgatgtcggg agtggagcaa gaagcgatca agagctttgc
   106261 ctacgatatt ggccgacctc ttcttgtggc gggcgagacc attcagttct tggatgagcc
   106321 tgccgaaacg tggttccgcg acaaattcaa acctacggca cacggaatgg cgggcttcat
   106381 catcagcctg aagccgctgg caaccagaag cgcgtatgta gcttccatgc tgccccaact
   106441 gatgctgcaa gccgggcaat tctccgaact agtcgaattg gctctgtctt cggcggcgct
   106501 cccggaagga agtccgcttg aaaagcgcgg tgtcgaattg cagcgcctgc aattcgcgtt
   106561 gaaagcgggc cttcgatcgc agcgctacct tgaagcggcg aagcttgcct tgaaagcggg
   106621 cggcgagacg gcgggtgacg aacggcagcg cacgttgctt caagaaaata ccgacctcgc
   106681 ttcggatttt cttgaactcg acctcattca ggaaattgtt tcccgccgga cgtttggctc
   106741 tggatgggtc ggctctcatc acgcatacga ggcagcgctt ctttctggac gaaaggagtt
   106801 agtgggagat gcacgcagcc gtttgcgcat ggcccacgaa tggctgcaaa actgggcgcg
   106861 tttgacgccc gaagaacgca aaaaagaaga aatttcggat gaggacatcg ttgagcttac
   106921 ccttgcgcac ttaaacattc acggcccagc ggatgcggcg gagagcctaa ggggctggaa
   106981 accacgagaa gtctcgtatc gggtcggtcg acctgtaatc cggcgcctga ttgatcatgg
   107041 acgttggtca gatgtcgacg aactcacgcg cacttccgga aataatcttt gcttggtcct
   107101 tgccgtcgcc gccgaattgc gggatgtgca taaaacacct ccgaacgaag tgacggaaca
   107161 agcatttcgc caacttttga agcaccgtat caaacttagc aatcgcaacg gatgggatga
   107221 caatgaggcc gcactcgatg ctgtgacggc tgttgttgaa gcaacattga aaaagagcct
   107281 gtgcacgcag agcgacgcgg cagtgttact cgcgcggtat ttgcctgctg agccaccccg
   107341 aggacttgca tcgcgatttt caaaggctcg ctttcccctt ctgcgcgcct actgcttgcg
   107401 ggctgccctc gaaggaaaac caatcgagtt gattgatgtt gcttatgccg agctgaaaaa
   107461 agagattgaa aagaagaaca agcatacaac gtctcgcgat cttcaagagt tccaggagga
   107521 tatcggcgcg ctgctcccat ggcacaaact ttgggcgtcg gtcttgcttg gacacgtgaa
   107581 gaaggaagac gttacgaatg aaatagagaa gacgtccgaa gcgtccgcga atgctgagcg
   107641 ggttcgatac cgcgaagagt ctcacacctc gaatgagatt gcccttcttt ggatggacat
   107701 tctgcatgag tccgaaacta cggatgaggc ggcgctggcg tcattcaatc aatggaagaa
   107761 tcggctcaag cggccattgt ttactccaac actcaacgcg ctttgtcggc tctgcgcgca
   107821 acgggatgaa accaagcctg ctgcgctggc ctatgcaaca gaatcctaca cgctaaccaa
   107881 agacgagcgc tcaaacgctg aaagcaaatc cgaaggatat cttgaggttg cccgcgccat
   107941 cctcacgacg agcaaagcgg atgcaaaagc ctacttcaac gaggccgtag aggttgcggg
   108001 aaaaatcggt gacgaaaatc tcgcccgatg ggatgccatc cttgatcttg ccgatcgcgc
   108061 ctcacgcgtt gatcggccag ctccgaaaac cgcatatcag ttcgcgcgtt gcgcagagct
   108121 gacctacgac tacgtcgtgc gcgacaagca cttcgcatgg aatgatacgg ttgttgccct
   108181 gtgcggattg tgtccgtctt ccgccgtcgc cattttgagc cgatggcggg accgcggatt
   108241 tggttggcat gagaggctat tgccaattgc tatcggcaat ttgatcgaac gaaacatcat
   108301 tgaccctcgc gatgcgctgc cgctgatcgg gttccgtgcg caatgggact atcacgagct
   108361 acttggggcg gcactggccc gatcgaaaaa cgcggaagag agggctttgg cgagccgcat
   108421 tttgtatcgc tatgcacagt tctcggtctt cgcttcatca aacctaaaga gtcttcaaca
   108481 cgtcgcaacg aagcatggcg tgacgttgga acgcttggcg gacgcaattg tatcgtctga
   108541 gcgaaaggaa gtagcgcaca aaaaggaggc tgcccgctac gaacagccgt tgtcggctgc
   108601 tgaagagagc aagcgttccc catggaatga tatttttgca accaaagact tggcgacggc
   108661 ggacggtctt tctcaagcct acctcacgtt caaacgaact gagcggccat ggggtcgtga
   108721 agatttcttc actgaggcaa tgcggcgtgt cccggtggga tcagaagctg gctttattga
   108781 agccgtcgca ggtacgcctg agttcagcct gtacagcttc agaacctttt tggagcgagt
   108841 gccggagagt tggaagggac gcccggctat ttctcatgcg ctagcgaatg ccctgaaggt
   108901 tctttgccgt cgctattgca tggaggtgag gaaaagccgc tattacgagg tctttccatt
   108961 cgaattggcg tgttcattgg cgggcgtaag ccaagccgaa attgtcgatg tcgtgttggc
   109021 agcaaccggc gaaacacccg acctcgtcga gactagccgg ctgttttctc tcgtcggact
   109081 tctcgcgatt aaattaacgc acgatgaagc gttggaagcc ctgacgtacg gactgaatct
   109141 gtttaattcg gtcttggaag acaaggatgg ggacgggccg tggaaagatg cattttcgcc
   109201 aaccggcgac attcgtgaag ctgttgctgg ctatgtctgg tctgcattgg ctgcaccgga
   109261 agccgtgctt cgctgggaag cggctcatgc cgttctagaa ctttgtcgct ttgacaggca
   109321 ggatgtcgtt ggtcatttga tgaagatggc cgccagtaag agcggtggcc cgtttgttga
   109381 tgcaagattg ccgttttata cgctgcatgc gtttcaatgg ctgcttatca gtctggcgag
   109441 agcagcgctg gaagccccaa gtgccgtgac gccctatgcc aaacagcttg tcgattgggc
   109501 cctgaaagac cagcctcaca tattaattcg gcaattcgcc gcacgcgccg cgattcagct
   109561 tatcgctaaa ggatatctga acgacgagaa tgggctttcg gatcgtctca ggggcgtcaa
   109621 caaatcgccg ctagctgtcg tcgagtcaaa aacctatgaa cgcaatattt cgcgcaagca
   109681 cggtacgaat gccgaatctg atgaggaccg cttctatttt gggctagaca tcggccccta
   109741 ttggtatgat ccgctcggtc gggtgtttgc catgtcccaa ggcgacatcg aggcggaagc
   109801 gctgaaggtc atacggaaag agtttgcctc tagcgcgaaa ggccgttggg acgaagacga
   109861 acgggctcgc cgcaacctct acgaagagca acacacctac cattctcacg gttcatatcc
   109921 tcgagcggac aaccttcatt tctatcatgc ctaccatgcg atgatgatcg tcgcggggcg
   109981 tttgttggcg accatgccca cacaccgcaa tccagactat ggcgaagacg atgaatttgc
   110041 ggactggctt tcgcgccacg atctcacgcg ccaggacagc cgctggcttt gggatcggcg
   110101 tgatcctgaa ccgcttgcaa agggtacgtg gttggaccgc gataaagaac atccggaccg
   110161 ccgactggtg acggatggcg attttgacga agcacttcga gcaggcgaca ggcttaactt
   110221 gtggggctat tggacagaag cggacacgag ccgcgagcaa tcaacgcata tctacagtgc
   110281 cctcgttccg ccggacaagt cggaagcact tctgcgcgcg ctcgccagcg ccaaagatgt
   110341 aaacgactat gcgataccga gcgccgacgg cgacatggaa atcgatgaac cggggtttga
   110401 gttgaagggc tggatattcg atcacaatgg agatcggcgg ctggacgaaa aagatcgctg
   110461 ggctggtggc gtttcctttc caccgccgcg tccggcaccg tttattgtgg aacggatgcg
   110521 acttgatacc gacgcggacc tccgcttttg gaaagatcaa agcaaaatct gtgtcatgga
   110581 aagccaggtt tggggctact acgacgaggc gaagcgccat gaaagcagca accccaatag
   110641 gggtagccgc cttcaagtgt ctgcatcttt tgtaggttca atgctgggtg aactggatcg
   110701 cgacctcatc attgaggtgc agattgagcg gcgccgtcgc tatcagcctt atgaaagcgg
   110761 tgaaaaagat gacgacgagc gaatcaaaac aagcgccaag ctctacctcc tcggcaaaga
   110821 cggaaaattt cgcacccgct gacagcgtat tggcacttgg ccgaaagttc gtcaaagagc
   110881 tggggctgga agagtcaacc gatacgctcg gacgttggat ggcgcaccat gtcgccgatc
   110941 tcataacgaa agctgagaag gtgaccgggg atgaaaagag cgccgcagaa cgcgaatgtt
   111001 tcgctgcgat tttggcgttg tggaagcacc gttcggaatt gccaaacggc aagcgaccct
   111061 tcgaagagtt agaaccaatt atgcgcgcga tcgaaagtct cgacccagaa aacgacatgc
   111121 cgcgctacta tcgcgcggcc cgcccaccga agggcgaggc tgcggaaaca tcggaacaag
   111181 agaaattgtt gagcctagca gacgggctgg actattcggc caaggtcctc attggctact
   111241 gccttgctga ggccgctggt gctgcgctga acaaatcaaa agaatgggta aagctcgcga
   111301 cggcaatcga cggcgatggc gcacctgaaa ttgtcatccg tttcgtctcg acagccgcgg
   111361 acgtgaacaa agagcctgat cccaatgaag gaatccgctc gcttctcaat gacaaggtca
   111421 agcggctgcg cggttttctg ggaattgccg aatccctagc caacactctt gaggagcgcc
   111481 ttgaggccct gcctcctcct aaagaagaat tattagatgt ggaggattgc gaatagcgct
   111541 tagaggcaag ttcacgcggc atcttcgccc gcgaagaatg ctaaagcatc tgaactttat
   111601 aggttcgaac tccagcacga ttctaccggt tttctcgcaa acgtaattgc cgcggatggg
   111661 gaagagcgcg aagatttgca atgcacgttg aagaccatgt ggctaacgat agccgtctcc
   111721 actatcgata agcaaaaggc cagaggactg gttccggcaa tcgaccaact tgagactatg
   111781 agtcatcgag ctcgtcgcgg tcctcactca ggcgcacggg cttgaagcac gatccctgaa
   111841 cgctgcggat gagcgccgcg agcgggtcat ccggctgaac gccatggttc atctcaaccc
   111901 gctcgccata ttttttcggc ttgagcttgc tcgcggccca tttccgaaca tcgacacgaa
   111961 ggcgggaccg ctgcacgtgt tcgccgttca acctccagcc gatgctctcg ccgtccttgc
   112021 cgtgaacttc catccagtcg ttcgagccgt cgtcggcaat gtcgagcatc tcttcgacca
   112081 acgcatcggc gctttcattc ttcgcgtgcg cgtattgatc ccgaaagtcg ggcttctcgc
   112141 gcaaccagcg gaagacggtc tccaagcccg gcatgtcgtt cgccttgcac accgtgcgga
   112201 gtgacttgcc gcaagccaac tcggcgcaga tgcgcgccgc aagctccggc gtgtagatcg
   112261 tcggcctgcc gatcttcttc ttcgtcgcct tacgcgcggt cattgttcgt ctccataatt
   112321 gcgatcgcct cttgcacttc aagcaccctc ttcacgagac gttcttcttc cggcgtcaga
   112381 gctgtgagcg acataagctc gcggactatt tctaaccaaa ggtgcatctt catgatgtcc
   112441 ggctgctcgt cgctcgacca cttagagaat aggatgacgc ggttcagcat ggtgcgcgcg
   112501 cgcttcgcct ttggcccgca ggacctcagc cgccttgttc gtcatcgcga cgaccgtcac
   112561 cttgccgaga gcgtcggcga ggtgcgggat gagcgccgtc ttgcccgtgc cagcaagtcc
   112621 gcgcagtgcg acgacgcgtt ccgtctcaag gaggcgcagc acgtcgcaca gggcgccttg
   112681 ctgatgcgag gtgagagcgg gcgcggtcat tgcgcgcctc ccgtccgatg gtccgagcac
   112741 aaccagcgaa ccctttcagg gtcgcgcagg ctgaatccga cgccaaacgg agcataatca
   112801 gagccacaga cggcgcacct acggagggca acgaccttgg ccctttctgg cgtttctccc
   112861 ttaccccccg gaaatcgcgt tgttactgtt gttgctgttg ttactttatt gatattattc
   112921 ggtttattct taccaagaat gttgttgccg cgcgtagtta ccgccgttgt tactggctgt
   112981 tccgggccgg gatgggggcg gcgtaggccg gcgatggtcg cttcgaagag gtcaggccgc
   113041 attgcgcgcc acctcgtaac ccgaacccgc gtcgtcgcac agcgcgtcgt cgcacagaat
   113101 gcccgcggtc agaacatagg cgcgaagctt ctggccgttg acgctgacca ggcactgaaa
   113161 cccacgtccg ttcggaacgc ggagcagacc cgcgacggca agcgtcctcg ccacgcgtgt
   113221 cgggtccatt ccagcgcaga tttccgactt ccaaacctct ggcagcaccc accactcgcg
   113281 gccatcttca tgttctctgc gccagccgag acggtcgcga atgagcggcg cgtcgtcgtc
   113341 gccaacaatg tcctcgaaac ggctgttgcc gtgtttctct atgaagaggc gcacacggct
   113401 gatggcctca cggtcctctg ccgggaccac gccgccgcgc atctcgatcc agtcattgaa
   113461 ggcggtggcc gcggcgtcgc ttgctgcacc tttcgcccag gggacaatgc caaggctgat
   113521 ggcaagctcg cctgccgtgg cgatcagggc gaaacgctga agagcgcggt caatctgccc
   113581 atccacgcca tccagagcat tcgccgacac gaactccctg atgaacgtat tcacgtcgtc
   113641 gcgggtcata ttggcggcaa tcaggcggcg gacgaactcg ggacctgcga cgccgtagtt
   113701 ggcgcgcgtc tcgaccgaaa acgctcgcgc cagatcggcc gcactgcaga atccgcccgt
   113761 gctgtcgaag acgccaagcg cgtcgtcctt aacagcatga atatcgagaa ggcgcacctc
   113821 ctgaccggcc atggcgcggc gaaacctgtc ttcgccaatc ttcgcagcga cggtcagctc
   113881 gccggagctg atgaccatga cgcgccaagt tcgcacttcg cgcgcatgtc catcgcgtcc
   113941 ggcgcgctgc ttgccggacc cattcgcgat cgcatagacc gccggcgcga actcacgcgc
   114001 gtcaatctgc cccagttcgt cgagaaccaa tgccgtgtcg ctcgtgttgg cggcggcccc
   114061 ttccaggccg ttcgcggttg ctcgccactg cttgatgaat ccgttctcga agccgccgcc
   114121 ccatactgat gcggcggcgc gctgtagcgt cgatttgccc ttagatgacg gaccgacgaa
   114181 atgaatgccg ccgcccgctt gtccggcgag atacaagatc ggcccggcaa gcgccgcgct
   114241 gatcgccaga acaaccatgc gctgaccggc tgaaaggtga ccgacgccat tcttccagcc
   114301 gtcgagcgtc cccttggcct cgtaaccggc cccgctgttc gaattgaaga cgacggtttc
   114361 gccgccgtcg ggtccgatgg attgttccgg cagaacgaaa acgtcgcgcc cgccgatgtg
   114421 atgccatccg gtgcgctcga ccaagcggac ccggttgttc gtaagcacgt ctgagagata
   114481 gattgcgaga taccgctggc agttgcgctt aatgtaaaga ccgacgttac gcagtttttg
   114541 acacagagtg ccgggatcgc cgtgagtctc ggcgtcagta acgatcatgg ttttgatctt
   114601 gcgatccttg tcgcgccagc ggatcagctt tccccattcg gcgccattcg tgtcgcgggt
   114661 aatgccgaca atctcgaacg cctggcaaac cttgacgtct atgaccgtcg cgctctcgcc
   114721 cttacccttc tcgatttcga tccaaagccc gtcggcgcgc atctcgtagg gctcatacga
   114781 gacgtaacgc gcgcccgctt cgacataggg cttcgccaga gaggcggcga cctgtttcag
   114841 cttgggaaga tcggcggccc attcctcgat tgcgtcggcg gcgtcccaac caggcttgaa
   114901 ggactcgcgc tcgccgccgt cgggcgcttt gagcgctagc gccctggcgt cgatgacgcg
   114961 aatctcggcc ccaagatcga aaaggatcgc gccgacatcg gcggcgtatt tctggccagc
   115021 ctcgtcgccg tcaggccaga cgatcacttt gcggcccgcg agcggcgacc agtcagcttt
   115081 atcggccgcg ctggagccgt tcggcgacgt ggtcacgatg tggtcgtgga aaacggcttg
   115141 ggccgccaca gccgatttct cgccctcggc gatcacgacc ggcttcgact ggtcgaaggc
   115201 cagcttgtcg agattgaaga gcgggcgcgg cgcgggaacg cccttccaca gccaattgag
   115261 agcgccgtcc ttgtcgcgcc agaccgacag gggaaggatg atcttgcgcc cgtcgcgcag
   115321 gttgaagcgg ttcacgacga acagcaggtt gccttcggcg tccttgtatt cccaggaggc
   115381 ggcaggcttt ccgagcttcg gatggctggt tggcggggaa ggagcatcag ccgggaccgg
   115441 caggactgcc tgggacgcgc cctcggtcgg gcaatcctcc tccgggacgg cggcgatggc
   115501 ggcggcgatt tccgcctcgg tgagcggcgc gaacttgttc acgagcgcgc ctccacatcc
   115561 agaccgagca ttttggcgag caggcgggcg gcttcgccct gggagacgcc ttcaagatag
   115621 gcgacgagcg aaatcacgtc gccgcccttg tcgccggtgg cgaagtccgc ccacttgccg
   115681 cgacgcatgt tcacgctgaa cgatccggtg ttcttgtccg cgcgtttcgg attgcggacg
   115741 acatattcgc cagaagagac tttgccgccc gggagaagac gggcaaggat ggccggaagc
   115801 gcacacatcg ccgcgcggtt tatcgcagcg aagtcgatac gcgccgactt tgcgccgttt
   115861 cctttctggc gcttgaatcc gacttgcgcg ttttgtggat tttcgacacc catattcgcg
   115921 ttcctgattg agttgtcgcg gttccagtag cgttgcgagg actggcgggg ttgcggattg
   115981 agattcggaa ggccggccgg aaggtcccgg ccattcgttt ttcaggcggc gggctgggcc
   116041 tgcggcaggc tcgcgagcca ggcgcggatg tcatccgcga gaacgatcgt gcggcggcct
   116101 gccttgcgcg acttgaggcg tcctgccctg atttcctcgt aaagcgccgt gcggccgagg
   116161 gaagtgatgc gagcggtttc ttcgatcgaa tacgccagtt tgacgaggaa gggcgcgcct
   116221 ccgccgaagg gcgattgctg ctcgggaggg atgggaggca tttaggtttt ccgttgttcg
   116281 cttatgtcgc cgattgtcga cgactaacaa cggacaaact gcgcgattca cctcggcaat
   116341 tgaatgcgta agctattgat aataagcata tttctggtga aacccggtaa aatccggcaa
   116401 aatcggttgt cgtgacctcc ttatttcgac ggccaagcgt ggttgcgcgc cttcaggatc
   116461 gtcatgtcat ctgccgcctc gaattcattc ttgccctgta gcttgaaatg tcggcgccag
   116521 tctccgaccg acttgcccgg gtcgtggtct gattgggtgc gcatatactc accgatgaca
   116581 acagacttcg tccgcctttg ctttttctcg actgtgcttt cgggcggagc agcgcatggc
   116641 gcgatctcgc cgttaattga ggaactgtcg ccatctgcat gattaagttc ttggcctgcg
   116701 gccggccaca ttgttagcaa gtcggccttc ttcacacaaa ggcgacgcca aagaatcttt
   116761 gatcgagtct cgatcgtatc gccgtcaccg gttcgccaat cttcttcatg atcgagtatc
   116821 cagcggatga cggggacatc cgaaaacatg atagcgtcgg gaacatcgcc ggtgaactgc
   116881 gattcggcga tgaaacattg agcgggaacc accatctgaa tggtatcact atcattggcg
   116941 ccaaacacca taatcttctc gttgcacgcc gctccaataa ggtcactggc tgctttctca
   117001 aggtaggcgt cgccgcaaac cgcacagagt tttgaacgcc ctttcgttgc gatccagtag
   117061 accgccgcag aaatggagac ataaactcgc tcccaatcac gtgcgaaaag ctcgctccat
   117121 gcctggacgc tttctgaaag gcgcttggct tcacgacgag ctacgcgata ctcaacgctc
   117181 tcgcacccca acgaagcgca tatggcgtcc actacgccgc ctagcccgct atcgcgacga
   117241 tattcgcctt ccatccggcg ccagacgcag gaccgcaagc catcgtcgtc gagcacgggc
   117301 cttttaccgc gctctatctg cgcctgccgc agcgcgagcg cccatcgtgc aaggcgttcc
   117361 tgcgatgacg gacgcatgtg tttcagtcgg gtttccgatt ttgtgctatc gtgaccacac
   117421 acggtgagaa gtcctctttc tcaatgtgac ggccgggcgg agacgttgcg tcgtcttgcc
   117481 tggccgtttt tggacggatc gcctccatgg ctggcctcca gacgctggcc tccagggatc
   117541 gaaatgtacc cgttacgcgc tcggctccaa cttggaacaa cacgtggaac aacgtctgga
   117601 acaacatcta gagggcagaa aaaaacctaa taaaattaat tcgctaacaa cattaacaac
   117661 agtaacaaca cggtttctcc tccctaaaag tttcagactc cagaaccgag tttcagccca
   117721 gtctttgtcc tcagcctgga aggggggcgc cagcccgtca tcgagcatct ggagcggacc
   117781 gacgaagccc attggagcgc agggaaacga gcagactacc tcgcctgtcg gctggccggc
   117841 ctatccccgc gcgtctcgtt acatccccgc ctcaacggca tgacgctcga tttttcgaca
   117901 attcccaaca ccggcaacgc cgcgcgcacg gtgtcggcga cgtagttcgg ggccaaatgg
   117961 gcgtagtgct tctcggtcat gcgagtgtct gcgtgtccaa gctgggcggc gatgacgccc
   118021 atggggaccc cgcgcatggc gagcgtgctg gcgtaagtgt gccgcagaat atggaaggtc
   118081 gcggccggct cgatcttggc gcgcttgctc gcggcttcga gaggccgttg ctggtgcgaa
   118141 gccgcccatg gccggccgtc gtcgcggata aagatcggat cgcgagccgc cttgccggcc
   118201 gtcaacgccg cgaatagctg tcgcccctcg tcggtgagcg cgacatggcg gggtttcccg
   118261 gccttggatt cgcggacggt gatcgtccca gcctcggtgc cgaaatcgct cgcgcgcatc
   118321 cgggtcagtt ctccatagcg gcacccggtc aagagcgcgg cgcggaccaa atcgcgaaat
   118381 gctccgtcac atgcgttcac caaccggcgg cactcgtcct cggaaaggaa gtggatcacc
   118441 gcggcgtccg cctcccggaa gggcttcacc ttccgccaag tgtcgtcgct cgcgacgcgc
   118501 gcctcatgaa acgcatgatt caacgcagct ttcaggaccg tgagcgtccg gttcgccgtc
   118561 gagcggcgcg cgcggacggc atcagcgtcg gccagatcga cggcacgggt ctttcgcttc
   118621 atggtcatgc ggctagcgcg ggccagcttg ggcgccgtgg cgaggcccgc gtgccagtcg
   118681 cgaaggcgct tcgtggtcaa cttcccaatc tcaacctcgg caagctcagg caggatgcgg
   118741 acatttgcgg cggcgcggtc cttggccagc cccttcgagc cgcgccgctc gcgttcggcg
   118801 aaatatgctt cgagcgcctt ggcgactgtg tagggaccgt cgtcgggcgc gtggccgagg
   118861 tctcttctct gttccacctg ccaccatgcg cgggcggcgt cctgggcgtg cttgaatgaa
   118921 aagagcgtaa cgccgtccgc cgcgtcgcca tcgtggtcat cagcaatgcc gagcttcgtc
   118981 tcacggtaac gcccttcccc gatgaagcgg cgggcgatcc aggcgccact cgcctccttg
   119041 ttccgccggt aaccgagatg caggccggtt tcgataacgc gccagtaagg cttgcgacgc
   119101 ggcgccaacc cgcgccttgc ctgccgggtt tggaggttcg tgtcgcggac tgtgcgggcc
   119161 atggaaagcg tctcctgacg gcgaaatcag gccgtgccca acttgtgccc aatatccgta
   119221 gccggacgcc ggcgaacggt caagaacgta atttacgata tatcaatgca ctaaattcat
   119281 gcctaatgtc cgccgacgac cgccaaaggc tgttatttcc ccctctcacg gcgaaaacag
   119341 gggttcgagt cccctaggga gcgccaagct acgatatttt gcgacgttgt acgatgtggg
   119401 ctctatcaag gcgccgcaga ggtgtgatct ccgtcgcctt tcttcttcgc atggaaggca
   119461 tctttctcag cgtggtattt gatcgcgcgt tcgcctttag cggttaagcg ccatttcttg
   119521 cggaacggtt ttatgaactc atatttgctt aatgcgttga ccgcttgctt gtggagctgc
   119581 tcgtaattgc cttctgtgat tctgcggagc gtggaaactg cggtgtcgga aagaaagtct
   119641 gcaccataga actccatcca aggatgcgtg cgccgatatt cgcactcatc gtagtcagcc
   119701 tcgcgcttca atcgaaaagc tttctcaatc tgggcgcaac tttcagcccg tctataattt
   119761 ttagtccagc aataatggtc gttcgatcga gatccaattc ctatgctccc gttcgccagc
   119821 gcctctgcta tcgcaattgt cttgactttc ttggaaatac cgcaactgtc gggtgtatct
   119881 ctgcctcagg cgatccgata agataaccta gcgaagcgat gccgcaatat cagcgatcga
   119941 tctgaagagg atcagtggat cgtcttttga gggaatgaaa ccacgtcgca cccagaaggc
   120001 agcagcttcg gcgtcaaccg cgttgacgac cagggcgcgg cctccaatga gacttgcggc
   120061 cgtgacacac cgttgcaatg catgcttgag caggccggcg ccaacgccct tgccggtcca
   120121 attctggtcc gttgcaagtt gtcccaggag caggcagggg acagggtcgg gcggctggcc
   120181 tgttcggaca gatcgcggca gcactgaagg cacgattgcc gttggcgcga gaccataata
   120241 accgatcacg cgattggctt catggacgac aagaacggcg gtaaagcctt tctcctgatt
   120301 ggatagcgct cgggttttga gccaacgatc aagtgacggc ttgccacagg agaaccccgc
   120361 gagatcgtgg gctaccgtca ataattcagg accggagatc gccaagcctt agttcccggt
   120421 ctttgaaccg ctggtctccc acggggccgc acgcctgaag agttcaacca tctcgggaac
   120481 cgcggcggcg ggcttcgata atgccgccgt gaaggcctgg aaccccgcag cgctcatccg
   120541 aatgggcgcc gtctccatca gcacctcctc ggccgctcgt acggccgcat cacgtacgaa
   120601 atcggtgcgt gaacggccgc gcagcgccgc agcccgatct atgatggcga tgtcagcttc
   120661 gggcagccgc atcgaaaccg gatgctcctt gcgctcaaca gctcggggca tgagaaacct
   120721 ccatcgcaat aatatagagc actgtagcgc gttttgcaat acggaacccg aaggcagggc
   120781 ttcaacagga aaaaattata acgcgatttc aatcacatat gtgttcgtat ctttgccccg
   120841 accggcgcgt caaggaaatc agtgagatac gacctcactg gcgaaaatcg tctaatatcc
   120901 gtcgaataaa cgcttgcgga cttaggcggc atttacgccc actgtccttc ccctcgcttc
   120961 ccatcccgag cgcgcgatac cgcgacgaat cctgcggaga actccccgca acatggcgcg
   121021 ccgcccgctc cgcgacgata agccctctcc atgtgcgggc gcttcacatg acgccgtcca
   121081 gattgcccac gaagcgagcc gaagagaacg cctccagaac ctgaaaaatc ctaatccaga
   121141 gagggagttt tttgcgcggc atgcacgaat actgaacaaa tacgcaactt ataggaattg
   121201 cttggtgacg gcggacattt ggacgccact cttcgccgtc cccatcccgc tggtgacata
   121261 cgcctgatgc gcggtcagat cgccctggcg ataagcgcgc gccgacgatg accttgtgaa
   121321 gcagctctca cggaagccac gtcgcgcgcg ggccgaaagg attgtggcat tcgagagacg
   121381 agtggaaccg attttcattg ttgttcaatg atatagctca gattttcttg caaaaaccgc
   121441 caagcgggcg ggaccgcccc cgtcgccggc aaaccaaagg gctcccgtcg tccgccgcag
   121501 gataagcccg cgaccgccat gcgttcatga cttggcgact gagccgcata agcacaaatg
   121561 aacatcctga gggctgccaa ttcctcaaag gtggaccatg caaaaccccg ggcgctgcag
   121621 gcaagtcctg tttgtctcga ttggagcggc gcttgtcgtt ctggtctttc tcagcacatg
   121681 ggctttcgtt agccgactcg attattaatt gacgaaaatg cccgcgcgca ggccgagcag
   121741 cgcagccgct ggcggggcgc ccgcacctcg atcgttccgg gaaacgtcca cctgtgcaag
   121801 cggttagagc cgtgagccca accggaatta taccggtagc gcaatgactt agtaagaaaa
   121861 aaaggctaaa tgtttctgga ttatgtcgga ggtttcaagg atgttcacta aaccgaaatg
   121921 ccctcattgc gaggtcgagc tctcgaagct cgacgctaag cgaatggtgg ttggggatca
   121981 attcggtggc acattttggt atggcattgt ggctacctgc ccctactgca agacggtgat
   122041 cggcgtatca atcgacccgg ccgatgcatt gcagaaagtt gcggccgaaa tagcggaatt
   122101 gcgaaagctg ctggcccctg cgccgctcat agaatagcgc gctcttcgcc cggactgcct
   122161 aaaagcaaaa acgtcctgcc cgccggccgc tggcgcagga gacgtcgccc gcgcgcatgc
   122221 cgagggcgcg ttgtgcaccc cctcccctgt ggcgccgcca atcattccac ggagtgcggc
   122281 ggaaaccgcg cgtcacgacg accttgttcg gagcattcca agcgtttaac aaactgagcc
   122341 gctcttcaag cttcgagcgg cgattttatt aataccggag cgaagtgcag aagatggtac
   122401 taagaattga cgttctggcc actctcactg catatttttc aattgcgcct gccctcgcat
   122461 tggattcaag ggcttacgct ggccttcttc gcctcgaccc gcaaatgcgc ctggaacaaa
   122521 tttgtgatct cgaggcaatg gagcgtatcg gaagagaaaa cagccgattt cggccggatc
   122581 gcgcaaaaag cgatgtaatt tcccatccgc aacatcttgg cgacatactc aaagcgccgg
   122641 gcgccgcttt ccggagcaat aacaattggt attcgctttc attcatatgc aaggcttcgc
   122701 cagaccatat gaaggtatta tcgttcgaat ataatattgg cagcctgatt ccagagtcaa
   122761 aattgagcga ctacgatttg tggagatgaa actgcgacag cttcgaagtg acaaacggag
   122821 cacgcttttc atcagcgagc gcgtcgcgtc cttcgcagac gcgtggatag aaacgccgcg
   122881 tgcgatgatc gcctcccatg tgcggcgctc caacggcgcc gaaatctgca ttgatatttc
   122941 tatatatgcg ttcgcatctt taccccgacc agcgcgccaa caatcctgtc aatattccgt
   123001 caggcgtcag ccgtctgcgc gggccgcgta aggacctcgt cgctgtccgc cgtcgggaac
   123061 gccagtctaa acgtcgcgcc gccgccgggc gtctcctcga cccagacgcg cccgtggagt
   123121 ttcgtcatca gctcccttgc gatggcgagg ccgagacccg ttccgggcct tgtctcgctc
   123181 tttcgccaga acggctcgaa aatcatctcg cgatgagcgg gctccacgcc ctccccgtgg
   123241 tcgacgacct cgaccgtcgc attggcgaga acgcggacga tcaccgttcc gccctcgggc
   123301 tcggcgcgcg cggcgttttc gatgagattc gtcacgacgc tctcaatcgc ccattgatag
   123361 cccttgacga tcaccggtct cgccgggccc tcaaaggcga tgcgccggcc atgggcgagc
   123421 gccagcggcg tgtagtcggc cgcgacggcg agcgccgtct cgccaaggtc gatctccgga
   123481 acggtcgggc tcgcgccgcg ctcctcgacc tgcgccagca ccagcaattg ctcgaggatc
   123541 gtctgaatgc gctgcgcgtc gcgcttcagc tcccgcttga tctccgtttc gtcaagcttg
   123601 tcgacgcgcg tgcgcagaat ggcgatcggc gtgcgaagtt catgcgccga attggcgatg
   123661 aagcggcgct gccgcgccac gccgtcgtcg acgcgctgga aggcggcgtt gacggcgttg
   123721 atgaagggaa cgacctccga gggcagtccc tcgacgggaa cgcgccggtc gagcgagtcg
   123781 agatcgatct cggagacggt cgccgcgctg gcgcgcagcg gctggaggct tttccgcacg
   123841 acgaacagcg cgacgagcga caatgcggcg cataagaggg cgtaagcgag tagatttggg
   123901 atcgtgagat aatagtagag cgcgaagacg agatcgtccc agtggaagtc ggcgccgtag
   123961 acaatggtgc cgaagcgccc gatgggcgtc ttgaccatgc gcgccgagcc ccgagccttt
   124021 cgatttggat cgccgacgat gtgaaaggtc gagccatagg tctcgatgag cgtcatctcg
   124081 gcgcgaaaat attcggcgag cgcggcgtcc gagcccggca ggacgacgcc ggaggtcgcg
   124141 tcgaaggccg catatctgaa tgacggattg cgtgcgatat gcgcccgcaa tgcgtcagtc
   124201 atttcgacat aggctccctc cgggcccttt cgcagcgcgc tgatcaagat gacgcgcgcg
   124261 cgtttggagg tcagcccttc gagccgaaca tagccgagat cctcaattcc cagcgccgaa
   124321 agaggaacca ggacggttac aggcacggtg aagaaggcga gcagcgagaa ggcgacccaa
   124381 tagacgacga gacgcgatga aagcgatcgc gcttgcctca cgccggcgac ttctcgatga
   124441 gatagccgat gccgcgcagc gtgtggatct ccacgcccgc ccgacagtcc ttcagccgct
   124501 ggcgcaggcg cgagacggac attttcagcg cgtcgagctg cacgctgtca ttgagcccgt
   124561 acatctcgga aacgagcgtc gtatgggtga cggcgcggcc ggcgcggcgc acaagcgact
   124621 cgagcagcag caattcgcgt ttcgagacga cgaagggctt gccgcgcacg aaagcctcat
   124681 gctggttgag atcgaaagag agatcgccga tcgcgaccgg cggcacgatg gatctgtcgg
   124741 cgcgccgcag caccgcgcga atgcgcgcca gcaattcgtc gacgtcgaag ggcttggtca
   124801 gatagtcgtc ggctccggcg tcgagcccat tgatcttttc gtcgagcgca cgcgcggccg
   124861 tcaccagcat cacgcgcgtg ctgggccgcg aaacgcggat cgtctgcaga atggagacgc
   124921 cgtcgccgtc gggcaggcgc cgatccagca ggagcagcgg atattcatat tgccgcaacg
   124981 cctcggtcgc ctccgccagc gtgccgacgc aatcggccac atagccggac cgcgtgagcc
   125041 gttcccccat gaccgcagcc aggtcgggct gatcttcgac gattaaaatc cgcatctgaa
   125101 caggttccgc atctggtttc cggtcggcga gaagcgagat tggagacagg cgacggctca
   125161 gctttgaccc tgtgttgttt ccttgcaaca cggctttcca aacggagctt ccacaaaaac
   125221 ggcggcaaaa gcgttacgtt gccgttacgc gcctcttggt aaagatcaat tcgttcatta
   125281 ccgaggatgc atcgttgcag cggctggttc ggctctttgc gatattcgct tttctccaga
   125341 gcttcgcgct gagcgccgct ctggagacga agcacgcgca aaatgccgac gcggcggcgc
   125401 cggcggcggt cctcgtcgcg ggcgactgtg gagctctcgg ggacgatggc ggggacctcc
   125461 cccgacaatg ccgtcacgat ccatgctgca ttctatgctc gtccggctgt caaggcaaaa
   125521 ccggcttttc agtagctatt ttatcggcgc gcgcggaatt tggagcgcca gaaatccgga
   125581 taggctccgt cgcccgcgcc gacggcgttc cggacagacc gaccgccata ttggcggggt
   125641 ccgtctccca gcgcggaccg ccgctcaact cctgaccgac cgcaaccggc ctttcgagcc
   125701 gaatgtcgtt atatgcgcgt gtctcggagc cgcgccagga gattaccatt atgcagtctt
   125761 ttcgcagcac cctttggcgc ggcgtctccc tttgcgcctt ctcggtagcc gcccttagcg
   125821 ccacctccgt ggtcgcgcag cagaaccttc cggtcatcga tgtcggcgcc ggggcgcgtc
   125881 gcgcggcgcc gggtccggcg acccgggcgc ccgtggccgg cgcgcccgct tcgtccggcc
   125941 cgcgcacgcc cgccaacggc caaccaggag cagcggcggc ttccggcgac gcgctgacgg
   126001 cgcagaccgg cgatcgcgcg accggctatc tcgcgcagcg aacgacttcg ctcaagctga
   126061 acaagcccgt tctgcagatt cccgtctcgg tgcagacggt cacccgtcag acgatcgacg
   126121 atcaacagac gaccgacgtg tcccaggcga tcatcggcaa tgtcagcagc gcctcgccgc
   126181 tgccgatgaa ctgcacgctc tttcaaaatc ttatgatccg cggcttcccc accgggacgc
   126241 tgtccatgtc gaatctctat cgaaacggcc tcctcgtgcc gaaccagcgt tgtccgagca
   126301 cggcgaatct gcagtcgatc gaggtggtga aaggtcccgt cgcgatgctt tacgggcgca
   126361 tcgagcccgg cggcctcgtc gacatgatcg tgaagcggcc gctcgagacg ccctattatt
   126421 ccttccagca gcagggcgga tcgttcggcg tcgccagaac gacgttcgac gccactggac
   126481 cgctcacggc ggataagaac tggctctatc gggtcaacgc cgaatatttc cacaacccgt
   126541 ccttcatcga tttcgtgaac gacgaacgct ggttcggctc cgcgacgctg acctatcatc
   126601 cgatccagaa tttcaagctg aatatcgacg cggaatataa ggacaacgtc tataccgacg
   126661 ccaatcccaa cattccggcc atcggctaca acgccgcgcc gataccgatc agccgctata
   126721 tcggcgatcc gagcatcacc gtgaacaatc cggatcacga catgcgccgg ttcgtcgcct
   126781 atgactggaa atacgacatc aatgagaatt ggaatgtcgt gaatcgcttc gcatacagca
   126841 atacgcgttc gatccagtcg agcatgttca atatttgcgt gaatgcgccg ccgatccccg
   126901 gcgccgccgt gccgcccggc gcctgtcccg cgaacagccc ctttggaacg tcgaccctgt
   126961 cgctcaattg ggggccgctc agcatccgga cgatcagcgg caatctcgat ttgaacggca
   127021 agattcagac cggcccgctg cagcatgtgc tgctcttcgg cacggatcat gtgagttccg
   127081 ccaatgtcgg cgacatctat caggcgaacg tcgcgcagaa catcaacgtc ttcgcgccga
   127141 tctattcgcc cttcggcttg tctcgcttcc tgatcccggc gaacggcgcg gcggtcatcc
   127201 gaaagcagga atggcagggc ttttatgcgc aggacatgat ttccgccttc gacgaccgcg
   127261 tgcatctgct gctcggcgga cgttacgatt ccgcctcggc cttgagctcc gtcggtcagt
   127321 cgacctccgc catcatcaac aacgccatgg accgggccaa tttcctcggc gtttcggtga
   127381 ccgatcactt cttcagccca cgggcgggcc tcgtgatcca gccgatgccc tggctatccg
   127441 tctacggcaa ctacacgcag tcctatggcg tgaacaatgg cgtcacccgg gccaacacgc
   127501 cgctcggctc gcagcagtcg acccaatggg agggcggcgt gaaggccgaa ttcttcgatg
   127561 gaagggtgct tgcgactgtc gcgtatttcg acatcaagaa atacaatctc gcgcagaact
   127621 ccccaaccgc cccgaacgcg ctcaggggct atgtcgtgga tctcctcaac gcccggagcc
   127681 agggcgtgga gttcgacctt aatggcagga tcgatgaaaa ctggagcgtg atcgccaatt
   127741 actcgcatct cggcacatat gtgaccaaag ggtcgatact tcccgccaac gacccgttcg
   127801 acattcgcac gcaagcgccg gtcgtcggca agcgcctccc tgcggtgccg gaaaacatgg
   127861 gcagcgtctg gctgaaatat gacgccgccg gcgtcttccg gggcttcagc gccgccggcg
   127921 gcttcagcta tttcggcaat tcctgggtcg atcctgcgaa cacctatctc aatcccgcgt
   127981 acacgctggt gagaagcatg gtgtcctatc gctttcctgt ggggccgacg catgtgacgg
   128041 cgcaggtgaa cgtcgataat attctcaacc agaactatta ttacggcaca tcgctgttcc
   128101 ccggccgcta tgccggaacg gccggcgtcc cgcgcaatgt catgggttcg ctgcgcgtag
   128161 agttctgatt tcgtcaaagc gccgtgggcg gagcaggagc caccctgctc cgcccacggc
   128221 gctcttcctt caaacgctga ttgtcagtcg cggatccaga agcggagtag aatgcgctca
   128281 tctccttcca gcgcgtcgcg cccgtgcagc atccgccgat tgtcgatcac cagcagactg
   128341 ccgggccgca acgcgattgc gacgctcgcg ggcccgggaa actcgtccag cgccgccatg
   128401 agaggcgcgc aggacgcaga gagcgaccca gtttcgacga gccacggcgc gtaattgaga
   128461 cgccagcccc tctccgcatc tccgtcgagc accgggagac tgcccgcttc atgcatgccg
   128521 tcgattttgg gaaagcgcgc tttggtgcgc cgcaaggcgt cgcgctgcgc ggcgggcgcg
   128581 gcgtcgaaga tcggcctcgt atccttcagc cgcatctcgc ccccgctctc ctgctgtgcg
   128641 acgcagagcc aggcgacgta gcgcgccatc ggcgagtccg tgtgataggg caacatatcc
   128701 ttacgcctga aataggacgt ggcgccgggc tcgacgcgga tttcagtccg atgcccgatc
   128761 ggtccgagtt cggcgcagac cgccgtgaaa cgcgcgagcg cgaccggcgc ctccgagaga
   128821 aaatagcctt gcttcgcgac cgtttcgcgg acactgtccg gagtcacgac gcctgctccg
   128881 ccacctgcgc cgcgcgcgcc ggatcgacgg gtccgggcag acaacgcact tgtgcgaagg
   128941 cggccgccaa ttgcgtcgca ggatcttccg taagggagac cgaccgccaa gcaatgaatc
   129001 catccggacg aacaaggagg gcgccgtcgt cgaaaaggcc cgtcttttcg aggaagcggc
   129061 cttcttcgtc cagcgcgtcc accgacagat gcgccgccag aatgggttcg ccctgccccg
   129121 caaggcgccg cgccgcctcc gcccacgccg cgccgcgcgg gccgacgaat agcgtgtaat
   129181 cccgaccagc gaaatcatgg ctcgacagga ggcggtcgtt ctggcgcaaa acgacatgtg
   129241 cgaggcgcgt gccgggcgaa ccggaaggcg tcagcgggtt ttccgtctcc gccccgtcgt
   129301 cgctggcgtc gagcgcgatg gcgtcggagc ggtagcgata gcccatcgcc gcgctgagat
   129361 aatcggcctc atgcgcgcgc aggcgcacat cgtcgcgcgc gggctgaagt cgttcgacat
   129421 aattggcgag ctgccgcgac aaggcgatat gagcgaccgg caggcgctcg gcctgatagg
   129481 cgtcaagcag cgccgggccg gcatggcctt tcagcacgaa agccagcttc caggcgatgt
   129541 cggccgcatc ctgcagcgcg gtctggccgc cgagcccgcc gaccggcggc atgagatgcg
   129601 cggcgtcacc gatgaggaaa acgcgacgat cggcgatccg cttggcgatg agcgcggatt
   129661 ttcgccagaa cagaacgtcg agaattttca cgtcgatagc gccgaggccg agcgcgtcgc
   129721 gcaccatggc ggcgcaacgc gtcgcgtcat aggcggacgc aggttcggcg tcgggatcga
   129781 tggcgatatt gagctggccg cgccccggat cgtcgcaact cacgaaaacg ccggagaagg
   129841 acggattgcg caaatagcac agcacgaatc cgccgccggg gatcagtttc gcgggatcag
   129901 cctcgaacag gatcgagacg gaatgcgaga tgacgcccgg tccctccatc tcgatcccga
   129961 gcgcgtcccg cgtgacgcca tgcgccccgt cggcggcgat catataatcc gcgcgcacct
   130021 catagtcccg gttcgaggcc tcgtcgcgca atgtcgcggt cacgccctct tcgtcttgcg
   130081 caaatgtcgt gagcgtcgtc gaaaagcgga tatcggcgcc ctgcgcgcgc gcatgtttga
   130141 aaaagaccgg ctcgacgcgg tcctgtccgg cggtgcagat ctgcgccggc gagatgctcg
   130201 gcccgtcgaa atcgcttttc ctgatgagcg ttcgctggcg gggaccggcg acggtttcgg
   130261 cgatataaac gtcgacctca ttggcgccgg cgcgggagat ggcgaagagc tcgctttcca
   130321 acccgggaac cacccgcagc agctccatgc tgcgacggtt gacgccatgc gccttgggat
   130381 gccgcgacgc cgcggcgtga cgctccgcca cgatgcaggc gacgccgcgc catgcaagca
   130441 acatggccgc cgccagaccg gcatagccgc cgccgcgaac gagcacttgc gtgcgttcga
   130501 cctgcaagct catcgccccc tccttcgccg acgcgttttc tcggaacccg cgcgttaaat
   130561 ctgaaaggcc gtccgccgca cgccccgcgt tccggcgaga cgcgacgaca gcagcatcgc
   130621 gcaaaccgcc tcgggcgcga cgagcgccag ataggcgacg gccggcatgt cgagatgaag
   130681 cccgagcgcc gtcaaaggca gcgcgacgca ggccgcggcg agcgcgtccg tcatggcggc
   130741 gtccgggaag cggccggcgg cctgaagcgc gccacgaaac acattggcga cgaagcggat
   130801 cggcagggag atggcgagcg ccgcgacgaa ggtcgaccac cagcgtccct cgctgtgata
   130861 aagcgcggcg ccgagacgat cgccgctcaa ttgaagcaac aaggcggcga caagcgcaac
   130921 aggaaggccc tggcgcagca gtggccggat gcgatcaatc ggcgcgctgg cgagacgaat
   130981 agcgagaaaa cgcgtcaacg ctgtgaaagg ggtcaacgcc agaagaatga gcgtctgtcc
   131041 cgccgcgtag caatcgacgc gcgacagctc gaaacgtccg atccagggag acgcgaacag
   131101 cgcgaaggat gcaaggacga gcaattgcgg agagagaatg cgcgcggctt cggacagggc
   131161 gtcgacgaca atggcgcgca cgacgggcca gggcggaagc cggggccgcg cctcgttgcg
   131221 gaaacccacc atcgcaaaac tcgccgccgc tccggcgagg gcggccgcga ggctcgccgc
   131281 gaagacgccc gaaaagccga agccgagcgg atagacgaag gcgtaagcga gcgccgcctt
   131341 catcgcgatc tcgaaaaatt tccagctcag cgccgcgcct cccttgtcga gcgcgaacag
   131401 gatgaaaaga ccgacgcctg agagaattcg aaacgggatc gcgacgaggt gccagcctag
   131461 cgccgcattg gcgaaatccg cgacttcggc ggcgcccccg acaaagcgca gaatggccgg
   131521 gtatgcaagc gcgccgcagg cgctggccag aagcccggcg acgacggcga cgacccataa
   131581 atggccgacg atcttggcgc gatttgacgg gtcggatgtt ttggcgaccg ccacggaagc
   131641 gaccgcgccg attcccgccg ccagcgcagc gtcaagcatc gcgatccggc tcagcaaagc
   131701 gtagctcgcc ggcgcgcccg ttcccagccg cgcgatcaac gcaatgtcga tctgcgccga
   131761 gaccggcgcg atcgacagcg tcgcgagcag aggaaaaaag ccgcgccaga agcccgcctg
   131821 aatcataacg gcaaactccg ccacccggga aaggtcgtga tttcgggcgc cgcgaccgtg
   131881 aaatagccga aaaactcatc gcccagggga agcggctcct ccagctcgat catctcgacc
   131941 tgacgccccg cgtcgagact gcggcacttc cagccgacga cgagatttgg gacttccttg
   132001 cagccgatca cgagccccat cgcagcgcta cggtcgcgca ccgcccaacg cgcggccgac
   132061 gcgccgatca gcgactgcaa cagatccttc gtgaggcggt cagcgaacgc cgactgccgc
   132121 agccaaacgt aaagccacaa ataataggac caggtgaagc gaacgccgcg ctcccgcgcc
   132181 cattccatga aaggcgaaaa gatcgacatg ccgtccgggc cggacaattc gagaagctcg
   132241 gggcagatgt cgaaggtcga atgccagtag gcgcgcaagc tgacgtcgat gcgcgcatag
   132301 gcgcgcgact ccggaggata attcaggatc agcttcggcg aggtcagaac gtcgtataat
   132361 tccggatcag tgcgcgcaag cgaggtttga ctcatgtcgc tggtcctctg aagtcgtcga
   132421 gaagatgtcc cgcagacgct tgagatcgat cacgatcgac tcgtagtcga tattgccgtc
   132481 ccgctcgtac gtcatcgtcg cattcggctt gtcgaagagg tcgcgccgcc cgcgcagaaa
   132541 atcgagcgtc ttctccgaca gttcttccga atgcgagtcg tggatgacat acgggggcgt
   132601 cgtcgcgcgg ctgtagcccg ccacatgaaa atgcggcgtc tcggcgatga tcttgtccca
   132661 ggcctcgagc ggcgcgccgc aattgagatt ggcgcaaacc gcattcgagg cgtcgaagag
   132721 cacgctggcg cccgtatccg cgatgaggcg ctcgaagaag cgcggcgcct cccatccgcc
   132781 ttcgaggata gagggataat tctcgatgaa caggcgctgg ccgagcattt cctgccaaag
   132841 atcgacccgc gtgcgaacgc gatcataatc cttcacatag tcgagctcgc cgagatgaaa
   132901 cagattgacg ccgcgatggg tgaagctggc gccgtgatcc gaaacgtaaa gcggctgcat
   132961 gtcgcgaatg agcacgcgaa ttctctttgc gaaatcctcg agcgtctcct gatccgcgtc
   133021 gatgaattcc gagaacatga tgtggaagcc gaccggacaa tcgaaggccc gcgcgagttc
   133081 cgccggcgga acgccgatga aattgtcgat cagaaattcg cagtaatcga tatggccttc
   133141 agccaacatg cgccgcacca tgtctgcggt ctcggtgagg gtaaagttga agccaatccg
   133201 catctcgatc ccccgcgcgc cacatgaaga aagcgtgcgc cgccggcgac ggcgcacgcg
   133261 acggcgttac gcccagcagg cggtgccgca atccgcgccg gcgcggccgt taacggcgag
   133321 ggcggtgcgc ttcacgatct tgatcgtcat cttagcctcc aattttaatg atgagcatct
   133381 cgcacgaaat atttcgcgca tcacatgaat gctcgacaag tcatttgtga attgcgagca
   133441 ggtatattca agcatatata taatatatga gtcaacaata attccgttat gtctatgtta
   133501 cgctggatca atttagattt tagcagattc agcgtgagtt taagttactt gacgtctttg
   133561 caatgctcgc atcattgccc gcccatgggt tcgaataacg tggcgagcgc agaaactcct
   133621 catccgtcag cgtcttcaaa aaggcgatga gatcgctttt ttcctggggg ctgaggtcga
   133681 tgggaacgat cagatcgctc ttgtgcggat tgacgcggcc gtctccggcg agcgggccgg
   133741 aagcgacgtc gcgccctccc gccgcgtaga gatcgacgac gtcttcgaga gtcgccacgc
   133801 tgccgtcatg catgtagggc ccggtcaccg cgatattgcg caggctcggc gcgcggaact
   133861 tgcccatatc gtcgagcgca tgcgtcgact cgaacaggcc gcgattgggc gcgggataat
   133921 cgcccttgcc gctgagattg tacatgccgg tattgtggaa gggcgtctcg atctcgcgcg
   133981 tgcccgcgtg atagaactgg tcgtcgaaat tcacgctgcc atggcagtga tgacactcgg
   134041 ccttttcgcc gaagaagaga tccttgccgc gcgtctcctc cggcgtcagc gaggcctttc
   134101 cttcaagata gaggtcatat ttcgagccgg ttgaaatcac gccccgctcg aaggcggcga
   134161 tcgccttgat gatgttgccg aatgagatcg gctcggcctc gttcggaaag gcgcgcgcga
   134221 aggcgcgccg ataggattcg tcgctcttga agcgcgcgac gatttcgccg cgattcgcgt
   134281 cgttcacgcc catctcgacg ggcccttctc caaagagcgg gccttccatc tggcgttcca
   134341 gcgtcaccat cgccgggttc gcccaggtca gcgtcgcgcg ccaggcggcg ttggcgatgc
   134401 tcggcgagtt tcgcggcgtc tgttcgcccg tcgatccgat cgcgaccttg cggccgtccg
   134461 tgaaggcgcg ctcctgcaga tggcatgagg cgcaactctc cttgccattg ccggaaagcc
   134521 gcgtgtcgta gaagagcgtt cgcccgagct gaaatcgcgc ctccgacatt ggattgtcgg
   134581 ccggaacgcg gggcggcggc aggaagctcg ggagattcca gctccatttc tccgcctcct
   134641 cgcccgccga gggaacgatc tgcgccagaa gggcgacggc cgccgccgtc tttcgccaat
   134701 tccgcattat ttgctctcga ctttgaaaag tttcgccgcg acatttccgc tcttggcgcc
   134761 ctctcccggc tgcgcgcttt ctttggcgcc gaggccgaag gcgtcgaaga cggccgcgca
   134821 ttcgggatcg gtcggcccgc tcatgcatcc cgtggcgccg cccttgtcgc gattgagatc
   134881 gaacggcgca agaaggcttt gcagatcgag aacgacgcgc tgcttgacgg gatcgaagcg
   134941 cgcaagcgtc actggaacgc gattgggagt ggcgcaggcc acgatctcgc ccgttatcgg
   135001 atcgcctttg caccctgtcg atccgagatg gagcatccag gtcgcgacgg tgatggtgcc
   135061 gtcggcgttg ctctgtatcg gctccggcgt ctgatcggcc ttctccggcg cgtcggcccg
   135121 cggcggcggg ctcgcgctac ccgcggcggc ggcgcgcggc ggacgcggcg gcattggcgg
   135181 acgcacgatc ccgccttccg gcgcgacttc gagcttgacg aatttacgac cggcctgcca
   135241 gctccagctc atcgactgaa tgtcgagcgg cgccggcgcg gtcgcgaaat tcgaatggtt
   135301 gagcgagact tctttcccgt cgtctccctt gccgagggtc ggcacgccga tcacgaagga
   135361 aaggccctga tagcggccgg ctggaacctg ccccgtcaac gtggcgttgg cgcccttcgt
   135421 cccgcgacaa ttgcctgtct tgtcgtcgaa atcgatgagc gcgacattgg cgtattgcca
   135481 gtcgttgcgc gtcagctcga tcggcgtggc cttgccgttt ttgtcgatca gcgcggcgtc
   135541 ggagacgtag aagctcgctt cgcggagctt ggcgttcaca tggttcgcgc cgaggccatg
   135601 aatgtcgtgg ccgcaatcga ccggctggcc gtccgcggcg agcgcgaagg aaatctcgac
   135661 ggcttgcggt ttcgcgggcg ccgctgaaac gccggcggcc cccgcaaccg tcgccacgaa
   135721 aataatgaag aactcggacc gcatcatgct ccctcgattt ttctttcgac gctttcgccg
   135781 attgtgatgc gttgaacgcg cggcgcgccg aaaacccgac gcgccgccgt taattttttt
   135841 ccggtcacgc gcgcgcgcag ccgccgtgag acgcgcgatc gcgcaattgg gcgaggcccc
   135901 gcgccaaacg ccgttcgacc gtgcgcagcg tgacgccgag atggcgcgcg acctgctcct
   135961 gactcatctc ttcgaaccaa tagagaagaa agacgcctcg gcacgccggc ggcagctcgt
   136021 cgagcagcgc cttcatctgc ccgcgcgtta tttccggctc gacggctggt tcgtatccgc
   136081 aagcatttgc agaggcgaat tcatgcgcaa cgtaacgcag gcgcgtcgcc cgccgtcgca
   136141 gcgcgtcgat tccggcgttt tgcacaacgg cgaaaagata agccctcgga tagcgccagg
   136201 ccgcctccgg ctggcattga atcaacttca aaaacgcgtc atgcacgacg tcttcgtcgt
   136261 cgagcgcgcc aacgcgtttt cgcgcgtggc cgcgcaaaca ttgcgcatga tcgcggtaca
   136321 gcgcttcgaa gaagtcgcgc tcggcgttca tcgtcgcctc catgacgggt gcgttcggcc
   136381 gcgacgcccg cgcgcgtcgt gacgtcgggc ggccggttga tataggagga aggtcgatcc
   136441 gcagcgcgcg aggcgcgcgt tacgacgcgt cgtaagagcg atgcccggcg aagacgtcgg
   136501 gcggaccgcg cgcggcggcc aaacggcgcg ttacagacgc gctcaacgct ttgtcgaagc
   136561 ggcgccagtc aatgaccgta tccaggcggc gcggcgtcgg cgacgcgctg ccgacggcga
   136621 cataaagccc gccgaaacag gccgcgccta aaacgcagca cccgctttcg tcgacatgtg
   136681 cgctgtcggg attgagcgga ttcgagagcg aacacgccgc catcgaaagc gccgcgccgt
   136741 tctccggccg ggactgcgcg gccgccagaa cagacaaggc gaaaagccag cacgccaaag
   136801 cgcacgcgag gcgcgctctc ccgaaaagaa ttttcaagca aaagtgcatg gcgcgcgaag
   136861 gataggacgc atcgccgaaa ttgcaattgg attatgtcgc gcgcagcgta acgaagcgaa
   136921 ggaaattcgt tacgatcaaa aacgatcctg tcgcaccctt gtcggcaacg gcattctcgc
   136981 cgcaatggcg tcctcctggc ggcgagcggc attccataaa atcttaggcg gacccgtccg
   137041 gctccttcga aattcctaat agagccctta catcgaacgc gcccattttc cgtgagcaac
   137101 tctcgctgag gagatcgcgc tcatgagcga cgtcgtcttt cttgttcttg gcctgctcct
   137161 cttcgcgctt gtcgctgctt atgcccgcgc ctgtgcgcgt ctctagagga ggttcgtcaa
   137221 tgtccgagcc cgacatcggc ttgatcgtcg ccgtcctgct tggcggctat ctcgtttact
   137281 cgctgttgcg tcccgaaaaa ttctaaccga gagggccggc tgcgcccggc tgacgccatg
   137341 acattcatcg gattggctca gatcgccatc gtactcgtcg ccgtcgtctt ggcggcgatt
   137401 ccgctcggcg gctatgtcgc ccgcgttttc gccggcgagc aaaccttgct ctcgcccgcg
   137461 ctgtcgccgg tggagaacgc cttctaccgc tccgctggcg tcgatccgtc gcgcgagcaa
   137521 ggctggcaag cctatacctt cgccatgctg gcgttcagcg tcgtgggatt cgcgtcgctc
   137581 tatgcgttgc agcgcctgca gggcgtcctg ccgctcaacc cgcaaggctt ctccggcgtc
   137641 ccggccgatc tcgccttcaa cacgtcgctg agcttcgtca caaacaccaa ctggcagaat
   137701 tacggcggcg agacgacgat gagtcatctc acgcaaatgc ttggcctgac tgtgcataat
   137761 ttcgtctctg cggcgacggg tctcgcaatg gccttcgccc ttgtgcgcgg tttcgcgcgc
   137821 tccgaatccg cgaccgtcgg caatttctgg gttgatctca cgcgagcgac gctttacgtg
   137881 ctgctgccgc tctccgtcgt cttcgcgctc gtcctcgtcg cgctcggcgt tccacaaacg
   137941 ctcgccggct cgatcgaagc gacgacgttg gaaggcgtca agcagatcat atcgatcggg
   138001 cccgtcgcca gccaggaagc gatcaaggag ctcggcacga atggcggcgg tttcttcaac
   138061 gccaattccg cgcatccctt cgagaacccc aacgcagcct ccaatatgtt ggagattttc
   138121 gcgctgctcc tcgttccctt tgcgtcggtc ttcgcttttg gccggaccgt gctcgatgcg
   138181 agacaggggc gggtcatcgc gatcaccatg gggatcgtgc tcgtcgcggg cgtgctgatc
   138241 gcctattggg ccgaagccgc gggcaacccg cttctaacgg atatcggcgt cgatccgtcg
   138301 ccggggaata tggaaggaaa ggaagtgcgt ttcggcgtcg cggccagcac gctcttcgcg
   138361 gcggcgacga cgggcacgag cacgggcgcc gtcaactcga cgcacgattc cttcacgccg
   138421 ctcggcggct ttgttccgct cttcaacatg ctgctcggct gcatctcgcc gggcggcgac
   138481 ggcgcgggcc tttacggctt cctcgtgctc gccgtgatcg cggtcttcgt cgccggtttg
   138541 atggtcggcc gcacgccgga atatctcggc aagaagatcg aaacgcggga gatgaagctc
   138601 gcaatgctcg ccgtgctgat ctatccgctg agcgtgctcg gcttcaccgc cgcgtcgctg
   138661 atgctgaaga ccgggctgga cagcctcgcc aacgccgggc cgcacggact ttccgaagtt
   138721 ctctacgcct tcgcgtcgac caacgcgaat aacggctcgg ccttcgcagg cctcgccggc
   138781 aatacgcttt ggtacaatac gacgctcggc gtcgccatgt tcgtcgggcg cttctttttc
   138841 atcgtgccgg ttctggcgct cgccgggtct ttcgcggcga agaaaaaggc gcccgcttcc
   138901 gtcggcacat tcccgactca cggaccgctc ttcgtcggcc tgctgctcgg cgtcatcctc
   138961 atcctctacc tgctgcaata tttcccggcg ctcgcgctcg gccccatcgt cgagcatttc
   139021 ctgatgcatg ccggcaaaag cttctaagga gccgatccat gtccgccaaa atcgccgctc
   139081 ccggcctttt cgacgccgag atcatgaaac gcgccagcat cgacgccttc gtgaaactcg
   139141 acccgagaaa gctcgcgcgc aatccggtca tcttcgtcac ggaagtcgtt tccgccgtcg
   139201 tgacgtgctt tttcatccgc gatctcctcg cccataacgg cgcggccttc ttctccgggc
   139261 agatcgcagc ctggctgtgg ttcacggttc ttttcgcgaa tttcgcggag gccgtcgcgg
   139321 aagggcgcgg caaggcgcaa gcggatacgc tgcggaagac gcgctccgat acacatgcaa
   139381 agcgccttat cgacccgacc ggagcgtcgg gcatgaaggg cgtctatcaa ggcgtttcgg
   139441 cgctcgaact gaaggttggc gacgtcgtcc tcgtcgaggc cggcgatctc attcccggcg
   139501 acggcgaagt cgtcgaaggc tgcgcgtcgg tcaacgaatc cgccataacc ggcgagtccg
   139561 ctcccgtcat acgcgaagcg ggcggcgaca gatcggcggt gaccggcggc accacggttc
   139621 tctccgactg gatcagggtg aagatcaccg ccgcgccggg ctccaccttc atcgaccgga
   139681 tgatcgcgct cgtcgaaggc gcgcagcggc agaagacgcc gaatgagctt gctctctcca
   139741 ttctcctcgc gggcctgacg atcgtctttc tcatcgtctg cgtgacgctc tggcccttgg
   139801 cgctctattc gggaacgacg ctgtcgatca cggtgctgat cgcgctcctc gtctgcctga
   139861 tcccgacgac cattggcggc ctgctctcgg cgatcggcat cgccggcatg gaccgtctga
   139921 tccgcttcaa cgtcatcgcc acatccggac gcgccgtgga agccgcgggc gacgtcgaca
   139981 cgctgctgct cgacaagacg ggcaccgtca ctttcggcaa tcgcatggcg gacgaattca
   140041 cgcccgtcgg cggcgtgacg gaacaggcgc tggccgaagc ggtgctgctc gcgtcgctcg
   140101 ccgacgagac gccggagggg cgttcgatcg tttcgctcgc gagacggacc tatgacgtcg
   140161 ccgcgccggc ctttggatcg gaagtgacga tcgttccctt ctccgcacat acgcgcgtct
   140221 cgggcgtcga tctcccaggc cgctctttgc gaaagggcgc ggtggacgcg atcgtcggcg
   140281 aagcgtcgtc cgtccctgtc gatttcgagc gcgccgtcga acgcatctcg cgcgcgggcg
   140341 gcacgccgct cgccgtcgcc gagaatggaa ggctgctcgg cgtgattcat ctcaaggaca
   140401 tcatcaagcc ggacatcaag gcgcgcttcg ccgcgcttcg cgccatggga atcaagacgg
   140461 tcatggtgac gggcgacaat ccggtcaccg ccgcggccat cgcgggcgaa gcaggcgtcg
   140521 acgatttcat cgcgcaggcg aagcccgagg acaagctcgc ttatatccgc aaggagcagc
   140581 aaggcggccg tctcatcgcc atgtgcggcg acggcaccaa tgacgcgccg gcgctcgccc
   140641 aggccgatgt gggcgtcgcc atgcagaccg gcacgcaagc ggcgcgcgag gccggcaata
   140701 tggtcgatct cgacagcgac ccgacgaagc tcatcgagat cgtgcggatc ggcaagcaat
   140761 tgctgatgac gcgcggctcc ctgacgacct tctcgatcgc gaacgacgtc gcgaaatatt
   140821 tcgccatcat ccccgctctg ttcgtcgtcg cctatcccga actcgacgcg ctgaatgtga
   140881 tgaagctcgc atcgccgcaa tcggcgatcc tgtccgccgt catcttcaac gcgctgatca
   140941 tcgtcgcgtt gataccgctc gccctcaagg gcgttgaata ccggcccgtc ggcgcggccg
   141001 ctctcttgcg ccgcaacctg ctgatctacg gactcggcgg cctcgtcatt cccttcatcg
   141061 ggatcaaggc catcgatctg atcatatccg cgctgcatct cgcctgaagg aggcgcaaat
   141121 gctgtctcaa ttacgtcccg ccatcgtcat gatcctgctc ttcaccgccg tcaccggcct
   141181 tctctatccg ctggcgatca ccgccatcgc gcagctcgcg ctgacggcgc aggcgaatgg
   141241 cggcctcatc gagcgcgacg gcaaagtcgt cggctccccg ctcatcggcc agaacttcgt
   141301 cagcgaccgc tatttccacg ggcgcccttc cgccaccgtc ggacccgatc cggcggatgc
   141361 gggcaagacc gtcgatacgc cctataacgc cgccaattcc gccggctcca atctcgggcc
   141421 gacctcgaag aagctcgtcg accgcgtaaa tgcggccatc gaagcagagt tcgcggccgg
   141481 acgcatcggc atggtcgccg ccgacgcggt gacggcttcg gcctcgggtc tcgacccgga
   141541 catctcgccg caatacgctt tggcgcaggt tcccgccgtc gctgcggcgc gcggcctcgc
   141601 cgaagacggc gtccgcgcgc ttgtcgagac gcatatcgac aaccgcattc tcggaatcat
   141661 cggcgagcgg cgcgtaaacg tcctgaagct gaacatcgcg ctcgatgcgc tgaaatagga
   141721 gaagcgtctc gtttgagcct ggaggaacgc cgccccgacc ctgacgccct ccttgcctta
   141781 accggcaagg agggacaggg aaaattgcgc gttttccttg gcgccgcgcc gggcgtcggc
   141841 aagacctatg cgatgctcgc gcgcgcccgc gcggcgaaag ccgaagggct ggacatcgtc
   141901 atcggcctcg tcgaaactca tggccgcaaa gagaccgagg ctctggccga ggggctggaa
   141961 atcctgccga ggcggaagat cgcctatcgc ggtcgctcga tcgaggaatt cgacatagac
   142021 gcggccctag agcgcaagcc ccggctcatc gtcgtcgacg aactcgccca caccaacgcg
   142081 cccgacagcc ggcacccgaa acgctggcag gacgtcgaag agctgctgga cgcgggcgtc
   142141 gacgtctgga ccgcgctcaa catccagcat ctggaaagtc tggccgacgt cgtctcgcgc
   142201 atcaccggcg tcgcggttcg cgagaccgtg cccgatcgcg tcctgcagag cgccgccgat
   142261 gtgatcctcg tcgacatcac gcccgacgag ctgcttcagc ggttgcagga gggcaaggtc
   142321 tatgtccccg agaccgcgcg gcgcgcgacg cagaatttct tcaccccgcg caatctgacg
   142381 gcgctgcgcg aattggcgct gcgccgcacc gcggagcgcg tcgacgatca gatggtcgcc
   142441 tatctgagac aaggcgccat tgaaggtccc tgggcgacgg ccgaaaggct gctcgtttgc
   142501 gtcggcgacg aggggtccga aagcgcgatc cgcgaagccg cccgtttggc gagcgccctc
   142561 aatgcctcct ggatcgcggc ctatgtcgag cgcgcaggtc acgaaacgca atccgcggag
   142621 gccgttcgca agctggacga cgcgcttcat ctcgccgaac gccttggcgc ggagaccgcg
   142681 cggctttccg gcgacgatct cgcgggagaa atcctcaaat tcgcccgtca ggaaaacatt
   142741 acgcagattg tcgtcggccg atcccgcgcg ggctttctcg gaaagttttt cagacgctcg
   142801 ctgccggacg agatcgcgcg acgcgccgcc gacatcgccg tcctgctcac cggcgccggc
   142861 gaggtcgcgc cgatgccgcg cgcgtggaag ccgcccaaaa ccgccaatat ctggttcggt
   142921 ctcgccgccg cgacgggcgc cgtcgccgcg acggccggcg tcggcgtctt gatcgagaac
   142981 tggctcaaca tccccaacat ggcggtgatt tttctgttgc cggtgatggt ctgcgccatt
   143041 tggctcggcc tttcctcggc gatcgccgcc gccgtcctct ccttcttcgc ctgcgatttc
   143101 ttcttcgtcg agccgcgcta tggattgacg gtgacggagc cgcaggagtt tctggaactc
   143161 gtcgtctcgc tcgccgtcgc gaccgtcaca gggatgctcg ccagccgcat gcgggagcaa
   143221 tcgcacgcca tgcggcgcag ggccgaaacg gcgcagtctc tcttcgattt ttcgcgaaag
   143281 ctttccgccg cgaccagcga ggacgatatt ttgtgggcga cgacgtcgca ggtccagaag
   143341 gcgatggaat cgccatgcgt cgttatcctg acgcccgaag aagggggctt tgcaatcgcc
   143401 gcgtcatggc cgccgctcga tcagctcgac gcgggcgaag acggcgcggc tcgatgggcg
   143461 ctggaaaaga gcgaagcttc tggctggcga acgggcaccc tgccaaatgt gcgctttcag
   143521 ttccgcccgc tcgcaacccc gcgaggcgtc gtcgcggtct gcggggtgga gccgaagcgg
   143581 cgcgccgagg ctttttcggg acaggaggag cgcatgttga cagcgcttct cgaacagacc
   143641 gcgatcgcga tcgacagatc ccgtctggtc ggcgactcca tcaaggcggc ggcgctcgag
   143701 gagaatgaga ggctgcgcac gaccttgctg gcctcgctct cgcacgatct tcgcacgccg
   143761 ctcgcctcca tcaccgccgc gatcaccagc ctcaggcagc tcggcgagag gctgccgccg
   143821 gatgatcgcc gcgatctcat ggcctcgatc gaggaggagg cgggacgcct ggggcgcttc
   143881 atcgccaatc tgctggacat gtcccgcatt gaagccggag gcctcgcccc gcgccgcgat
   143941 ctcgtcgacg tcgcgagcgc gatccgcgcc gccgtcgagc gcattcggaa gacttatccc
   144001 gcgcagagaa cggcggtcag cgttgcgccc gagcttcccc tgatccgcgg cgacgccaac
   144061 cttctcggcc aggtcctttt caacctgctg gacaacgccc acaaatatgg cggtccgaac
   144121 ggcgcgatcg tgcatgcgcg cccggagggc gcggaggttg tcatcaccgt caccgatgag
   144181 ggtcccggcg tgaaaccctc cgatctcgac cggattttcg aaaaattcta tcgcggcgga
   144241 cgtccggacg ggcggaaagc cggcaccgga ctcggcctct ccatctgccg cgggctcgtt
   144301 caggcgatgg gcggcgagat catcgcccaa agccccgcga tccgccgacg cggaacgaga
   144361 atcgtcatgc gttttccagc ggtccacgga acctccggcg gagcgaagcc atgaaaggcg
   144421 ccaagatcct cattgtcgac gacgaaccgc agatcctgcg cgtgctgcgc ccggcgttga
   144481 cggcctccgg ctacgacgtc gtcggcgcgg cgacggcgac ggaagcgctc ggcgcgctgc
   144541 gcgacggcat gccggacctc gtcatcctcg accttggcct tcccgacatg gacgggaagg
   144601 aggcgctgag gaaaatgcgc gttctgacga acaggccgat catcgtgctg tcggcgcgcg
   144661 accgcgaatc cgagaaagtc atggcgctcg acctcggcgc cgacgattat atcgaaaagc
   144721 ctttcggcat ggacgaattg ctggcgcgca tgcgcgcagc ccttcgccat gcgaaatcgg
   144781 ccgccgagcc cgaacgaatc agaattgacg ggctcacgat cgatatcggc aagcgcctcg
   144841 ttcagaaaag aggcgaaacg ctgaagctca cgccgaagga attcgacctc ctggtcttcc
   144901 ttgcgaggcg cgccggacga cccgtatcgc atcgcgaaat tttgaaggcc gtttggggcc
   144961 cggcgcacga aaatgacagc caatatctgc gtgtcttcgt cggccaattg aggggaaaga
   145021 tcgaggacga ccccgcgaat ccgcgccttt tgacgaccga gcccggcgtg ggctaccgct
   145081 gttgcgacaa tgcgtaagct cttctttatc gtgcgctttg ggggaatttc gccccagcgg
   145141 cccatggtgc gccgccgggg cttggcgcca tcgctccgat gacgaggggg tcaagcgatg
   145201 agccacagct agactatttg acttcgctca attcggcaat cgaatttgat caatattggt
   145261 cgtcgaggac tggatcgtcg caaatcagat actttcacgc ggatgacttt gcgctatcag
   145321 agaggggttt cgccctttga ggttgtgacg atgctctctt gcaatgtcgg cgttaggctt
   145381 ttcgggcgcg gtgtcctccg cgcgcttttc atcctcctgc tcgcctcccc tctccccggc
   145441 ggcgcgcaag ctgaagtctc gccgcccgcc gccaaattcg gtgcctggga cctgcaatgc
   145501 gcctcgccgc ccggcgcaaa gggtcctgta tgcgccttga cgcagacggt tcgctcggag
   145561 gagatggcca gcgccagcgt catcgtcgcg ttcagaaagt cgcccgccat tcccaatggc
   145621 gtgcttcaga tcatggcgcc gcagagcgtt tttctcctcg agggcataaa ggtcaaaatc
   145681 gaccaggacg acatcggcgc catccccttc ttcagatgca cccagatcgg ctgcgcggcg
   145741 gaggcgccgc tcggcgaaga cgtcgtcaag aagctcgcca gcggacgaaa tctgctgatc
   145801 acgatctaca tcaatccggg cgagggcctg cgcaacatcg tgcccctcga aggctttaag
   145861 gacggctaca aggcgctgca atagcaaaga gagcgaagac cttcaaagcc cctgcgtttc
   145921 cctttcatag cgcttcttgt cggcctccat cacgcgcgcc agagcgccgc atttctccgg
   145981 ctcgtcccgg ttttgcgcgg agcataattg gtaagccttc aacgactgtt cgtaagaccc
   146041 gacggcgtat tcctgctcgg cttctttctt ggcgctttgc gcgctgttgc agccggtcag
   146101 tccgatcaat ccgacgatcg cgatcaagtg acgcatgcct ttcctcttat cctcgagccg
   146161 atttgaggcg cattttcgag atgacgccgt tcgcgccgat ggcgacgctg accgggctca
   146221 tgcaggcgta gggaatattg acaacgtctc ctgcggcgaa aacgcggccg acataccagt
   146281 gctcgaacgt cgcgcatttg ccgttgttga cggagacgct ttcgatcttc accgccggcc
   146341 cggcgacgac ccggcatgcg atccatcgat agccgctata tgtcggaaat tccggcagca
   146401 cggccgtcgt ttcgatcaga ccgcactcga agggggcgta ggagggcgtg agcggcggcg
   146461 gaacgcaggc ggcgagcggg aggcctgcta aaagcgcggc gcaaaggcgc gcggcgcgcg
   146521 ccggcgcaaa tccttgaagt cgcttctcca tgccgcccct ccccttctgg ccggcatacc
   146581 aaccccaaat gcccgcaaac gcaacaaatc ttcatcaata gtcaggcagt ttcccacata
   146641 gtgtccgccc agcgcgggcc aggctcgatt tggcgcgcgc gccgcccgga ccatggcgcg
   146701 gctttagaaa tcccatttcc cgaaaggacc gacatcgtgg cggcgatcga tcgtaaagaa
   146761 atgattgtca tgggcgcctc ggcggcgctc atcggcgtcg cgggggcgac gcatttcctg
   146821 catgcgggtc caattgtcag ctttctcgcc tgcgccctcg ctttggcggg cgtcgcccac
   146881 gtcatcggcg aagcgacgga tcaggtcggc aaccatctca gcccctccgc gaccggcctc
   146941 gtccagtcag ccgttggcag cctgcccgag cttttcgtct gcatcttctc gctgcaggct
   147001 ggactcgtga ccgtcgtgca ggcctcgctg atcggctcga tcctcgccaa tgttcttctc
   147061 gtgctcggcc tcgctttcgc ggtcggcggc tggcgccatg gcgtgctgca tttcgagagc
   147121 cagacgccgc gcatgatcgc ctcgctcctg ctcctcgccg tatccgcgct cgtcctgccg
   147181 acgctcgcca acgagctgca tctgcccgcc gcctctcacg agcaggatct cgccgccgtt
   147241 tgcgccgtgg tgctgcttct cgtcttcgcc atcatgacga agtcgatgct ctcgcaaggc
   147301 cagcgcgccg tgcccgccga agcccatgcg cgcgcgcatg cctggccgct cgcgaccgcg
   147361 atcacggtgc tgctcgtctg cgcgggcggc gcggtgctgg tgtcggactg gttcgtcgag
   147421 gcgctggagc ccgccatcga cacggccggc atcagccaga ctttcgccgg tctcgtcgtc
   147481 gtcgccatcg ccggcaacgc catcgagaat gtcgtcggca ttcgcctcgc cgccgccgga
   147541 aaggcggacc tcgccgtgag cgtcgtgctc accagcgccc ttcaggtcgc ggtcgtcatc
   147601 gtgccgatcc tgatcctcgt cagcttcggc attggcggct ccgccttcac gctggtgatc
   147661 cccccgatcc tcgcggcggc gctgttcctt tccgtcatgg tcgtcacggt cgtgacggtg
   147721 gacggacaag ccgacatggt ggacggcgcg gcgctgatcg ggctctatat cgtcatcgcc
   147781 accatcttct ggtggggctg atcaggaagc ggatggcccg accgtatcgg agcggcatgc
   147841 cttaaaactc cacctcgagc tcctcgatct cgtccttctc cagcttcgcc gcctcgatcc
   147901 attcctgcat ggcgggccag gcgaagatgc ggtcgcaata ggcctgcgag acctcgtcaa
   147961 gctcaacgcc ataggtgcga aagcgcgtcg ccaccggcgc atacatggcg tcggcgatgg
   148021 agatgtcgcc gaagagccag ggtcccccgc tcgtttcgag gcattcgcgc cagatttgcg
   148081 tcacgcgggc gatgtcgccc tgcgccttcg accacacctt gaaatgcggg aaatgcgcct
   148141 tgaggttcat cggcagcgcc gagcgcagcg aattgaagcc tgaatgcagc tcgccgcaga
   148201 tcgagcggca gcgcgcgcgg ctcaagcggt tggccggcat cagcttcgcc tcgggagcga
   148261 tctcgttcag gaattcgccg atcgccaaag tgtcccaaat ccggaaaccg tcataagtca
   148321 ggcagggcac gaggatcgaa ggggagagca aaaggatttc ctcccgcgcc gtcgcgtcgt
   148381 cgggatcgac ggccacttcc tcgaagggca ggccggagag cttcatcatc agccagccgc
   148441 gcagcgacca ggaggagtag tttttgctgc tgatggtgag cgtcgcgacc ggcatttctc
   148501 gtccccgttg aaccgtctgc ggatcagcaa gtcatgtgcc actttcttgg gcagatggca
   148561 cggcccttgc tgcggaggaa gccagcgaaa caagggctcc tctccagcgc atgtatgacg
   148621 cctatcaggc ctatgccgac ttcatcgatc cggtccgtac ggccgccgcg agcaatgagc
   148681 gcatcctgag ccttttcggg acgatgcaat tcgtctcgcc gcttcggtgc tggcaagcct
   148741 atcatgaagt cgtctctttg gcgggcttca cccataagcg gccggattac ggcattggcg
   148801 acattacgac cgaggcgggc gagaccacgc ccgtcgtcga gacgcctgtg acctcgacgc
   148861 ccttctgcac gctgcagcgc ttctcccgcg ccggcgcgag cggcgatccg cgcgtgctgc
   148921 tcgtcgcgcc catgtccggc catttcgcca cgctcctgcg cggcacgatc cgcacgctgc
   148981 tgcgcgacca cgaagtctat gtcacggact ggcgcaaccc gcgagacatt ccgctcgatc
   149041 aggggagctt cgctttcgag gacttcgtcc agcacatcat cgacttcctg aaattcatgg
   149101 gaccgcaatc ccatctcgtc gccgtctgcc agccgaccgt cccggcgctc gtggccgtcg
   149161 cgctgatggc gcaggagcaa gaccccgacc agcccgcgag cctcacgctg atggccgggc
   149221 cgatcgacgc ccgcgtctcg cccacgaaag tgaatgaatt cgcgacctcg aagcccatcg
   149281 aatggtttcg cgaaaaaatg atcagcaccg tcccgcgcgg cctgcccggc gcgggacggc
   149341 gcgtctatcc cggcttcgtg cagcttgcgg ctttcatgtc gatgaacatc gaccggcacc
   149401 ggaaagcctt cgccgatctc ttcgagcaca gggtcaaggg ggacgacgcc aaggccgatc
   149461 agatcaggac cttctacgag gaatatttcg cgatcatgga tctcgacgcg gatttctatc
   149521 tgcacacgat cgagacggtc ttccagaaat ttgcccttcc ggaaggcaat ctgactttca
   149581 agggtcgaaa ggtcgaaccg cgcgccatca agaagacctt cctgctcacg gtcgaaggcg
   149641 agaaggacga catctgcgcc atcggccaga cgctcgccgc gcaggatatt tgcggcgggt
   149701 tacgccctta tatgaaatcg caccatatgc aggcgggcgt gggccattac ggcgtcttca
   149761 acggcaagcg ctgggacagt cagatctatc cggtcgtgcg cgaacatatt cgctgcagca
   149821 tataggcgct ttcccgggag cctgcggctc accaatagcg ccaataaggc gcgccataga
   149881 agcgcgggcc gccataaagc atgagttcct cccggctcgc gcgccggtcg gcggagcggt
   149941 cgagatcgat gtcgagcagg catttcgaga agccgtcgct cccacgcttg aagccgtagg
   150001 accggcagcg ggcgtcgtca gccgcgcgct gctgcgccgg cgaggtcgtc tcgcaggcgc
   150061 caagggccgc ccccagggcg acaagggcga caagggcgaa aaatcgagaa atccgcattt
   150121 tttgattccc gtcgggcacg ataggaaaat tccggcaaaa agtggccgct tcgcggcgaa
   150181 cgatcggcgc gcctgcgcag gatgaggacg ccgatcctcc ggcgccccac gagcctcgct
   150241 ctggagcccc ccaagggggc cagcgcggga aacgccgcga aactggcggc tcgcgccaac
   150301 aaggccgcgt caccaagatc gcgtcaccag ggctgtttcg ccaatggctg ctcgacattt
   150361 ctcagattgc cctctatcgc cgcgacgcgc tgggaaaggg acgcgacggc gttttgcagc
   150421 atggcgagtt ggcgcgccaa ttcctctatg cgcgccgtct cattgtggtc ggagaccgtc
   150481 gcgtcgccgc gcagctgcgc caattgccgc cccaggcaat tgaccgccgc gacgacgtcg
   150541 gtctgctcgg cgatgacgcc ggtgacgccg gaggcctgcg gaatgcaggt cacttccgcg
   150601 tgagccggaa gcgacaaggc gaaagatacg aaaagcggac caatcaatag tcgcatattc
   150661 cctccaaagg cgcgtccgcg cgcatccagc gtcgcaggct ttcccgaaac gccgcattgg
   150721 taaagcgcga tttcggccgg tggttcttgc caagcctccg cggaaaagca tttatccggc
   150781 aaaagcaaaa cgggaggaag acgcttcgtg gccctgccgc tcgcgccgga actggcggtc
   150841 tcgcgctggt tcaacgccgc cgcgcccatt accctcgcgt cgctgcgcgg ccgggtcgtg
   150901 atgctgcacg cctttcaaat gctttgccca ggctgcgtct cccacggaac gcctcaggcc
   150961 cagcgcgcgc aacagctctt ccgtaatacg gatctcgccg tcatcggact ccatgcggtt
   151021 ttcgaacatc acgcggcgat gacgcccgtc tcgctcgaag ccttcatcca tgaatatcgc
   151081 ctgaccttcc ccatcggcgt tgacgaagcg tcgagcggcg atcccatccc cgtcaccatg
   151141 cggcgctacg agatgcgcgg cacgccgaca tgcgtcctca tcggccgcga cggaacggtc
   151201 cgtcaccatg gcttcggaca ggaagacgac atggcgctcg gcgcgatcat cggaacgctg
   151261 ctggcggaga cgccgtgacg ctgcgtcaga ctcatccgct cgtgttggtt ggcgaggtcg
   151321 cgccgctcgg cgacgcccgt catgtcagcg cgatcgacaa gcggccggcc gcggggccct
   151381 ggcgcatcgg caagacaggc gtcgagggcg acgcgcaggc cgatcgcaaa catcacggcg
   151441 gcgcggagaa ggccctccat cattacgcgc tcgatcacta tgcgacgtgg cgtgacgaaa
   151501 tcggcgcggc gccggcgctc gatgcgcccg gcgccttcgg cgaaaatctt tcgacgcaag
   151561 gctggatcga agacgacatc tgcatcggcg acgttatccg ctttggcggc gcgctgctgc
   151621 aagtaagcca agggcgtcag ccctgtttca agctcaatct ccgtttcggc ctgcgcgaca
   151681 tggcgcggcg ggtgcagatg agcgggcgca ccggctggta ttaccgcgtg ctcgaagaag
   151741 gcgtcgcgaa tgaaggcgcc gcgctgcatc tgaccgagcg cccctgcccc gactggccgc
   151801 tgacgcgcct ttcgcattta ctttatcgcg acatgcgcga ccgcgagggg cttgcggcca
   151861 tggccgcgct gccccacctt gctcaaagct ggcgcggcct cgcgcagaag cggctggaca
   151921 gcggcagggt cgaaaattgg agcgcacggc tttacggccg gcaacgcgca ggctgattgc
   151981 gcgcacgctg cgataatcct aatctccgcc gcaatcatca agggaaacgc ccatgtccgc
   152041 tcgacacgaa acgctgcacg acaatctctt caccggcaaa atcggcgcgg aatatgactt
   152101 cctgactttc atgtgccccc accacgcgct gctcgcgaag cggctcggcg agacggtcgc
   152161 gaaatggaag ccggacgtcg ccctcaaagg cgtcgaaatc ggctgcggca ccggcgtcag
   152221 cacgctcccg ctgcttgcgg gccgccacaa tctcacgctg acggcgatcg acgcggcgcc
   152281 cgccatgctc gatcaggccc gcgaaagcct cgcggattat gtgcaggcgg ggcgcgtcga
   152341 cttcaaacag gcggatgctt tggaagcgtt gaaggcgttg ccgagcgaca gcctcgacct
   152401 cgtgacctcg aactacgcca ttcacaattt cctggacgat taccgctcgc tcgtcctcgc
   152461 tgaaatccac cgcgtgctga aaaagggcgg gctcttcatc aatggcgacc gctacgccat
   152521 ggatgaccgc gccgcgcatc ttctcgacac gcaggagacg gtgcgccgct ggttcaaact
   152581 cttccgcgag atcgaccggc tcgatctgct cgaagactgg gtcgtgcatt tctacagcga
   152641 cgagtcggaa gaccacatca tgcatttcac gccgtcgatg gagaggctga aggcgctggg
   152701 cttttcggtg acggtcgatt tccgtgaggg cgtcgatacg ctggtgcggg cggttaaggc
   152761 ctgacgccag ccgtcgacgc gaacaaacca gatgcgtgat attgctttgc ccttcaccct
   152821 gcctacggag aggaagttgg ggtgggcaag gggctcccgc acacgccgct tgagcgtcct
   152881 ttgcaaaact gcgctatagc ggcgccatgg acctcgcgct tctcgccctc ctcgccgcgc
   152941 ttttctccgc cttgtgccag tcggtcaccg atctcggcac gaaggcggcg acgcgcgtgg
   153001 cggacgaccg cgccattctc gccgtgcaat ggggcagcgc cgcccttttg ctggcgatcg
   153061 cctgctgcgt cgtctatccg ggcttcctcg acgcgcccgt cgcgacgatg gcgtcggtga
   153121 cgcagccggg gttctggacc ttgctcgcct ggtcgggcgc gctgaacgtc accgcctacg
   153181 ccttctacat tcgcagcttc cgcctttccg acgcctcgct cgtcgcgccg ctcgtcttgc
   153241 tgacgccggt gctgatgctc gtcacctcgc ccatcatgac cggcgaacat gcgccgccca
   153301 tgggcatgct cggcgtgctt ctcaccgtgc tcggcgtcgg gctgctcgac gccaatcggg
   153361 agaacggcaa gcgtttcaat ttctctgtct tcgcgaaaga cgttggcgcg cgctatatgc
   153421 tcgcgacggc gacggtctgg agcgtcaccg ccaatatcga caagctcggc gtcaaagcct
   153481 cgacgccgct catctggatc gcgtcgcttt gcagcgtgat cgcgctttgc tccgctgcct
   153541 attgggccgt cggcgcgaga aaaacgccgc gcctcgcggc cctgcgttac gccgtcatgg
   153601 cgggctccgc tctgtccatc ggcacagcgg tgcagatgtg ggcgctgaca atcctgttca
   153661 cgccctatgt catcgccatc aaacgcctgt cggcgctctt caccgtgctg gcgagttcgc
   153721 atgtgctgaa ggaggagacc ggcgggcggt tgtttggagc ggcggtgatg ctggcggggg
   153781 cggtgatgat cgcgatggcg cgggggtgag cgttctcaac gctcaataat gatacctgca
   153841 ctgtgcaatc agcaggctct cgccttcaac gcgatacacc agccgatgct ccagcgtgat
   153901 ccgtcgcgac caccagccgc gcaagtcgcc ccgtagcggc tcgggctttc ccgtccctga
   153961 aaaaggcgtg cgcgcacatt ccttgatgag tgaattaatg cgctccagaa ccttcgcgtc
   154021 ctgcgactgc cagtagaggt aatcctccca ggcctgttcc gcaaagacga gcttcattcc
   154081 gagagcttgc gctccacgcc cttgcccgcg tccagttcac cgatcgcagc gagaaggcgc
   154141 tcggcgttgc gcggattctt caaaagatgc gcggtctcct cataggacgc gaagtcctcg
   154201 agcgaaatga gaacggcggc gggcttgccg cgatcgcgcg tgatgactac cggctcatga
   154261 tcttcggtca cgcggtcgag cgtggcggcg aggttcttgc ggagatcgct gtaagaagtg
   154321 gtgcgcattg atggaatatg tacgggatta agtacgttta caagctatca tgttcgcctt
   154381 gcgcggcgga atcaacgcat cgcggcgccg aggcagatct cccaaaatgc ccgaaattct
   154441 caattgaagg cattcgcttt cactcctcca tcttcaacgc cgcaataaac gcctcctgcg
   154501 ggatctccac gcgcccgaac tggcgcatct tcttcttgcc ttccttctgc ttctcgagaa
   154561 gcttcctctt gcgggtcgcg tcgccgccat agcacttagc ggtcacgtcc ttgcggaagg
   154621 cgcgcacggt ttcgcgggcg atgatcttgc cgccgatcgc ggcctgtatc ggcacctgga
   154681 acatatgcgg cgggatcagc tctttcagct tctcgcacat ctgccggccg cggccgtcgg
   154741 cgcgggtgcg gtggacgagc atggagagcg catccaccgg ctcgctattg acgagaatgc
   154801 tcatcttcac gagatcgccg gcgcgataat cggtgagctg atagtcgaag cttgcatatc
   154861 ctttcgagat cgacttcaag cgatcataga agtcgaacac gacttcgttc agtggcaggt
   154921 cgtagaccgc catggcgcgc ttgccgacat agttcaaatc gacctgcgaa ccacgccgat
   154981 cctgacagag tttcagcacc gagccgagat aatcgtcggg cgtcatgatc gtcgcccgaa
   155041 tccacggctc cttgatttcc tcgatcttca ccacgtccgg catgtcggcc ggattgtgca
   155101 gctcgatctc ctcgccattg gtcagcaaaa tcttgtagac cacagacggc gccgtcgcga
   155161 tcaggtcgag attgaactcg cgcgacagac gctcctgaat gatttcgaga tgcagcaggc
   155221 cgaggaagcc gcagcggaag ccgaagccga gcgccgccga ggtctccatc tcataggaaa
   155281 agctcgcgtc gttcaaacgc agcttgccga tcgccgcgcg caaatcctcg aaatcggcgg
   155341 cgtcgaccgg gaagaggccg cagaacacca ccggctgcgc cggcttgaag cccggcagcg
   155401 ccgcgtcgca gggcttgcgg tcgtcggtga tcgtgtcgcc gacgcgcgta tccgccacct
   155461 gcttgatctg cgcggtgatg aagccgacct cgcccgggcc gagctgggcg acatcctgca
   155521 tcttggggcg aaagacgccg atcttgtcga cctcataatg ggcgcccgtg cccatcatct
   155581 ggatcttctg gccctttttc agcgtgccat cgaaaatgcg caccagcacg accacgccga
   155641 gataggcgtc gtaccagcta tcgaccagca aagccttgag cggcgccttt tcatcgccct
   155701 gcggcggcgg caggcgtgtg acgatcgcct ccagcacgtc gggaatgccg ataccggtct
   155761 tggcggagat gaggaccgcc tccgaggcgt cgaggccgat gacctcctcg atctgctcct
   155821 tgatgcggtc gggctcggcg gccggcaggt cgatcttgtt gagcaccggc acgatctcgt
   155881 gcccggcgtc gatcgcctga tagacattgg cgagcgtctg cgcctcgacg ccctgcgagg
   155941 cgtcgaccac gagcagcgag ccctcgcagg ccttcagcga gcgcgagacc tcataggcga
   156001 agtcgacatg gccaggcgta tccatcaggt tgagaacgta gtccttcccg tccttcgcct
   156061 tgtaatggag gcgcacggtc tgggccttga tggtgatgcc gcgttcgcgc tcgatatcca
   156121 tcgaatcgag cacctgctcg accatctcgc gcgccgcgag cgttccggtc tcctgaatca
   156181 gccggtcggc cagcgtcgac ttgccatggt cgatatgggc gacgatcgag aaattgcgga
   156241 tgttgtcgaa tttgtggggg gcgctcatgg cgccggggat agcagggaga cgtcccaaaa
   156301 gaaagggcgc ggttaaccac cgagtccaga ccgccggccg gccttcaacg acggcctggt
   156361 cctccgagac acagccccgg ctcgccggtc aggacgatcc ccaacttgct gatttaaaaa
   156421 gaaacccctc atgctgagga gcttgcgcgg caagcgtctc gaagcatgag gggcgcccat
   156481 tcgattctgt cagaatagtg gcgcggaacg cctcacttct tggccagcag ctcctcgacc
   156541 ttggccatgc cttgtttgga gagcgcgatg accctcggcg tcgcccaggc gatgaattcc
   156601 tttgtcagct tgatcgccaa gcagccgacc ctggtcaccg tttcgacggt cttgtcgaaa
   156661 tagggaagga ccgggctgtc ggcgggaatc ttgttgcgga cccaggccac gccctgcttc
   156721 gtcctgtcgg ccagaacgtc gagcaagagc tcgaacgggt cggtcgaagg cttggcgtcg
   156781 agcgcatcgc gcaggcgctg gatttccatc gaagaggcga cgaattgccg gttggcgtcg
   156841 tcggccttgc gcgtggcctc ctgcaaagcg gtttcgacgg cgcccttctc gcgggcgagc
   156901 tggtcgcgct gagaagtgag atccgcgacg agcttgtcat gctccgcgac gacgtcgccg
   156961 atcatctggt cgcgctcggc gaggacggag gcgagctcct ccttcagttc atcgcgttcc
   157021 ttggcgtaat cgttcgcctt ggcgacgatc tgcgactttt caaagctctg ctggtcccgg
   157081 tcggccttga ccgccttgag ctgctcttgg agattctcgt attcggcgcg ggaaacgcca
   157141 tcgtcgggtt gcgaaacggt ttcgtcggac ataccgcctc ctagaagctt tcgattccat
   157201 gcgaacgcgc aatggcgcgg aaatgcgtca gtagcgcttc ggcctcaaaa acgctcgcca
   157261 accaaatcca tcaatacggt taattttttg attacgcaaa aaatgtcttc ttctgagacg
   157321 gcttagctga cggaatgcgc cgtctcgcgc gctttatcgt ccttgttcct gcagacgttg
   157381 caaggcggcg gcgcaatcgc gcggcgcggc gaggcagcgg tcgcgcgcgg cggcgacgag
   157441 cgcgtcggcc ccggcttgcg ccatgtccct cgccgtatct tcgaattgag ggcgccgggg
   157501 cggtttgggc gccccgacgc ggccatgcgc atctccggcc gcgtgatggg cggtcggcgc
   157561 gtcctcgccg cgccattcga gcgcgacgag gacgagcgcg atgcaggcga gacatttcaa
   157621 aagaaagacc acgcgcgtct ccgatctttt ccagactttt cgcgcgcccg ggttgcccga
   157681 aggtaaatgc ggccggcgcg aattggactc gggcgtgaaa ccaaacacaa accatcgcgg
   157741 ccgcgcgggg ccgaaaatgt cggttcacgc cgcacgctta gcagtcactt aagataggtc
   157801 tgcgacgctc cctgcaatca ggagcgtatg ctttgagtaa aactgtctca ttcgaccgtc
   157861 cggcgatatg gatcgaccat ctcgtacatg aaagcgttct gaagcgccct ctcgagtcgg
   157921 cgcggcatcg ctttttcgtg cttccgaggc ttgtcgtcgc cgcctgcatt ttgctcggcg
   157981 cgccggtctg gcttttcctc tatggcgcgc cctcggcgtc cgaactcatg atttacgcgc
   158041 tcgcccaaat gccgctgatc tcggtcggcg ttctggcgcg cacgggccag cttcgcctcg
   158101 cgcagagcgt ctcgattttc ggctggctcg caatggccgt cgccctgcac ggtctgacgc
   158161 agggctatga aacgatttcg atcacgctgc tgacgatcgc gctcgtcgaa gccgcgctga
   158221 ctcccgagat cgtcatgatc ttcgtcatcg aagcggcgac gatcgatctc atcgcgctca
   158281 cggccggcgt ccacatgccg ggccagcatc tcagcgcctt cgagcgctcc gcctcgctcg
   158341 ccattctcgc cgcgccgctg ctgctctaca tcgccttcct gtccgtctgc gccatccgtg
   158401 cggagaatac gcgcaccaag gtcgactccg ccaacgcccg cgatttgcgt ctgctgaccg
   158461 acgcgatcgg cgacatcgtt ctgcatctcg atcgcggcgg ggccgtcggg atgatcatcg
   158521 gcgacacgca taaggtctac ggcctcgatc gtcgcgatct catcggccgc ggcttcttcc
   158581 agcgcgtcca tatcgccgat cgtccggcgt ttctgaagct cgtctccgac gccttcgatc
   158641 aggacgcgcc gatgacgacc gttctgcgcg tgcaggtggg cctggcaccc tcggcgtccg
   158701 ggaaatatgt cgagccgatc ttcaactatt tcgacgcgcg catgtgcctg gcgcagcccg
   158761 tcgccgacga tttgaatctg acgaacgaaa atccccgtcc cgtcgtctgc attctgcgcg
   158821 acgtgaccgc cgagaagcgc gccgaagaag cgatcgcggc ggcgcgcgcc gaaagcgaac
   158881 gcgcgacgat gagcaagacg cgcttcctcg ccaatgtcag ccacgagctg cgcaccccgc
   158941 tcaatgcgat catcggtttc tccgagatgc tcgccaatgc ggagctggcg ccgtccgatc
   159001 ctgcgaagca gcgcgaatat gcgcagatcg tcgccaattc gggccatcat ctgctcgagg
   159061 tcgtcaacac catcctcgat atgtcgaaga tcgaatcggg ttcgatgcag atcttccccg
   159121 agcccttctc tcttccctcc cttatcgacc agtgctgcga catggtgcag ctcaaggccg
   159181 atcagggggg cgtgaatctg ctgcgcgact atcgccgcga catggaggag ctcgtcgccg
   159241 acaagcgcgc ctgcaagcag atcctgctca acctgctttc caacgccgtg aaattcacgc
   159301 cggcgggcgg caaggttcgc gtcgtgatcg cgcccgaggg caatcttctc gcggtgaccg
   159361 tcgcggacac tggcatcggc attgcggcga gcgacctctc gcgtctcggc gaccccttct
   159421 tccaggccag cgcctcgcat gaccgcgctt atgagggcac cggcctcggc ctctcggtcg
   159481 tgcgcggcct cgtcggcctt cacggcggcg ccatcaccgt ggagagcatg ccgaagaaag
   159541 gcacctccgt tacggtccgt ctgccgctcg actgtcgcga gccgacgctg ggaacctgcg
   159601 tctccgcgca gatcgaagcc attccgcgca tcggcgccgc catcggcgcg gatatcagcc
   159661 aagtcaacga aatcgccaag aagacggtga agaaaattgc gtgacgcatc gctcagcgcc
   159721 tcgaagtttc aggacttccc cgaagaacgc gccgcgccga ggcgccgcgc gccggcagct
   159781 cccgcccagc cggcgcccac gccgcgcatg ccgaagaaaa agccctcggt cctcgcgcgc
   159841 gttttcgcgc cccagcgcat gggcgtgctg gttctgctcg gcattggcgg cctcgccttt
   159901 gtcggcgtgc cgatgaacgc cctcttcctt caggacggcc atcaccccgc cccgctcttc
   159961 gccgctcgca cgcctctccc gcaaaaggcg gcaggcgcgg atgtcgccgc gcccgtggcg
   160021 gcgaagtccg aatcggcccg aatcgagagc gacgccgcga agacggacgc ggccaaggcc
   160081 gaagcggcga aggcggagat ggcgctcccc gccgccaagc cctccagatc cgaggccgcc
   160141 gcgctgaaag ccatgctcgc gcggcccgaa ggcgccgctc gcgccgaaaa gaaacatgat
   160201 gcggcggatc gcgacgccat cgccgccatg ctcggcggcg cggaggctcc cgtaaagacc
   160261 cggacggctc cgagcgcccg cgcgccggcg ccggaggcga aagcccaggc gacccaactg
   160321 aaaacgcccg ctcagccgaa aatcgccgcc gccccggcgc cggctccaaa ggtcctgacc
   160381 cagccgccga aggcgccggc gccgaaagcc cagccgcaga cgcaggccac ggcgcccgct
   160441 gaaagcgtcg ccaccgccca gcgttcgctg cagcggctcg gttatgtcgt gaagcccgac
   160501 ggcgtcctga gcccgggcac gcgccaggcg atcgaaaaat tcgagcgcga caatggtctg
   160561 cccgcgaagg gcgacctcac gcccaaaatc gccaagctgc tggcgacgcg cgctgcggcg
   160621 ccgcaccaat aaagacaggc ttagaccgga gacgcatttc gccctagatt aacgcaatgc
   160681 gtctccgatc cgatattttc gcggccgcgc tcattcgccg ggcagaagcg caaggggccg
   160741 tcgcaatgtt gcggcgccga ggcgccgccg aagcgggcgc ccttttcatc aagctcgacc
   160801 ggctcgacgg ccgcgccgcc gtttacggac ccgcgccgca aagcgaagag ccgccggaag
   160861 gcgtcgaccg tctgttttcc agggtccacg tcaatgactg gctcgatccg gccgaggcgg
   160921 aagcgcggct caaacgcgag atgatgttcg acccggatct gtggatcgtc gaaatcgagg
   160981 accgcgacgg ccgcgtcttc gtcgatctcg cggcgtaagc gcatggaccg ctgtcctggc
   161041 gcgttggtcg ttgaggtcgt ggacatagag cgtcgtcgtc gtggtcgacc cgctggtcgc
   161101 cgtgcgcgag gctagacggt tcagggcgtc atagccatag accgcgccct gcgacggggc
   161161 gttggtctga taggctttgg agagccgccc ctccacgtca tattggaagg tcatccccag
   161221 cgcgccggtg cggctatcgg tcacgatgtc gccggaagcg tcaggcgaag gaccgccccg
   161281 actgacccga aggcgtgacc gagctcagcc ggttcgagcc cgccggatag gcgtaggtcg
   161341 acgtgacgcc gttgcgcgtt tcgctcgcgc ggttgccgtt ggcgtcatag gtccaggaca
   161401 gcgtcccgta atagccctgc gccgtcatca gccgccgcgt cggcgtatag gtgaagagct
   161461 gcgcctgcga cgtataggtg aagggcggcg tcgtggacgg attgttgttg tcggcgatgc
   161521 tgtcgaccat gtcgccggtc caggacagga cgcggtcgat gatgaagccc ggaccgcccg
   161581 accagccggt ctgcacccgc gtgatgcgat aatccgtgtc ggtcgtgaaa ctcgtaatgg
   161641 cgccgtagcc gaaggtcatg ccggcgaggg ggccgtaggg gttccactac acgccggaga
   161701 cgaccgtttg cggagcggcg gcggcgttct gctgcgtcgt cacgcctgac acgcgcccca
   161761 tcgcgtcgcg ggccgctttg ggcccaaatt aagccgaaag gtcagcgaac caatttccgt
   161821 aaatgctatg cctgtgtctg tttaattgaa ctattttccg gcctcgcgca gtaaatctat
   161881 aatcaacggt ggcgcattaa tcttcagcgc atattgaagg ggcgtgtctc cccagtggtt
   161941 tgcgattttt acgtcagctc cattatctaa caataatcta acaacgtcgg catttcgacc
   162001 aatgactgcg ttaaacaacg gtaccccatc catatcacct agctcgttga ccttagctcc
   162061 gccctccacg agggttttta ctgcatcaac gtcaccccaa gtacaaacgg tatgtaaggg
   162121 tgtatcacct aggtgatttt tctggcctag agatgttatc ttcaaaccat accagctcgc
   162181 cgttttttca cattcacgta aaacttcaga gatagaagcc atttctttca atcctcaggc
   162241 gaacttggtg ggcagacttg gctgttacaa tatctcttga tatcgtcagc cgcgtttttc
   162301 attcgctgtt ttacttgctc taaggcaggt tcatgtatgg ctctagtctt ggcatccccc
   162361 caacgctctt cccactctac gcgcctctgg taacagacca gggcctgacg ataccgccaa
   162421 cgggcgctcg cgcatggtga caggccgggc ggttcacgcc ggtcgcatat cctatgataa
   162481 ttattgtgat ccaaatcttt ttgaatatca tcccaatcaa taccgatctt cggcggccat
   162541 tgtatgatga ggccgtctgg atcgatatac gccaacgggt tctgccccac atacccatac
   162601 aagctccgcc cgcctgcata gccgatcgga tccggctgca catacctccc gaggctcgcg
   162661 tcatagtggc gatgccagtt ataagccagc ccgctctcca tctggaacca ctgtcccgga
   162721 aagcgcatgt cgagcttgat cgtggaatcg aagatcgccg cgacgccgcc gaagggggag
   162781 tagatcacgt cccacacgga ggcccagttc tgcgccacca tgcgcgccgg gcggcccaag
   162841 tggtcggtgt ggacggaata cattgtcggc gtcgccgtgt cggcgccgtc gatcacggcg
   162901 atcggaatgt cgttcagcca gatatattcg cgcttcgtca cccccgccgc atcggtctcg
   162961 gcgatgacgt ggttgtcgag atcgtggatg tagagcgtcg tcgtggtggt cgcgccgctc
   163021 gtcacggtgc gagaagccag gcggtcctgc gcgtcatagg cgtagaccgc gccctgcgac
   163081 ggggcgttgg tctgataggc tttcgacaag cgcccctcga cgtcatattc aaagctcatg
   163141 ccgagcgcgc tgacacgtgt attcgtcacg gcgtccagtt aagcttaacc gtcccttcct
   163201 ctgacaaaaa taatattccg gggcgcgaca agcgcatgct ttcctacaat ttccggaaga
   163261 gatttgcatg taattatagt tattttcaca aattcatagt cttttaagtc aatatcagac
   163321 cagtcaaaaa atgaaataaa tttgcatttt gcatcagatg ggatttcttt aataggatag
   163381 tcccagtatc cagattctat atcgcggttt aataacgcag gtatagagtc taaatagcta
   163441 gcgcctatca cctctatttc atgatttacc cttccataag gaatgatctg aaaatcaaga
   163501 ggctctagaa cgatataatt gaacatatgt ctctcaagtt ctgtaaaata ttcgtttata
   163561 ttccaggcta atttagtatt actccaagga ttatctacat aaaaagctat attgaaaact
   163621 tccctgctta aagaccggaa gaggcgcatc cttatgtcca ggttatttga gtcatccatg
   163681 gccagcattt tatgtttccc tgctcgttaa tcctgatggc taactcgttt tggatagcag
   163741 gtgcaatctg gtgcctgatg ccattcaatg ccgtgtcggt gtttaccccc cgtagaccca
   163801 tgcgcatcgc cttccgcttc ccagtatatg tttggcgggc aagggttgca cttgccattg
   163861 caatctttgc cagggtttat cggctgcaca tcctgaactg gatcgacttt gcctctggct
   163921 ctgctctccc aagctgtaat gatcagtttc ccactataat acgcagcggc gccggctacg
   163981 atcggaatca aaactgggat cgctggaata gcgaactgcc cctttggatc gatcctcgcc
   164041 aaggggttcc cccctacata atcgaagggg ttcggaccat ccgtttgtaa agatgatagt
   164101 cccatcggat ccggctgcac atacctcccg aggctcgcgt cgtaatgtcg atgccagttg
   164161 tacgccagcc cgctctccat ctggaaccac tgtcccggaa agcgcatgtc gagcttggtc
   164221 gtggaatcga agatcgccgc gacgccgccg aagggggagt agatcacgtc ccacacggag
   164281 gcccagttct gcgccaccat gcgcgccggg cggcccaagt ggtcggtgtg gacggaatac
   164341 attgtcggcg tcgccgtgtc ggcgccgtcg atcacggcga tcggaatgtc gttcagccag
   164401 atatattccc gcagcgtcac ccccgccgca tcggtctcgg cgatgacgtg gttgtcgaga
   164461 tcgtggatgt agagcgtcgt cgtggtggtc gcgccgctcg tcacggtgcg agaagccagg
   164521 cggtcctgcg cgtcataggc gtagaccgcc ccctgcgacg ggacgttggt ctgataggcc
   164581 cttcgacagc cgtctctcga cgtcatactg gacgggcatc cccggcgcgc ccatgcggga
   164641 gcgtccggaa caaacactat tttacagcgc gacgcaaaag ctgaataatt tccatgggcg
   164701 ctcccacagt ctccgcgtgt cctaacggcg tccatccaaa agagtttgca acattggggt
   164761 cagcgcccct ctccagcaac aatcgcacga cgccggcgtt acgaccaatg atagcgttaa
   164821 acaaaggcac tccttcgtgg tcgcccaaag cgttgacgtt tgccccggcg tctaaaagag
   164881 tctttactgc gtcgatatca ccccaagtac aaactgtgtg taagggcgta tcgtcgagat
   164941 aatttttttg atcaagcgac gtgatggaca taccaaacca acttgccgtc tcctcgcatt
   165001 tttctaaaac ttcagcaaga gatgccatcg tcatcaatcc tcaggcccgt ctggtggaca
   165061 aacctgcgtg ttacaatact tcttgatgtc atccgccgcg ttcgtcatac gctcttttac
   165121 attttgtatt gccgaggcat gtttaagtct agtttctgca ttcccccagc gctcttccca
   165181 atctaatcgt ctctgatagc agaccttggc ttgacgatac ctccaacggg catccgcgca
   165241 aggcgatagc cccgatggct tttgccggtc gcaaatccga tgataattat cgtaatccat
   165301 ttgcttttgg aaagcatctc agtcaactcc gaccttgggc cattttacaa tttgcccatc
   165361 gggatcgaca tgcgccagcg ggttctgccc gacataccca tagagactcc gcccgcccac
   165421 atagccgatc ggatccggct gcacatacct cccgaggctc gcgtcatagt ggcgatgcca
   165481 gttgtacgcc agcccgcttt ccatctggaa ccactgtcct ggaaagcgca tgtcgagctt
   165541 ggtggtcgaa tcgaagatcg cgctcaccgc cccaaagggc gaatagatca cgtcccacac
   165601 ggaagcccag ttctgcgcca ccatgcgcgc cgggcggccc aagtggtcgg tgtggacgga
   165661 atacattgtc ggcgtcgccg tgtcggcgcc gtcgatcacg gcgatcggaa tgtcgttcag
   165721 ccagatatat tcgcgcctcg tcacccccgc cgcatcggtc tcggcgatga cgtggttgtc
   165781 gagatcgtgg atgtagagcg tcgtcgtggt ggtcgcgccg ctcgtcacgg tgcgagacgc
   165841 caggcggtcc tgggcgtcat aggcgtagac cgctccctgc gacagggcgt tggtctgcca
   165901 ggccttggac agacgtccct cgacgtcata ttcgaagctc atgccgagcg cgccgctgcg
   165961 gctgtcgctg acgatgttcc ccgccgcgtc ataggcgaag ttgcgcgcgc tctgtcccga
   166021 aggcgtgacc gaactcagcc ggttcgacgt gacgggatag gcgtaggtgg aggtcacgcc
   166081 gttcgcggtc tctgtgaggc ggttgccgtt ggcgtcatag gtccagccga gcgtgccgta
   166141 atagccctgc gccgtcatga gccgccgcgt cggcgtatag gcgaagagtt gcgactggga
   166201 attatactgg ccgggcgtcg cgccggggtt cttgttgtcg atgatcgagg cgacgacgtc
   166261 gccggtccag gcgagcgcgc ggtcgacgaa aaggcccgga tcggtcgggg agccgtgctg
   166321 atagcgggtg atgcggtaat cc
//
