# Supplementary material for: Genome mining for methanobactins
Source: BMC Biol. 2013 Feb 26;11:17. doi: 10.1186/1741-7007-11-17 (PMC3621798; doi:10.1186/1741-7007-11-17)
Supplement: Additional file 5 — Annotated M. parvus OBBP contig 041, GenBank format. A GenBank-formatted file consisting of M. parvus OBBP contig041 (containing an Mbn operon), as annotated by the IGS. [file 1741-7007-11-17-S5.GBF]

LOCUS       gi_398707596_AJTV01000041.1_contig04134748 bp   DNA linear
04-JAN-2013
DEFINITION  Methylocystis parvus OBBP, whole genome shotgun sequence.
ACCESSION   
VERSION
KEYWORDS    WGS.
SOURCE      Methylocystis parvus OBBP
  ORGANISM  Methylocystis parvus OBBP
            Unclassified.
REFERENCE   1  (bases 1 to 34748)
  AUTHORS   ?.
  JOURNAL   Unpublished
REFERENCE   2  (bases 1 to 34748)
  AUTHORS   ?.
  TITLE     Direct Submission
  JOURNAL   Submitted (04-JAN-2013)
FEATURES             Location/Qualifiers
     source          1..34748
                     /organism="Methylocystis parvus OBBP"
                     /mol_type="genomic DNA"
                     /strain="OBBP"
     gene            <1..817
                     /locus_tag="cmpar_191"
     CDS             <1..817
                     /locus_tag="cmpar_191"
                     /codon_start=2
                     /transl_table=11
                     /product="tniQ family protein"
                     /protein_id="IGS:cmpar_191"
                     /translation="DELLSSWIHRHATFYDVPPLAMLRHCLDAISSLRAVDLVLTDEQ
                     ASRVASMFRTDAANVRRMSLSNILPKSCRLIAAKPMQFCAACARQANSSGPEPVRRSQ
                     LLGWRLTCPQCCSQLIDGDKRSNPSPFADYWTDALDGQRLIDDEAERGVRAWASPTEL
                     ARLLLMRRDPRTAHLKRSGSFRLLGVVVPEADAIVVENQISLPSAANPILPLWLRPAL
                     LAGVSIVEREGPAMLTWLQSKIIGQNRTRFSELVSTMLSTHPGPEPLSLLQHN"
     gene            999..1148
                     /locus_tag="cmpar_192"
     CDS             999..1148
                     /locus_tag="cmpar_192"
                     /codon_start=1
                     /transl_table=11
                     /product="hypothetical protein"
                     /protein_id="IGS:cmpar_192"
                     /translation="MAGAFVNVWFLMDLAQWLNWVHRKLSGLAPRVLSGDGDCFYGSR
                     ESELC"
     gene            1142..2269
                     /locus_tag="cmpar_193"
     CDS             1142..2269
                     /locus_tag="cmpar_193"
                     /codon_start=1
                     /transl_table=11
                     /product="radical SAM superfamily protein"
                     /protein_id="IGS:cmpar_193"
                     /translation="MLSRLTINAAQTCNLGCKYCYALGGEYGGSASVITPELAVTRFR
                     EAAQEHRFIKIVQFIGGEPLLNLPALTAVAEEIDVLMQDGILLNRPSLCVVTNLTFLS
                     KEHITLFTKYRFALLVSVDGPEKIHDALRPTKGGQGSHGKIMSNIEMLRCEEIPFDVY
                     CTYTRRHLQSGLSITDLLRYFKSIGAGVIEIVPASTAPHDELGFNHEGDWRAVVDTQI
                     DAINFSIDEFEKGNVMSYGLLGAMIAAMTVRATDRICPAGVSNLAIASDGDLYTCNMS
                     TNNPAYRTSISAQADVLTKADIAECRDCRVRPWCRSCLGEMEIRNPGNPKPFPEHCET
                     LRRGIETIEKRLPRASRRHLFLQQKGVAFSQRLQGKSDSRP"
     gene            complement(2329..2514)
                     /locus_tag="cmpar_194"
     CDS             complement(2329..2514)
                     /locus_tag="cmpar_194"
                     /codon_start=1
                     /transl_table=11
                     /product="hypothetical protein"
                     /protein_id="IGS:cmpar_194"
                     /translation="MSLKESHISESARTQKINGAKAALTLQRGRGRLAFWPIGDAFER
                     AGQEKHPVIARDRATGP"
     gene            complement(2607..2735)
                     /locus_tag="cmpar_195"
     CDS             complement(2607..2735)
                     /locus_tag="cmpar_195"
                     /codon_start=1
                     /transl_table=11
                     /product="hypothetical protein"
                     /protein_id="IGS:cmpar_195"
                     /translation="MCRLLRAQAVLARHVGDTSPRRKAFPNNPSLLLLRPKPTARS"
     gene            2712..2945
                     /locus_tag="cmpar_196"
     CDS             2712..2945
                     /locus_tag="cmpar_196"
                     /codon_start=1
                     /transl_table=11
                     /product="transposase IS3/IS911 family protein"
                     /protein_id="IGS:cmpar_196"
                     /translation="MRSQQPTHWRRAARSGHLALVIDEPGEFVEIAIEDVAAHRKTAA
                     KIEIVVGKVLLRLESDAASTRIAEIVTALDRSA"
     gene            2972..3295
                     /locus_tag="cmpar_197"
     CDS             2972..3295
                     /locus_tag="cmpar_197"
                     /codon_start=1
                     /transl_table=11
                     /product="putative transposase"
                     /protein_id="IGS:cmpar_197"
                     /translation="MLAVRPVDFRCGHDALAAFVQNTLGLDSHSGLIVVFRSKRKDRL
                     KILLWDGTELVMIYKRLAEDGFVWPQIGGGVLQLTRVQFEALFDGLNWKRVGEPVMAA
                     PAAAN"
     gene            3357..4013
                     /locus_tag="cmpar_198"
     CDS             3357..4013
                     /locus_tag="cmpar_198"
                     /codon_start=1
                     /transl_table=11
                     /product="transposase C of IS166 homeodomain protein"
                     /protein_id="IGS:cmpar_198"
                     /translation="MTPSFDPAGLAELPADLRALFEAQRAMLEAERVRADRERQRAEH
                     ELAARLHVESELAASKETVERLQLLIKEYERARFGKRSEKFDSDQLQLMLEDIEIAVA
                     EIQEGEDGRARRSGRPLGSKRANRAARAFPAHLPHVERVIEPSSLACPCGCGQMVRIG
                     EDRVCRLDVTPAQYRVIETVRPRYACSKGCSGVAYQPGRESNQAADSYAQKCAIRWAR
                     "
     gene            4086..4265
                     /locus_tag="cmpar_199"
     CDS             4086..4265
                     /locus_tag="cmpar_199"
                     /codon_start=1
                     /transl_table=11
                     /product="hypothetical protein"
                     /protein_id="IGS:cmpar_199"
                     /translation="MDEDDPRGHRQRSPAIAHRRADALGLQIFPAGADDLITEPNTDQ
                     SFAKLCAKDMQCLSQ"
     gene            complement(4287..4535)
                     /locus_tag="cmpar_200"
     CDS             complement(4287..4535)
                     /locus_tag="cmpar_200"
                     /codon_start=1
                     /transl_table=11
                     /product="hypothetical protein"
                     /protein_id="IGS:cmpar_200"
                     /translation="MAAIEKQTKRYPTDLTDEEWTRVEAFLPSPARRGRKPSVELREV
                     LNAIRYIARAGCGWRMLPKDFPPWQTVYCKRRSSPILA"
     gene            4880..5521
                     /locus_tag="cmpar_201"
     CDS             4880..5521
                     /locus_tag="cmpar_201"
                     /codon_start=1
                     /transl_table=11
                     /product="transposase IS116/IS110/IS902 family protein"
                     /protein_id="IGS:cmpar_201"
                     /translation="MRSIENVVRAILREAGVKLGTPSRADFVERVRELAGGDSEATPL
                     VEPLLAILVTMLRELARLTKRVLEVVRKEAVCRRLMSAPGVGPITALAFRATIDRPDR
                     FQHSRDVGAHLGLTPARYQSGETDIQGRISRCGDELARTALYEAAHTLLTRSRKWSSL
                     RAWGVKVAKHRGMARARVAVARKLAVILHRMWTDGVEFRFGKEPAAAAVALVA"
     gene            6541..7068
                     /locus_tag="cmpar_202"
     CDS             6541..7068
                     /locus_tag="cmpar_202"
                     /codon_start=1
                     /transl_table=11
                     /product="RNA polymerase sigma factor, sigma-70 family
                     protein"
                     /protein_id="IGS:cmpar_202"
                     /translation="MNRRSDYLAPEGKMQLIRHLFENNKRELLKFLTRRVGREEAPDL
                     LQEAYARVLVATHDGKDIADPSAYLRRTAANLATDFTRRRINDFKVLVFDDRVPDALS
                     SDPTPEESLEALDNSRQLAAAVGALPPKCREVFMMRMYEGVGHDEIAKRLGISRKMVE
                     RHMKTAIQRCRKALR"
     gene            7170..8114
                     /locus_tag="cmpar_203"
     CDS             7170..8114
                     /locus_tag="cmpar_203"
                     /codon_start=1
                     /transl_table=11
                     /product="fecR family protein"
                     /protein_id="IGS:cmpar_203"
                     /translation="MNDEHDRSKGDDIHDVATEWWVKRDAGAMPRSDRRAFEKWLAEK
                     PEHREAFEEIELLCSQVRAIRPERAHVGAFASRQRRIASVASAALVALFVLMLSWNEL
                     SLLLRADFRTVAGETRTITLDDGSRVHLGGKSAIAVNYRGAERKVTLIEGEGWFEAEP
                     NAARPFVVAAASGSVTALGTTFDIALIGDIARVTVAKHRVTISSQGGAKVVSEGQQSI
                     FGPETSISSPTIVDVNDETAWRRGKLIFRNRPLGEVVATLARYHQGYLLTPSAAVREL
                     RVSGVFDADDPLGALKVIEESLDIKAIRLTNYLVILHG"
     gene            complement(8361..8756)
                     /locus_tag="cmpar_204"
     CDS             complement(8361..8756)
                     /locus_tag="cmpar_204"
                     /codon_start=1
                     /transl_table=11
                     /product="integrase core domain protein"
                     /protein_id="IGS:cmpar_204"
                     /translation="MIVSDNGIEFTSNAILSFASESKIEWRYIAPGKPMQNGFCESFN
                     GRMRDELLNETLFLSLDHAREKIGAWVSDYNHRCPHSSPGYATAAEYGANLTATGDRL
                     HNPDQLRRSPVATSAPSGVSNAGTLIATG"
     gene            8755..9516
                     /locus_tag="cmpar_205"
     CDS             8755..9516
                     /locus_tag="cmpar_205"
                     /codon_start=1
                     /transl_table=11
                     /product="hypothetical protein"
                     /protein_id="IGS:cmpar_205"
                     /translation="MPGLPRRPISVDSSRATRLPRDRRVWDRRHAFARHVVDDIEDAE
                     PPAAGELVVHEVQRPTRVRLRLDKVRCPHSNRATAGAALLHREPFLAIKPVDAVLAGA
                     LAFLTQQNEQSPVAETAARIGELPKSLAQLLIHRPLWRIADRRAVDGDDVVGPTLRQA
                     HDGPKVRDGFALDGGPYHFFPEAPGAPTLRATDRPEASSASHFRPPTPSDAWLRRRSC
                     RRIWLSNCRASPPKPRICAQDPRPSRPLPAPAKSR"
     gene            9761..12349
                     /locus_tag="cmpar_206"
     CDS             9761..12349
                     /locus_tag="cmpar_206"
                     /codon_start=1
                     /transl_table=11
                     /product="tonB-dependent siderophore receptor family
                     protein"
                     /protein_id="IGS:cmpar_206"
                     /translation="MAIKCGQKKRLTGTTAIAIGIGVKVVGLGSPAIAHASMTQKEFT
                     EAVKSYQIPQGSMDIALNRLADESGVRLIYRSHLTAKLRTPGLAGNYSLAGALDALLF
                     GTGLHYRLSENGETVSVVLAQAGNAANDASPRGARSLPTIDVAAARPRPARAVSQGGG
                     GRSGAGAASGPLTGKEALGGRLTGYMADTASTTLKTDMPLMKTPFSVQVITRETMDDQ
                     QAIDLNNAVVGNSSGVLVVPNSSFYTGLMIRGFSTNTSIYFNGLRQYQLMNVDTANLQ
                     SVDVLKGPAAMLYGRSEPGGLVDLVPKRPLDTPYYSVQEQAGSYGFTRTTVDATAPLN
                     KEKTLAYRFNGSYVRSDSFQDFANKEYYFLAPTFSIRPNDQFRANIDLQFMHDVVMPE
                     SNTVAVGNRPASIPITRYLQDPSYTGKLPQRFDLRYYGYDWTFDIDKNWSLTNRLYYR
                     SQGQDLSSVSIIGLNQATGVLTRGSYYQSVTNQGMATNLDLKGRFVTGPLSHSTLVGF
                     DYYSNYQPLAPFYLVVPASKYLPTFNIYAPIYGSNFAGVTPNLFTTNAESWKGVYAQD
                     TISFWDDKIHLLLGGRYDWAEVDWQVKNNDLRTAWIVSPNWSKAFSPRVGLTIQPMPW
                     LSFYANYTKSLNADNGLNAGSAIPTPLPPVRSYEWEGGIKAEFLDKRLLLTLAYFDLV
                     KTNVPGPDPTNPGNTLVAGEAESKGFEVDLKGRIDENWSVIANYTHDDVRVTKGSLYN
                     PLTEINTQLFIAGNRLPTVPKNMGNLWVKYDADGLLKGLSIGGGAQVVGSAFGDNANS
                     FTIPAYAILNGMLAYRFDVGPAHLTAQLNAKNLLDTTYYASSASRFQIMPGTPRTIIG
                     SLRLEF"
     gene            12429..13397
                     /locus_tag="cmpar_207"
     CDS             12429..13397
                     /locus_tag="cmpar_207"
                     /codon_start=1
                     /transl_table=11
                     /product="hypothetical protein"
                     /protein_id="IGS:cmpar_207"
                     /translation="MRISVIPIVLAMAVFSASVSQAASAKQQPVAINFALMADGREVG
                     CGAPLSNLGADRLPGKLQEARFYVYGFEMIDAKGAYTPVSLEQNDWQYADVALLDFKD
                     ARGGSAACSESNPAKNTRVIGTVPRGAYVGLSFSVGAPVESMVDGKAVSINHSNVETA
                     PPPLDIAGMAWNWQAGRRFFTFEVYPPAPVVKTDGSKSRGWMVHLGSTGCKGNPATGE
                     IVSCAHGNRFAVVFDRFDPKTQQIDVDLTTLLANSDITVDKGGAVGCMSGLDDPECPA
                     VFKALGLNLTDTAPGANDAGKQTKSGVSPIFSVGAAAPAKDARGKQ"
     gene            13394..14554
                     /locus_tag="cmpar_208"
     CDS             13394..14554
                     /locus_tag="cmpar_208"
                     /codon_start=1
                     /transl_table=11
                     /product="cytochrome c family protein"
                     /protein_id="IGS:cmpar_208"
                     /translation="MRRSALLMLVLAASGLATVAHVFADPSPPAQWTWDLPSYIPPPR
                     VPADNSMSEAKFQLGRRLFYDKRLSGNGTLSCSSCHLQERAFTDGRMTSIGSTGEHTP
                     RNAPSIVNSAWHATYTWANPALVTLERQMENPLYGEHPIEMGVNDGNRKEIVARLRAD
                     PDYPHWFAEAFPEKKDQISFDTIIKAISAFQRGVVAFNSRYDQYLQGKIKLSESEQRG
                     HDLYFGEKAECHHCHGTVNLDDQFVHGKTREAETPFHNTGLYNIDGKGAYPAPNLGLM
                     DVSGDPDDMGKFRAPSLRNIAVTAPYMHDGSVATLEDVIEIYSQGGRKIESGPNAGDG
                     RASPLKSGLIVKIDLTSQEKADLVAFLKTLTDETLLTSPRFSDPWVKSAVLK"
     gene            14770..14925
                     /locus_tag="cmpar_209"
     CDS             14770..14925
                     /locus_tag="cmpar_209"
                     /codon_start=1
                     /transl_table=11
                     /product="hypothetical protein"
                     /protein_id="IGS:cmpar_209"
                     /translation="MRLRPGLISPGLLYVALGLQPGAALRRVALTKGDSDSQEGVSIC
                     RSDSISR"
     gene	     14684..14791
     		     /gene="mbnA"
		     /locus_tag="cmpar_233"
     CDS	     14684..14791
     		     /gene="mbnA"
		     /locus_tag="cmpar_233"
		     /codon_start=1
		     /transl_table=11
		     /product="methanobactin precursor peptide mbnA"
		     /protein_id="cmpar_233"
		     /translation="MAIKIVKKEILPVIGRVQAFCSSCSGGGQCGCGPA"
     gene            14898..15728
                     /gene="mbnB"
                     /locus_tag="cmpar_210"
     CDS             14898..15728
                     /gene="mbnB"
                     /locus_tag="cmpar_210"
                     /codon_start=1
                     /transl_table=11
                     /product="methanobactin biosynthesis cassette protein
                     MbnB"
                     /protein_id="IGS:cmpar_210"
                     /translation="MQIGFNFTLNGTLDMVRRMVRERQIDYVELLIDNFLHFPVEDLT
                     DAFDCPVAFHIMFSRHLENDRESLRKFAERVRVFIDAMKPLYVSDHLLHFSHDGRRLF
                     HLGEIDYAAYDSVRQRVEQWQEMLGVRLYLENYPSIMEGGWDAPDFYRRLSRETGSGV
                     LFDASNAVVAMLNCGAPVDMWKDIVADTKHFHVAGYGPSFIEDDVIVDTHDREMSTET
                     LDFLRRMRTDFDKPGATITYERDFEIDYESISVDLRRLREIFPRTEEEAHGPLIACAG
                     "
     gene            15700..16287
                     /gene="mbnC"
                     /locus_tag="cmpar_211"
     CDS             15700..16287
                     /gene="mbnC"
                     /locus_tag="cmpar_211"
                     /codon_start=1
                     /transl_table=11
                     /product="methanobactin biosynthesis cassette protein
                     MbnC"
                     /protein_id="IGS:cmpar_211"
                     /translation="MGRLSPAPVRIDADLLEDFADPARQDAYPRDSRGYVRVDISIRA
                     YWHTLFDQVPQLLDLCGPDGRTIFLPFMQWAKEKKVSFNWAFYLWVYEWLLQSEFRDR
                     LDTDLLLKMMSAAGGRWIGTDRDTDHCVIIMGCRLLEGSVVVGWKLNSLATTVIPVER
                     IEFEKPLPSPSGLFGCFYTPTFELDHFPGWQPIPR"
     gene            16284..17597
                     /locus_tag="cmpar_212"
     CDS             16284..17597
                     /locus_tag="cmpar_212"
                     /codon_start=1
                     /transl_table=11
                     /product="matE family protein"
                     /protein_id="IGS:cmpar_212"
                     /translation="MRDQGFWRGYWPLLLAIGASQLSQQADMAMVGRLGGAASGAYAM
                     LTRLAVVDLVLMSAMGAVASTAVAKAQRDGGAAQMVGRTLGLALVAGLCCCALGLTAY
                     PALAEALAGDGEVARLIGEAVFWYSLAAPFRFLTNTSAFALHALGFGAAVVRWKLTEF
                     VAKAAANYLLMEHLGFGFAGCFVAGAIILVASTLWCRGTLAAHAIGWIAVPQRSWASM
                     FLRSTAWEAQRILSLQLAVLFSLALFAAPWLGNYEVSRLASYAAGQTFLLVLFSPFMA
                     LMRFLAFRLANLREDERAASMRRLWLTGAPITAGGAMLLFIGRDALGELYGQHGPWWS
                     ALIQAAAISLPFRYVANVLRAILHARGNFGAVATADGVALWLLATPLVAMGLSLDSPV
                     VAYSSLILPEAASTAWLWRRLDRSPRFGFVVERGENFALSKGNGP"
     gene            17594..19279
                     /gene="rdmE"
                     /locus_tag="cmpar_213"
     CDS             17594..19279
                     /gene="rdmE"
                     /locus_tag="cmpar_213"
                     /codon_start=1
                     /transl_table=11
                     /product="rdmE"
                     /protein_id="IGS:cmpar_213"
                     /translation="MTIHHVPVLIVGSGYAGLTAALMLSLRGVPCLLVERRATLCDHP
                     RAHGLNLRSMELLRQVPGLEADLHRASRAAPGDNTVTIAKTVCGPVMKTMDSPGGFDT
                     RRLSPTLMCSAGQDRVEPILLRHARMLGADIRFATELAAVSQDARGVRAALRDVASGE
                     ETTVASDYLVAGDGAGSAIRKSLGLDMAGIDGISHAVSILFEADLSIAMGGRGFLLCY
                     LRHRDFTGAFVSCDDPDRGQLNIEYDPTREADSDFDVARCEKLVRAALGQPDLDVRIL
                     DVLPWRMSALLAERMSLGRVFLAGDAAHIMPPVGGLAGQTAIQDAVDIAWKLAMMIKG
                     EADPALLDTYDAERRPVAQLSIARATENYVERLRQDRSDLSDAFGRVSNLDVAMSYRY
                     RSPAISLEEPDDGSPTDDTMHPSGKPGTRLAHVLLMRDGAEISTHDLVGSNFVLLAGP
                     LGSNWIEGARAITRRLPVPVMAYQIGVDLIDSSRLLLARTGIQPDGALLVRPDGFIAW
                     RSLSCAADPTEALERAINSAACLAPMTHLRDPSVQRGEGFWVGTQIPERLHGE"
     gene            19301..19951
                     /locus_tag="cmpar_214"
     CDS             19301..19951
                     /locus_tag="cmpar_214"
                     /codon_start=1
                     /transl_table=11
                     /product="hypothetical protein"
                     /protein_id="IGS:cmpar_214"
                     /translation="MHFLETNEVYNAFIVQRARIGALRHPIFSMIVLLFGAVANTPTT
                     ALSALDSPEAARRNYICASSRQVGFGCPVLRTLHSNSDSVLHDGDKGHALGAANAARA
                     YRDGLLAVCETADDCARIGASNNDAVDKRPDGQELNADFVQLLKNWQNCFTRQITVET
                     VAMIVSACDRAAAFPDLGSRERQRLASRRTKLLDFIGQSQELKSTGSGELRSEGKR"
     gene            20096..20431
                     /locus_tag="cmpar_215"
     CDS             20096..20431
                     /locus_tag="cmpar_215"
                     /codon_start=1
                     /transl_table=11
                     /product="hypothetical protein"
                     /protein_id="IGS:cmpar_215"
                     /translation="MSWSAKDEDKLIWRLQRHLPLYAHCRPSLLAFLKVRTGNVSIAP
                     RLKITGVFRADCAGGIICKVVLDDGLERQQVFVAPLEDLAIDRRHPIAQEIATRKPRR
                     SRRGKTVGE"
     gene            20576..23695
                     /locus_tag="cmpar_216"
     CDS             20576..23695
                     /locus_tag="cmpar_216"
                     /codon_start=1
                     /transl_table=11
                     /product="acrB/AcrD/AcrF family protein"
                     /protein_id="IGS:cmpar_216"
                     /translation="MNISAPFIRRPVATTLIAAAFFLLGAVACVFLPIASIPAVEFPT
                     IGVTAARPGTDPATMAATVAAPLERRLAGISSVTELTSVNSYGSTSITLQFGLDRNID
                     AAARDVQAAVNAAAADLPSDLPSPPSFRKASLSGPPVFVLAMTSETLPISAVYDVADS
                     IIAQRTAQVPGVASVRIAGAEQPAIRVQADPARLAGMSLSIDMVADAVRKANVLGPLG
                     ALDGSARTLTFGANDLLQTPDEFRQIVIASSGGAVAKLGDVATVEPGSRNRLSAGWYN
                     GKPAVFIVVSKQANANVIETVDHIKALLPRLRNWIPSGIEISVLTDRTQTIRASVWEI
                     QRALLVSVALVMLVVFLFLRSAASAFAAGVTVPLSLMSACTAMWTAGFTLDNFSLMAL
                     TIAVGFVVDDAIVMIENIEKNMERGMQRLEAAIEGAQQIGFTVVSISLSLVAVFVPLL
                     FMTDAVGLMLREFAFTLSFAIVASTLVSLTVTPMICAHFGAARPAQRAILDRIMERTL
                     AAALRLYVRTLRPVIDRPRTTLLVILTTMGATAQLYLTIPKGAMPQDDIGLINGTTEG
                     PPEASFARMVDLQRKAADVVAADPDVAAVGSILGVSGFGLLGNQGRFYIALKPADRRK
                     ATSAEVVARLRKNLAGIDGLKIFMAPAQDFRSGSRQSKAQFQFSLWDSSVEELAEWTP
                     KVLRRLKGLPQLIDVSSDVQRGGFKANVVIDRNAASRMGVAISSIDAALNSAFGQRQA
                     SIIYAERNQYRVIVEAPESRQRSLPDLDNVYVAGAGGQITPLAAVARVERGVLPLAVN
                     HQGVFPAITLTFNTAPGYSLGDASAAVREAMNDLHIPDGLHADFVGDAADFLKMAKGT
                     PLFVFGALIAVYVILGMLYESLVHPVTILSTLPSAGLGALLALQASQTQFTTMALIGM
                     LLLIGIVKKNGIMLVDFALQAEREKGLSARDAALMAATERFRPILMTTITAMLGALPL
                     ALATGVGAELRRPLGVTIVGGLLLSQIMTLYTTPVIYLIMSKLQKARPAAAPAGVDGL
                     SEATTDATC"
     gene            complement(23782..23940)
                     /locus_tag="cmpar_217"
     CDS             complement(23782..23940)
                     /locus_tag="cmpar_217"
                     /codon_start=1
                     /transl_table=11
                     /product="putative transposase for insertion sequence
                     element domain protein"
                     /protein_id="IGS:cmpar_217"
                     /translation="MLPAPYFHLVFTQPPAAAEIAFQNKRPVYAGLMRAVAEATMTLA
                     ANPNVNQH"
     gene            complement(24006..24149)
                     /locus_tag="cmpar_218"
     CDS             complement(24006..24149)
                     /locus_tag="cmpar_218"
                     /codon_start=1
                     /transl_table=11
                     /product="hypothetical protein"
                     /protein_id="IGS:cmpar_218"
                     /translation="MLRKCEIMRDFNAMSILHRRHPQTGGFQMADISPLRRRMMHRLQ
                     LLP"
     gene            24259..24459
                     /gene="id254"
                     /locus_tag="cmpar_219"
     CDS             24259..24459
                     /gene="id254"
                     /locus_tag="cmpar_219"
                     /codon_start=1
                     /transl_table=11
                     /product="bll1832 domain protein"
                     /protein_id="IGS:cmpar_219"
                     /translation="MRPRERRDSGQNDLFRARLDQIVDMKHPLAKLAAAIDWSFLEKT
                     LGAVYADGPGQAPCRVRSSSRL"
     gene            24410..24541
                     /locus_tag="cmpar_220"
     CDS             24410..24541
                     /locus_tag="cmpar_220"
                     /codon_start=1
                     /transl_table=11
                     /product="hypothetical protein"
                     /protein_id="IGS:cmpar_220"
                     /translation="MAPARRHAAFDHLHVFELVAGGVRLIETANGLHRHPPLARFLG"
     gene            25154..25318
                     /locus_tag="cmpar_221"
     CDS             25154..25318
                     /locus_tag="cmpar_221"
                     /codon_start=1
                     /transl_table=11
                     /product="hypothetical protein"
                     /protein_id="IGS:cmpar_221"
                     /translation="MSAPSKVTDIRVVAGKSVGRRLRTLDPFNCQTTTARRSEVARPQ
                     MISELPRRSK"
     gene            complement(25587..25868)
                     /locus_tag="cmpar_222"
     CDS             complement(25587..25868)
                     /locus_tag="cmpar_222"
                     /codon_start=1
                     /transl_table=11
                     /product="helix-turn-helix motif domain protein"
                     /protein_id="IGS:cmpar_222"
                     /translation="MERQSFANVWDALEDTPQEAASMTMRSNLLIAVEQRVRSWNVTQ
                     AEAAKRLGITQPRLNDLLRGRIKNFSLEALINLAAQAGLAVRLDIADAA"
     gene            complement(25882..26193)
                     /locus_tag="cmpar_223"
     CDS             complement(25882..26193)
                     /locus_tag="cmpar_223"
                     /codon_start=1
                     /transl_table=11
                     /product="hypothetical protein"
                     /protein_id="IGS:cmpar_223"
                     /translation="MKRVEFLGDSLERLREFPETARKEAGAQLHKVQLGLEPSDWKPM
                     TAVGAGVREIRIRDETGAFRVLYIAKIEDAVYVLHAFQKKTQQTAKRDLDLAAARLRQ
                     I"
     gene            complement(26426..26653)
                     /locus_tag="cmpar_224"
     CDS             complement(26426..26653)
                     /locus_tag="cmpar_224"
                     /codon_start=1
                     /transl_table=11
                     /product="hypothetical protein"
                     /protein_id="IGS:cmpar_224"
                     /translation="MNHAAQIAQAVNLDMQQSASDVFLQRIPKALITQAATEAGAPGE
                     IVAALPKLPKGEAITKAKKHLATWLPAPLQT"
     gene            complement(26650..27384)
                     /locus_tag="cmpar_225"
     CDS             complement(26650..27384)
                     /locus_tag="cmpar_225"
                     /codon_start=1
                     /transl_table=11
                     /product="hypothetical protein"
                     /protein_id="IGS:cmpar_225"
                     /translation="MFMFTLAALLSMVLVSIIVASHASLAFADEKRRANLQARRDEIE
                     EIFQTGDEDEEYDADALSTEADTIEASLESLSEKYRTYDKAEKALAGAVVSVGSKGEL
                     VVSRGLVRQDQARYWQTSPRPARRRSPWRLRSGWTWPLLARSTRSQQTGSTVVARIRL
                     RWTCRRAVRIWTRRRTLKTPPSSRGSAKAKAHGVRACPGSRPSYSIGVLTRSSTTCSL
                     CLLSASLCRSTPFSFRTSPALMARRT"
     gene            complement(27626..29374)
                     /locus_tag="cmpar_226"
     CDS             complement(27626..29374)
                     /locus_tag="cmpar_226"
                     /codon_start=1
                     /transl_table=11
                     /product="hypothetical protein"
                     /protein_id="IGS:cmpar_226"
                     /translation="MSAITKRLPLDHAAAAEGRRLAADPNIVSVGFGLKFVGGKPTME
                     VALHYYVREKLAADDAIEQRGSEKVPPQVEGYKTDVLLWKIARANACPDSKRPTAERG
                     SRREDPLVGGTSTAILGGFSNILFHYGTLGGICFDAGNGAAMAISNAHVWGSDLGTEA
                     IQPFPPVSDYVGGAIEWLACGGPLSHLFTWTAPSALTGVLTGAAAAAWVAAAASDAED
                     PNRWGQRVSPIPAAGVKTTRERIQLVAKLPRIPFPGRHWSSKAMWDYTRDTTAGSNNV
                     MTDEARSNEHVLVGKRVFTDRNVYSPGDTVGICAQLWTLAGERDPERFVVAHSFPIRD
                     PGRVIQRVLRQGAACARLDRALDEGRQSICIHGFPHQVAGVAAVNFPLIAAPFVVIGE
                     DSSELLDPGPNNPSGVSALRLPKRLLAIACPPSTHVDLSLFHRGAAVRVRAISANGAA
                     VDQAVTPPDPDVAHRLRLTGPEIIRIELDGRDGDGFLAEICVDKRMIGVEKWKGVSTY
                     YGGSFPLPRNEPDGKWAVVVISQSLDNTPTNGDPIAAARKLGGIVDSANVSETGECAC
                     EILFDATFDVAAPILL"
     gene            complement(29384..31318)
                     /locus_tag="cmpar_227"
     CDS             complement(29384..31318)
                     /locus_tag="cmpar_227"
                     /codon_start=1
                     /transl_table=11
                     /product="hypothetical protein"
                     /protein_id="IGS:cmpar_227"
                     /translation="MVDQTQISFLGDWRITITGKDAAWAQRVVVGGTAAGTQILAGNP
                     GAAIDIFGNGQSPWTLSIEHNDGVHGWQPNFIRGTSAIAGPHLSWIVASEDDTTPSSD
                     RDFNDLVIRLDKLGLVSQPTPPFAILPESLQAMPEGVFEATLGRYLMAVRIENIWTLP
                     WPQTARVGLSDRCRAWLAAAGVNVIDSWSVKDQEALGQQVIGGRVVVGALEPWGTRRI
                     YFKVDVANAQVRKHQVELQVVTDQGAEDIALLNKAARAPISVTRTTFDRARQAFVSRC
                     DAGVMTASIKRMAIDLTTFKRAIGIARSIGLGGAGGGQTGGGSGGTGGCDKRTLELVR
                     AELRAFLDGKEIDLCALRRLVSCCCAGQTGGGGDGGGDWTGTLDPGVSFFLFPTEVDY
                     AVEYANPYSGQFGPIPFQDPWWKILLIIIAIILTIAAAVSGGSDLVNKSDDAVIGTLT
                     RSVLNALKTQPPNPPASDPGSVDAAVVTLNGNRALTAAMFTVLDAASDEASTTPIETL
                     GGKIDTPGTFLTNAQLTAVFQNLADNPGDPAAQDALRAFKSGSRSGTSSGLLMSGIAP
                     VKPRTEEDGSTVFFVNQLVFSPDETGNALSCPGDSGSLWFQKSSLAVIGLNHAGHEDG
                     SDAIACRIEDVLTAMGIRFA"
     gene            complement(31746..33056)
                     /locus_tag="cmpar_228"
     CDS             complement(31746..33056)
                     /locus_tag="cmpar_228"
                     /codon_start=1
                     /transl_table=11
                     /product="sugar (and other) transporter family protein"
                     /protein_id="IGS:cmpar_228"
                     /translation="MRSISAGSNAFPARAGLSRDDIKTLGLASLGGALEFYDFIIAAF
                     FTTTLAAVFFPRDTPDWLAQLQVFCVFAAGYVVRPFGGVILAHFGDRLGRKKMFTFGL
                     FLMALPTLLIGLLPNYETAGIVAPLLFLACRMLQGLSVGGEVPGAWIFCAEHVRENRV
                     GLACGLLMGGLCLGILLGALTSRVATSALSPEELVAWGWRIPFLIGGAFGLISVHLRR
                     YLRETPVFEALRARRETESRPPLSIVLASHGRKVLVSMAAIWVFAGVFVTYFLYLPTY
                     FQTQWNYPAADVFTANCWGVFLLTLGGVFAGWAADIVGGGKTFMIGSGLMFAVMAVLG
                     LALGDAEAHVLNLYALGGFSIGAITLGPYIIVRSFPPEVRFTGFALSYNSAYAIFGGT
                     APLAMAALVGGQELVSAPFYYMMTLCILGAAIGALWRPFDETQA"
     gene            complement(33144..33320)
                     /locus_tag="cmpar_229"
     CDS             complement(33144..33320)
                     /locus_tag="cmpar_229"
                     /codon_start=1
                     /transl_table=11
                     /product="methyltransferase type 12 domain protein"
                     /protein_id="IGS:cmpar_229"
                     /translation="MNRLDLLQDWIVHLLSDESPDHIMYRTPTLSTLHSLGFADVRLI
                     YSEDVDMLVTATKH"
     gene            complement(33478..33675)
                     /locus_tag="cmpar_230"
     CDS             complement(33478..33675)
                     /locus_tag="cmpar_230"
                     /codon_start=1
                     /transl_table=11
                     /product="hypothetical protein"
                     /protein_id="IGS:cmpar_230"
                     /translation="MRKPRRHDRFAGCKASPGGMTVRPPPDHSHISQWRSTQEAVLTT
                     VFIRNRIFERGALCFDVDPVQ"
     gene            33729..33878
                     /locus_tag="cmpar_232"
     CDS             33729..33878
                     /locus_tag="cmpar_232"
                     /codon_start=1
                     /transl_table=11
                     /product="hypothetical protein"
                     /protein_id="IGS:cmpar_232"
                     /translation="MARLEPSGEPSPQQALQGFPAGNEMFEPGGPLSPSVIGVQQDAP
                     PSYRS"
     gene            complement(33866..>34748)
                     /locus_tag="cmpar_231"
     CDS             complement(33866..>34748)
                     /locus_tag="cmpar_231"
                     /codon_start=2
                     /transl_table=11
                     /product="subtilase family protein"
                     /protein_id="IGS:cmpar_231"
                     /translation="GVTVAFIEQDLRVDLAKIEAYYAKLGVGPVTIVVSPEWGPPNAQ
                     DGPESLKPDGETMMDLKLTGAVAPGVTLVVYGVAQEYGYSSDPWVDALIVALTNETHP
                     CDVMSISLGGPESTWSRQTALSVDFLFALAGLLGVTVCVASGDFGAPGNVDHGGAYTR
                     NCAFPASSPFCLACGGTELVLTQQDDRRILKGEVAWNEMTAIGQKRATGGGISMLFPV
                     PDFQQAVTLPAPLNERQTSGRGLPDVASNAAGDSRYDVGYGTSAAAPMWAALMALFIE
                     ENGGQPIGYLNPLLYDL"
ORIGIN      
        1 ggatgaactc ttgtcatcct ggattcatcg acacgccacc ttctacgacg tcccgcctct
       61 cgctatgctt cgccattgct tggacgccat atcatcgctg cgcgcggtcg atttagtgtt
      121 gactgacgaa caagcgtctc gtgtcgcttc aatgttcaga acggacgcgg ctaatgttcg
      181 acgaatgagc ctctcgaaca tcttgccaaa gtcctgccga ctgatcgccg cgaagccaat
      241 gcagttctgc gcggcttgcg cgcgccaagc gaattcgagt gggccagagc ctgtacgacg
      301 aagtcaactt ctcggatggc gtctcacttg cccgcaatgt tgttcgcagc ttatcgacgg
      361 cgacaagcgt tcaaaccctt ccccgttcgc cgactattgg actgacgcac tcgacggcca
      421 acgtctgatc gacgatgaag cggaacgagg cgttcgagcg tgggcatcgc caacggagct
      481 ggcgcgtctc ctgctgatgc gacgcgaccc aagaacagca catttgaaac gcagcggaag
      541 cttccgactt cttggcgtcg tcgttccgga agcggacgcc attgtcgtgg aaaaccagat
      601 ctcgctgccc tccgcggcaa acccgatctt accgctttgg ctacgccctg cgcttctcgc
      661 gggagtctcg atcgtcgaac gcgaaggacc cgccatgttg acatggctcc aaagcaaaat
      721 cattggtcaa aaccgcacgc gctttagcga actcgtctcg accatgctca gcacccaccc
      781 gggccccgag ccattatcat tattgcagca taattgataa taatgctcca aaagattctc
      841 aaataagctg cagcaatgca tacgaaccac cgcattcttg catttaagcg caacgtgaca
      901 gccgtatacg tgccgaatgg aagtggtgag aggggtttgc tatggattgg ttacatcggg
      961 ctctcagcgg atagccgttc tcgtccaacg agctacgatt ggcgggcgct ttcgtgaatg
     1021 tctggtttct catggacctc gcgcaatggc tcaattgggt gcacagaaaa ttatccggcc
     1081 tcgccccgcg agtcctttcc ggcgacggtg attgttttta tggatcaagg gagtctgaac
     1141 tatgttgagc cgtttgacaa tcaacgccgc tcagacatgc aacctcgggt gcaaatactg
     1201 ctatgcgctc ggcggagaat atgggggctc agcgagcgta atcacacccg aactcgctgt
     1261 gaccagattt cgagaggcgg cgcaggagca ccgattcata aaaatcgttc agtttatcgg
     1321 cggcgaaccg ctgctcaacc ttcctgcgct gacggccgtc gccgaagaga tagatgtctt
     1381 gatgcaagac ggaattttgc tcaataggcc ttccctatgc gtcgttacga atctcacttt
     1441 tctgtcgaaa gaacatatca ctctcttcac caaatatcgc tttgcattgc ttgtgagcgt
     1501 tgatggtcca gaaaaaatcc atgatgccct aagaccgaca aaaggaggac aaggcagtca
     1561 tggcaaaatc atgagtaata ttgagatgct tcgatgcgag gaaattccat tcgacgttta
     1621 ttgcacatac acacgcagac atttgcagtc cggcctttcg atcacggacc tgttgagata
     1681 cttcaaatcc atcggcgctg gcgtgatcga gatcgttccc gcgtcgacgg cgccgcatga
     1741 tgagctgggc ttcaatcatg aaggggactg gcgagccgtc gtcgacacgc aaattgacgc
     1801 gataaatttt tccattgatg aatttgagaa gggaaatgtc atgtcttacg gattgctcgg
     1861 cgcgatgatc gcagcgatga ccgtgcgggc gacggatcgc atttgccctg ctggcgtttc
     1921 caatcttgct atagcaagcg acggcgattt gtatacgtgt aatatgtcga caaacaatcc
     1981 ggcctaccgg acatcaatca gcgctcaggc cgatgttctg acgaaagcgg atattgcgga
     2041 gtgccgggac tgccgggtgc gcccgtggtg tcgatcctgt cttggagaaa tggaaattag
     2101 gaatcctggc aatcccaagc cctttccaga acattgcgag actttgcgca gaggaatcga
     2161 aacgatagaa aaacggctgc cgcgcgcctc acgccgtcat cttttccttc aacaaaaagg
     2221 ggtggcgttc agtcaacgac tccaaggaaa gtcagacagc cgaccctgaa taacggaatt
     2281 tgaaggagaa atcccgagcg cttgtttggc cgaactctgc gatttggctc acgggcctgt
     2341 cgctctgtcc ctggcgatca cgggatgctt ctcctgtccc gcccgctcga aggcgtcgcc
     2401 gatcggccaa aaggcaaggc ggccacggcc gcgttgtaga gtaagcgccg cttttgcccc
     2461 attgattttt tgggttcgtg cggattcgct gatgtgagat tcttttagag acatcctgtc
     2521 tctggaagga tccaatgatg agtgcacgca cgaaggccaa tgcgattgaa ggcgctggat
     2581 ttgtcgaacg cgtcgatttt cgtcgttcac gatcgggccg tcggctttgg tcgaaggagc
     2641 agaagggacg gattgttcgg gaaagccttg cgccgggggc tcgtgtcgcc gacgtggcgc
     2701 gcaagtacgg cttgcgctcg cagcagccga cacattggcg tcgcgcggcg cgctcggggc
     2761 atcttgcgct cgtgatcgac gagcctggcg agttcgttga gattgcaatc gaggacgtcg
     2821 ccgctcacag aaagaccgcg gcaaagatcg agatcgtcgt cggcaaggtg ctgctgcgtc
     2881 tggagagcga cgccgcatcg acacgcatcg ccgagatcgt gacggcgttg gaccgcagcg
     2941 catgattagc ccagctcagg gactgcggat cgtgctcgcc gttcgtcccg tcgattttcg
     3001 ctgcgggcat gacgcgctgg ccgctttcgt gcagaacacg ctcgggctcg attcgcattc
     3061 tggcttgatc gtcgtgttcc gttcgaagcg gaaggatcgc ttgaagattt tgctgtggga
     3121 tggaaccgaa ctcgtcatga tctacaaacg cttggccgag gacggcttcg tttggccgca
     3181 gatcggtggt ggcgttctcc aactcacccg ggttcagttc gaagcgctgt tcgacgggct
     3241 gaactggaag cgtgtcggcg agccggtcat ggccgctccg gctgcggcaa actgactcgg
     3301 atccgccggg ttttattcgt tcggcgcggc gcctcgcatc agatagattg cgttgcatga
     3361 cgccgagctt cgatcccgcc ggacttgcgg agctgcccgc cgatctgcgc gcgttgttcg
     3421 aagctcagcg cgcgatgctc gaggccgaac gggtccgcgc ggatcgcgag cgccagcgag
     3481 ccgagcacga gcttgccgcg cgccttcacg tcgagagcga gctggccgcg tccaaggaga
     3541 cggtcgaacg tctccagctg ctcatcaagg aatacgaacg cgcgcgtttc ggcaagcgct
     3601 cggagaagtt cgattccgat caattgcagc tcatgctcga agacatcgag atcgccgtcg
     3661 ccgaaatcca ggaaggtgag gacggtcgcg cgcgccgttc gggacgcccg ctcgggagca
     3721 aaagagccaa ccgcgctgcg cgcgcctttc ctgctcatct gccgcacgtc gagcgcgtga
     3781 tcgagccctc gagcctcgct tgtccctgcg gctgcggcca gatggttcgg atcggcgagg
     3841 accgcgtctg ccgcctcgac gtgacgcccg cgcaatatcg cgtcatcgag accgtgcggc
     3901 ctcgctacgc ttgttcgaag ggttgttcgg gcgtcgccta ccaacctggt cgagaatcaa
     3961 atcaggccgc tgactcttac gcgcaaaaat gcgctattcg ctgggcacga tgaaggcggc
     4021 cgttcctggt cgcgtctcgc ttcactcatt gcgacttgta agctcaatcg cgtcgagccc
     4081 tatgcttgga tgaagacgac cctcgaggcc atcgccaacg gtcacccgca atcgcgcatc
     4141 gacgagctga tgccctgggc cttcaaatct tccccgccgg cgccgacgat ctgatcaccg
     4201 aacccaacac cgaccaatcg tttgcaaagc tttgcgccaa agatatgcaa tgcttgtcgc
     4261 aatagattgc aagctcttct cgcggttcaa gccaatatgg gagaggaacg gcgcttacag
     4321 taaacggtct gccaaggcgg aaagtctttc ggcagcatgc gccagccgca gccggcgcga
     4381 gcgatgtagc ggatggcgtt caaaacctcg cgcaactcca cagagggctt tcgtcctcgc
     4441 cgcgctggcg acggaagaaa cgcctcgacg cgcgtccact cctcgtcggt caaatctgtc
     4501 ggataccgct tggtttgctt ttcaatggcg gccatcttgg cgcgattcgc tcgggtccac
     4561 atcccgtgct tgaatcacgc cagcgacaag ccttcaacca ttctcaaaca gatggggtga
     4621 ttggggtcta ctcccggatg ggcggctgct cctgtcgaga tgtgagaacg tggtcggtgt
     4681 cgaatcgcca cgagcatcgg gaaggagcag ccatgagata ttttgtcgga ctcgacgtgt
     4741 cattggaaga gacttcgatc tgtatcgttg acgagacggg ccggatcgtg aaagctggtt
     4801 ccggcaggtt catgtcaaga gccggcaatg tcgcctatgg cgctcgcttc ttgtctcgcg
     4861 ccgcactatc ctcaacgaaa tgcgatcgat cgaaaacgtg gtgcgggcga tcctgcggga
     4921 agccggcgtc aagctcggca cgccaagccg ggcggatttt gtcgaacgcg tccgcgaatt
     4981 ggccggcggt gattccgagg cgacgccgct cgtcgagccc cttctcgcaa tcctcgtcac
     5041 gatgctgcgc gaactcgctc gtttgacgaa gcgggtgctc gaggtcgtgc gcaaggaggc
     5101 ggtttgtcgc cgcttgatga gcgctccggg cgtcggtccg atcacggccc tcgccttccg
     5161 cgccacgatc gaccgcccgg atcgcttcca gcattcgaga gacgttggcg cgcatctcgg
     5221 cctgacgccg gcccgctacc agtccggcga gacagacatc cagggcagga tcagccgatg
     5281 cggcgacgaa ctcgcccgca cggcgcttta cgaggcggcg cacacgctgc tcacacgcag
     5341 ccgcaaatgg tcgtctctgc gcgcctgggg cgtgaaggtc gccaaacatc gtggcatggc
     5401 gcgcgcccgt gtggcggtgg cgcgcaaact cgccgtcatt ctgcatcgca tgtggaccga
     5461 tggcgtcgaa ttccgctttg gcaaggagcc cgccgcggcg gcggtcgctc tggtcgccta
     5521 acccgagcca aagcggggag acgaacacaa agcattcgct cgaaagagcg atccggatcg
     5581 ttcccgtggg gacgatgggc aaggtgatct cgttaagagt ctcgaacctg ccggcgaagg
     5641 cccgcaaagt cgtgaaacag attgagacgc cccgcctttc tgaccccatc atgcggcggc
     5701 cacgcgccga ccgcgaagag aagcgtgtga cccacgggaa cgagaccagc aaagagagtt
     5761 acgattgcca aagagttacg attgcgacag gacggcttga cgccaacgac cccaatcaga
     5821 gaggactctc agaggattcc gacagattca gctcagacgc atcttgtcac ccacttcttc
     5881 acccgatcgc cctagcgaat aacgcgcaca cgctggacga gaaaagcagc ttgcatctac
     5941 tattttgaga cgtgccactc ccgtggctgg cgaattttcc aaagctagcg cttgacattg
     6001 tcaagcctca tggcattttc acaagccatg tatttggggc gggcaaaaca cgatttcttt
     6061 cggcgcgcag ttgttgcttg cgccgtgctt tgcttgtttg ctcttcagtt cgcgccgctt
     6121 ctccgccccg tcaactgggc agactccttg ggcttgtatc cgaccgctga ggccacagtc
     6181 tctccatgca gccctaacgg cgacggtgat ccggcggatg gtcataatga tcaggccaaa
     6241 tgctgcgcct attgcctagc cagcgcccgc gcggcctccg tgctcgcttt tgcggtcatt
     6301 tacagcgccg tcgtcgacct actccccgag ccgggtcgta tttctcatcg ttgggacttc
     6361 gatgatccca ggcctgtcgc aggctggttg atcacttggt cgtcgcgcgc gccgcctgtt
     6421 tcctgaaaaa acttgctccg cgtgagcgcg ggcccatccg ttttccctcg acccgaaaag
     6481 tcgagaggct ttcggcgatc tattgtcgcc tatttctgac gccgctcgag cttcttgggg
     6541 gtgaaccggc gttcagacta tttagcgccc gagggcaaga tgcagctcat ccgccatctc
     6601 ttcgagaaca acaaaaggga gcttctcaaa tttctgaccc gccgagtcgg cagggaggag
     6661 gctccggatc ttcttcagga agcatacgcc agggtcctcg tcgcgaccca tgacggaaag
     6721 gatatcgccg atccttcggc ttatctccgt cgaacggctg caaatctggc gaccgatttc
     6781 acgcgccgcc gcatcaatga ttttaaggtc ttggtcttcg atgatcgcgt ccctgacgcg
     6841 ctgtcgtccg atccaacgcc agaagaaagc ctggaagccc tcgacaattc gcgacagctt
     6901 gctgcggcgg tcggggcgct ccccccaaaa tgccgggaag ttttcatgat gcgcatgtat
     6961 gagggcgttg gtcacgatga gatcgccaag cgattgggca tttcaaggaa gatggtcgag
     7021 cgacatatga aaactgccat tcagcgctgt aggaaggcgt tgcgatgatc tttcaggcaa
     7081 ggttcttggt ttttcccttc gggtaattct atataaatag ggacacgcct gcggcgggac
     7141 gggacgaggg gaggcatggc attgcccgca tgaacgatga acatgacaga tcgaagggtg
     7201 acgatattca cgacgtcgcc accgaatggt gggtgaaacg cgatgccggc gccatgcctc
     7261 ggtcggatcg tcgcgccttt gagaaatggc tggccgagaa gccggagcat agagaggcgt
     7321 tcgaggaaat tgagcttctt tgctcccagg tccgcgcaat acggccggaa agggcgcacg
     7381 tcggggcttt cgcctcgcgc cagcgccgca tcgcctctgt tgcttctgcg gcgctcgtgg
     7441 ccttgttcgt gcttatgctc tcctggaacg aactatctct cctgctgcgt gctgacttcc
     7501 ggacggtagc gggagaaact cgcaccatca ccctggacga tggatcgcgt gtccatctgg
     7561 gcggcaagtc cgccattgcc gtcaattatc gcggtgcaga gcgcaaggtg acgttgattg
     7621 agggcgaggg ttggttcgaa gcagagccga atgcagctcg gcccttcgtc gttgcggcgg
     7681 cgtctggttc ggtgacggcg ctggggacga ccttcgatat tgccttaatc ggtgatatag
     7741 cgcgagtaac ggtagctaag catcgcgtca ccatttccag ccaagggggc gcaaaggtcg
     7801 tgtcagaggg gcagcaaagc atttttgggc cagagacgtc gatttctagt cccacgatcg
     7861 ttgacgtaaa tgatgaaaca gcctggcgcc gcggcaaact gattttcagg aaccggccgc
     7921 tgggcgaggt cgtggcgact cttgcccgct accatcaggg ctatcttctg acgccgagcg
     7981 cagcggtgcg tgagctgcgg gtgagtggcg tcttcgatgc tgacgatccg ctcggcgcgc
     8041 tcaaagtgat tgaggaatct ctggacataa aggctattcg cctcacgaac tatcttgtca
     8101 ttctgcacgg atagcggcca acgcttccaa aagaattttt caatggcgac gtttccgaat
     8161 tcaactcccg tccgtcaagg gaaatagaag gacagtttgt ccctagttca cgctgtgatt
     8221 gggcggaatc gcccaatcac agaaaatgtg attgatctca tagtttagag agcgtcaggg
     8281 ccggttggca gatctgcttg gccgaggacg acctcaatca aaacgcggct gctcttgtgc
     8341 ggctgacctg ccctgaactt tcatccagtg gcgattagag tcccggcgtt tgatacgccc
     8401 gagggcgcgg atgtagcaac aggcgatcgg cggagctggt cggggttgtg cagccggtcg
     8461 cctgttgcgg tgagattggc cccatattct gccgccgttg cgtagccggg tgatgaatgc
     8521 gggcatcgat gattgtagtc gctgacccag gcgccgatct tctcgcgcgc gtggtcgagg
     8581 ctaaggaaaa gcgtttcgtt caaaagctcg tcgcgcatgc gcccgttgaa gctctcgcag
     8641 aagccgttct gcatcggctt gcccggcgcg atgtaacgcc actcgatctt gctctcgctg
     8701 gcaaaggaca ggatggcgtt cgaggtgaac tcgatcccgt tgtcggagac gatcatgccg
     8761 ggcttgccgc gccgcccgat cagtgtcgac agctcccggg cgacgcgctt gccccgagat
     8821 cgacgtgtct gggatcgccg ccacgcattc gcgcgtcacg tcgtcgacga tattgaggat
     8881 gcggaaccgc cggccgcagg cgaactggtc gtgcacgaag tccaaagacc aacgcgcgtt
     8941 cggcttcgcc tcgacaaggt tcggtgcccg cattccaacc gcgcgacggc gggcgcggcg
     9001 cttcttcacc gtgagccctt cctcgcgata aagccggtag atgcggttct tgccggagcg
     9061 ctcgccttcc tgacgcagca gaacgaacaa tcgccggtag ccgaaacggc ggcgcgcatt
     9121 ggcgagctcc cgaagtctct cgcgcaactc cttatccacc ggccgctttg gcgcatagcg
     9181 gaccgtcgtg cggtcgatgg cgacgatgtc gtaggcccga cgctccgaca ggcccatgac
     9241 ggcccgaagg tgcgcgacgg cttcgcgctt gacggcgggc cctaccattt tttcccagaa
     9301 gctcccggag cgccgacgct tcgagcaact gatcggcccg aagcttcttc agcttcgcat
     9361 tttcgtcctc caacgccttc agacgcttgg cttcggagac gttcatgccg ccgaatttgg
     9421 ctttccaatt gtagagcgtc gcctccgaaa ccgcgtattt gcgcgcaaga tccgagacct
     9481 tcgcgcccgc ttcctgctcc cgcaaaatcc cgatgatctg ctcttccgtg aaccgcttct
     9541 tcttcatctc gtccgtcctg caataggccg gactctaatc caagctggac gagtttttca
     9601 ggggcaggtc agctaccttt cgatcctgcg catggcgaaa cagtagcaat cagcgccgat
     9661 caaagaaaat tttcagtgcg gaacgtttcc aaattcctcc cctgatcgtc aaagaaatta
     9721 gagggacgaa ttgtccccgg atttccttta ggggttagtt atggcgatca agtgcgggca
     9781 gaagaaaaga ctaacgggaa cgaccgccat agccatcgga attggagtaa aggtcgtcgg
     9841 cctcggcagc cccgcgatcg cccatgcatc aatgacgcag aaggaattca ccgaggcggt
     9901 caaaagctat caaatccccc agggatcaat ggacattgca ttaaacaggc tggcggacga
     9961 gagcggcgtg cgcttgatct atcgctcgca tctcaccgcg aaacttagaa cgcccggttt
    10021 agccggcaat tattcactcg ctggcgcgct tgacgcgctg ttgtttggaa ccggcctcca
    10081 ttatcgtctc agcgagaacg gtgagacggt ttcagtggtg ctggcccaag ctggcaatgc
    10141 ggccaacgac gccagcccgc gcggggcgcg ttccttaccg acgatcgacg tagccgcagc
    10201 gcgcccgcgg ccagcccggg cagtctccca aggcggcggc ggccggtccg gggccggcgc
    10261 cgcgagcggt cccctgaccg ggaaagaggc gttgggcggg cggctgacgg gctacatggc
    10321 cgacacggcg agcacgacgc tgaagaccga catgcccttg atgaagacgc cattctcggt
    10381 gcaggtcatc acgcgcgaga cgatggacga tcagcaggcg atcgacctga ataacgctgt
    10441 cgtgggcaat tccagcggcg ttctcgtcgt gcccaacagc tccttctaca ccggccttat
    10501 gattcgtggt ttttcgacga atacaagcat ttacttcaac ggcttgcgtc aataccaact
    10561 tatgaacgtc gataccgcca atcttcagtc ggttgacgtt ttgaaaggtc ccgcggcgat
    10621 gctctatggg cgatccgagc ctggcggctt ggttgatctc gtgccaaaac gccccttaga
    10681 cacgccttat tattctgtgc aggagcaggc cggctcatat ggcttcaccc ggaccacggt
    10741 ggacgccacg gcgcctttga acaaggagaa aacgctcgcc tatcgcttca acgggagcta
    10801 tgtgcgttcc gactccttcc aggactttgc aaacaaagaa tattacttcc tggctccgac
    10861 attctccatc cgcccgaacg accaattcag ggccaatatc gacttgcagt tcatgcatga
    10921 cgtggtcatg cccgagtcca acaccgtcgc ggtcggcaac aggccggcgt cgattccaat
    10981 cacacgctat cttcaagacc cgtcgtacac cggcaagctt ccgcagcgct tcgaccttag
    11041 atattatgga tacgattgga ctttcgacat cgacaaaaat tggagcctga cgaataggct
    11101 atactatagg agtcagggtc aagatctatc gtccgtgtcc atcatcggcc tcaatcaagc
    11161 gacaggcgtc ctgacacgcg gctcctatta ccagtccgtc accaatcaag gcatggccac
    11221 aaatctggat ctgaagggta ggttcgtcac cggtcccctg agccactcca cgttggtcgg
    11281 atttgactat tatagcaatt accagccgct cgcgcccttc tatcttgtcg ttccggcgtc
    11341 gaaatatctg cccacgttca acatctatgc cccaatttat ggaagcaact ttgctggcgt
    11401 gacgccgaac ctattcacca caaatgcgga atcctggaag ggcgtttatg cccaggacac
    11461 aatttcattc tgggacgata aaatccatct gcttctcggc ggtcgatacg attgggcgga
    11521 agttgactgg caggtgaaaa acaacgatct gcgcaccgct tggattgtga gcccgaattg
    11581 gagcaaggct ttcagtcctc gtgtcggtct gactattcag ccaatgccgt ggctctcatt
    11641 ctacgcgaac tacaccaaat cgctcaacgc cgataacgga ctcaacgcgg gcagcgcgat
    11701 tccgacacca ttgccaccgg tccggtccta tgaatgggaa ggcggcatca aggctgaatt
    11761 tttggataag cgtctcttgc tgacgctggc ttacttcgac cttgtcaaga cgaacgtccc
    11821 ggggccggat ccgactaatc ccgggaacac gttggtcgcg ggcgaagcgg agagcaaagg
    11881 attcgaggtc gatctgaagg ggcgaataga cgagaattgg agcgtgatcg ccaattatac
    11941 acatgacgac gtacgcgtca ccaaaggttc gctctacaat ccgctcaccg aaatcaacac
    12001 tcagctgttt attgccggaa atcggcttcc caccgttccc aagaatatgg gcaatctttg
    12061 ggtcaaatat gacgctgacg gcttactcaa gggtctcagc attggcggcg gcgcgcaggt
    12121 cgtgggaagc gctttcggcg acaacgccaa ctcgttcacg attcctgcct atgcgatcct
    12181 aaatggaatg ctcgcctacc gtttcgacgt cggtccagcg catctgacgg cgcagctaaa
    12241 cgccaaaaat ctcttggaca cgacttatta tgcgagctcg gcatcacggt tccagatcat
    12301 gcccggaacc ccgcgaacca taatcggctc cctgcggttg gaattctagc tcttttgaag
    12361 cgtgcgaatc atcaagaccg tcgcgcatag cggcgtctaa tgagccctga agcagaaagg
    12421 gaaaatgaat gcgcatttcg gtcattccga tcgtccttgc gatggccgtc ttttcggcgt
    12481 cagtgagtca ggccgcttcg gcgaagcagc agccggtcgc tatcaatttc gcgctgatgg
    12541 cggacggacg ggaagtgggc tgcggcgccc cattgagcaa tctcggcgct gaccgtcttc
    12601 cgggcaagct gcaagaagcc cgcttttatg tctacggctt cgagatgatc gacgccaaag
    12661 gcgcgtacac gccggtgtcg ctggagcaga acgactggca atatgccgat gtcgctctgc
    12721 ttgatttcaa ggatgcgcgc ggcggaagcg cagcatgcag cgagagcaat ccagccaaga
    12781 atacgcgcgt catcggaacg gtgccgcgcg gcgcgtatgt tggcctctca ttctcggtag
    12841 gcgcgccggt cgagagcatg gtcgacggca aggccgtttc gatcaatcat tccaatgtcg
    12901 agaccgcgcc gcctccgctc gacatcgccg gcatggcgtg gaattggcag gcggggcgcc
    12961 gcttcttcac cttcgaggtc tatccgcccg ctcccgtcgt caagaccgac ggatcgaaat
    13021 cgcggggctg gatggtgcat ctcggctcga cgggatgtaa gggcaatcct gcgaccggcg
    13081 agatcgtttc ctgcgcccat ggcaatcgct tcgccgtcgt cttcgaccgc ttcgatccga
    13141 aaacgcagca aatcgacgtc gacctaacca cattgctcgc gaacagcgac attaccgtcg
    13201 acaagggcgg cgcggtgggc tgcatgagcg gcctcgatga tcccgaatgt ccggcggtgt
    13261 tcaaggcgct tggcctcaac ctcactgata cggcgccggg cgcgaatgac gcgggcaagc
    13321 aaaccaagtc cggcgtctcg ccaatctttt cggttggggc cgctgcgccc gcgaaggatg
    13381 cgaggggcaa gcaatgagac gctccgctct cctcatgctc gtccttgcgg cgtcaggtct
    13441 cgcaacggtc gcgcatgtct tcgccgaccc ctcgccgccc gcgcaatgga catgggacct
    13501 gccgtcctat atcccgccgc cgcgcgtgcc ggcggacaat tcgatgtcgg aggccaaatt
    13561 ccagctcggg cgccgtctgt tttacgacaa gcgcctctcg ggtaacggga cgttgagctg
    13621 cagctcttgc catctccagg aacgcgcctt tacggatggc cgcatgacga gcatcggctc
    13681 tacgggcgag catactccgc gcaacgcacc gtccatcgtc aattccgcct ggcacgcgac
    13741 ctacacatgg gccaatccgg cgctcgtgac gctcgagcgc cagatggaga accccttata
    13801 tggggagcat ccgatcgaga tgggcgtcaa tgacggcaat cgtaaagaga tcgtcgcgag
    13861 actgcgtgcc gatccggatt atccgcattg gtttgccgaa gcttttccgg aaaagaagga
    13921 tcagatcagc ttcgatacga tcatcaaagc gatttccgcc ttccaacggg gcgtcgttgc
    13981 gttcaacagc cgctacgacc aatatctgca gggcaagatc aaactttcgg aatccgagca
    14041 gcgcggccac gacctctatt ttggagagaa ggccgagtgc catcattgtc atggcaccgt
    14101 gaatctcgac gaccagtttg tgcatgggaa gacgcgcgag gcggaaacac ccttccacaa
    14161 tacagggctt tacaatatcg atggcaaggg cgcctatccc gctccaaatc tgggactgat
    14221 ggatgtctcc ggcgatcccg acgacatggg caagttccgc gcgcccagtc tgcgtaacat
    14281 cgccgtgacc gcgccctaca tgcatgacgg cagcgtagcg acgcttgaag acgtgatcga
    14341 gatttattcg cagggcggac ggaaaataga gtccggcccg aacgctggcg acggacgtgc
    14401 cagtccgctt aaaagcgggc tgatcgttaa gatcgatcta acttcgcagg agaaagcgga
    14461 tctggtcgcc tttctgaaaa cgctgacgga tgaaactcta ttgacctcgc cgcgcttttc
    14521 agacccttgg gtcaagtctg ccgtactcaa gtagattagg ttattgcaag gaacattccc
    14581 attgtcttcc gttgcggcgt tacggaagac caccttgtct ggcgtgtatc aaactacggc
    14641 tcagcgagga ctttataatc aacgccgttg aggagaagca acgatggcta tcaagatcgt
    14701 gaagaaggaa atcctcccag ttattggccg cgttcaggca ttctgcagtt catgctcggg
    14761 cggcggccag tgcggctgcg gcccggcctg atctcacctg gtctgctcta cgtcgccctc
    14821 ggtctgcagc cgggggcggc gcttcgccgc gtcgctctca cgaagggcga ttccgattcc
    14881 caggagggcg tttcgatatg cagatcggat tcaatttcac gttgaacggc acgctcgaca
    14941 tggttcggcg catggtccgc gagcgacaga tcgattatgt ggagctgctg atcgacaatt
    15001 ttctgcactt tccagtcgag gatctgaccg atgcgttcga ttgcccggtc gctttccata
    15061 tcatgttctc gcggcatctc gagaatgatc gcgaatcgct ccgcaaattc gccgagcgcg
    15121 tgcgcgtctt catcgatgcg atgaaaccgc tctatgtgtc ggaccacctt ctgcacttca
    15181 gtcatgacgg aagacgcctc tttcacctcg gcgagatcga ttacgccgct tatgactcgg
    15241 tgcgtcaacg agtcgagcag tggcaggaga tgctcggcgt gcggctctat ctcgagaatt
    15301 acccctcgat catggaaggc ggctgggatg cgccggactt ctatcgacgt ctcagtcggg
    15361 agaccggctc cggggtgctg tttgacgcct cgaacgcagt cgtcgcaatg ctcaactgcg
    15421 gcgctccggt cgatatgtgg aaggatatcg tcgccgacac caagcatttt cacgtggccg
    15481 gctatgggcc gtctttcatc gaggacgatg tcatcgtcga cacgcatgac cgtgagatgt
    15541 cgacggagac gctcgatttc ctgcgcagaa tgcgaacgga cttcgacaag cccggtgcga
    15601 cgatcaccta tgagcgcgat ttcgagatcg actacgagtc gatctccgtc gatctgcgcc
    15661 gcctgcgcga aattttcccc cgcaccgagg aggaggctca tgggccgctt atcgcctgcg
    15721 ccggttagga tcgacgccga ccttctcgag gatttcgctg atccggcccg gcaggacgcc
    15781 tatccccgcg attcgcgcgg ctatgtccgg gtcgacatca gcattcgcgc ctattggcac
    15841 actttgttcg atcaggttcc gcaattgctg gacctctgtg gtccggacgg gcgcacgatc
    15901 tttctccctt tcatgcaatg ggcgaaggaa aaaaaagtgt cgttcaactg ggctttttat
    15961 ctgtgggtct atgaatggtt gctgcagtcc gaatttcgcg accggctcga tacggatctg
    16021 ttgttgaaaa tgatgagcgc ggcaggcggg cgctggatcg gcaccgaccg cgacaccgat
    16081 cactgcgtca tcataatggg gtgccgcttg ctcgagggct cggtcgtcgt cggctggaag
    16141 ctgaacagcc tcgcgaccac tgtcatcccg gtcgaacgca tcgagttcga gaaacctctg
    16201 ccctccccga gcggactctt cggctgcttc tacacgccga ccttcgagct cgaccacttt
    16261 cccggctggc agccgatccc tcgatgaggg atcagggctt ctggcgcgga tattggccgc
    16321 tcttgctggc catcggcgct tcgcaactct cgcagcaggc ggatatggcg atggtgggac
    16381 gcctgggcgg cgccgcgtcc ggcgcctatg cgatgctgac gcggctcgcg gtcgtcgatc
    16441 tcgtgctgat gagcgcgatg ggagccgtcg cctcgactgc ggtcgcgaaa gcgcagcgag
    16501 acgggggggc ggcgcaaatg gtcggtcgca ctctcggcct cgccctggtg gcaggtctgt
    16561 gctgctgcgc actcggcctc accgcctatc cggctctggc cgaggccctt gcgggcgacg
    16621 gtgaggtcgc gaggctgatc ggcgaagccg tcttctggta ctctctcgcc gctcccttcc
    16681 ggttcctgac caacacgagc gccttcgcgc ttcacgctct gggcttcggc gccgcggtgg
    16741 tgcgctggaa gctgacggaa ttcgtcgcca aagcggccgc aaattatcta ctcatggagc
    16801 atctcggatt tggttttgcc gggtgcttcg tcgccggcgc gatcatcctc gtcgcgtcga
    16861 ccctctggtg ccgaggcacg ctcgccgctc acgcgatcgg atggatcgct gttccgcagc
    16921 gttcgtgggc gtcgatgttt ctgcgctcga ccgcatggga agcgcagcgc atcctgtccc
    16981 tgcagttggc tgtgctgttc agcctcgctc tgttcgccgc gccatggctt ggcaattatg
    17041 aggtatcgcg cctcgcttcc tacgccgccg gacagacctt cctgctcgtc ctgttctcgc
    17101 catttatggc gctgatgcgc ttccttgcgt tccgattggc gaatttgcgc gaggatgaac
    17161 gcgccgcatc gatgcgtagg ctctggctga ccggcgcgcc gatcacggca ggcggtgcta
    17221 tgctgctgtt cattggccgc gacgcgctcg gtgagcttta cggtcagcac ggaccatggt
    17281 ggtcggcgct gattcaggcc gccgcgatct cacttccttt ccgttatgtg gcgaatgttc
    17341 tgagggcaat cctgcacgcg cgcggaaatt tcggcgcagt ggccaccgcc gacggcgtcg
    17401 cgctgtggtt attggcgacg cctctcgttg caatgggcct ctcgctcgac tcgccggtcg
    17461 tcgcttattc ttctctgatc cttcccgagg ccgcttccac cgcatggctc tggcgtcgcc
    17521 tcgatcgctc tccccgtttc ggcttcgtcg ttgagcgagg cgagaacttc gccttgtcga
    17581 aagggaacgg accatgacga tacaccatgt cccggtcctg atcgtcggct ccggttatgc
    17641 gggattgaca gcggccttga tgctgtcgct cagaggtgtt ccgtgcctgc tcgtcgagcg
    17701 ccgcgcgacg ctctgcgatc atccgcgcgc gcatgggctc aatctgcgca gcatggagtt
    17761 gctgaggcag gttcccggac tcgaggctga tcttcatcgc gctagtcgcg ctgcgcccgg
    17821 cgacaatacg gtgacgatcg caaaaaccgt ctgcggcccc gtgatgaaga ccatggactc
    17881 gcccggcggc ttcgatacgc gccggctctc tccgaccctc atgtgcagcg cgggtcagga
    17941 tcgcgtcgag ccgattttgt tgcgacacgc gcgcatgctc ggcgcggata tccggttcgc
    18001 gaccgagctc gcggcggttt ctcaggacgc gcgcggcgtt cgggccgcgt tgcgcgacgt
    18061 cgcgagcggg gaagagacga ccgtcgcctc cgactatctc gtcgcgggcg acggcgccgg
    18121 cagtgcgatc cgcaaatcgc tcggcctcga catggctgga attgacggca tatctcacgc
    18181 ggtgtccatt ctcttcgagg cggatctctc gatcgctatg ggaggacgcg gcttccttct
    18241 ctgttacctg cgtcatcggg atttcacggg tgctttcgtc agctgcgacg atccggaccg
    18301 cgggcagctc aatatcgaat acgatccgac ccgcgaagcc gactcggact tcgatgtcgc
    18361 gcgctgcgag aagctcgtgc gcgccgcgct cggtcagcca gatctcgacg tcaggattct
    18421 cgacgtcctt ccttggcgaa tgtcggcgtt gctcgccgaa cggatgagtc tcggccgcgt
    18481 gtttctcgct ggcgatgccg cccatatcat gccgccggtc ggaggcctcg ccggccaaac
    18541 cgcgatccag gatgcggtag acattgcctg gaagctcgcc atgatgatca aaggcgaggc
    18601 tgatccagcc ttgctggaca cctatgacgc ggagcggcgt cccgtcgcgc agctttcgat
    18661 cgcgcgtgcg accgagaatt acgtcgagcg gctacgccag gatcgctccg atctctccga
    18721 cgctttcggc cgcgtcagca atctcgatgt cgcgatgagc tatcgctatc gctcgccggc
    18781 aatttctctt gaggagcctg atgacggctc tccgacggac gataccatgc atccgagcgg
    18841 aaagccgggc acccgccttg cgcatgtttt gttgatgcgc gatggcgccg agatttcaac
    18901 gcatgatctc gtcggaagta acttcgtatt gctcgccggg ccgcttggtt cgaattggat
    18961 cgagggcgcg cgcgccatca cgcgtcgctt gcctgtcccc gtgatggctt atcaaatcgg
    19021 cgtcgatcta atcgactcga gccggctgct ccttgccaga accggcattc agcctgacgg
    19081 agcgttactt gttcgccccg atggatttat tgcgtggcga tcactttctt gcgccgcaga
    19141 tccaactgaa gcgctcgagc gcgctatcaa cagcgccgca tgtttagctc cgatgaccca
    19201 tctccgggat ccgtcggtcc aaagaggcga aggattttgg gtaggaaccc aaatcccgga
    19261 aagacttcac ggcgaataat gagccaaaga gcgatgattc atgcattttc tcgaaacaaa
    19321 cgaagtttat aacgcgttca tcgtccagcg agcgaggatc ggcgcccttc gccatcccat
    19381 cttttcgatg atcgttttgc tttttggcgc cgtcgccaac acgccgacga cggctttatc
    19441 cgcattggat agtcctgaag ccgcgcgacg caattatatt tgtgcgtcaa gtcgtcaagt
    19501 cggatttgga tgtcccgtgc tcaggacgct ccattcgaac tccgactccg ttttgcatga
    19561 tggcgataaa ggtcatgctc tcggcgccgc taacgccgcg cgggcatatc gcgatggatt
    19621 gctggcggtc tgcgagaccg cggacgactg cgctagaatt ggggcgtcca ataatgacgc
    19681 agtggataaa aggccggacg gccaggagct caatgcggac ttcgtccagc tcctgaagaa
    19741 ttggcagaac tgtttcacca ggcagataac cgtcgagact gtagccatga tcgtttcggc
    19801 atgtgatcgc gccgccgcgt ttcccgatct gggctcgaga gagcggcaga gattggcgtc
    19861 tcgacgcacc aagctcctgg actttattgg ccaatcgcag gaactgaagt cgacaggctc
    19921 cggtgagctg cgctctgaag gaaagaggtg atgcatttga aacgttttgc ggaagtgttg
    19981 caacgtctcg cgtcgatctc tttcgaaagt ggcgcgaggg cgcgcgccgc cgccctgcat
    20041 tgaggtgcgc tcggagaatg agtttcttca agttcaatcg gagaaagcac aaaacatgtc
    20101 ctggtcggcg aaagacgaag acaagctgat ttggcgcctt cagcgacatc tgcctctata
    20161 cgcacattgt cggccgtcgc tgttggcgtt tttgaaagtg cgcaccggca acgtcagcat
    20221 tgcgccgcgt ctgaagatca caggcgtatt tcgggcggat tgcgcaggcg gaatcatttg
    20281 caaggttgtt ttggacgatg gattggagcg gcagcaagta ttcgttgctc ctctcgagga
    20341 tctggcgatc gaccgcaggc atccaatcgc acaggaaatc gcaactcgaa agccgcggcg
    20401 aagtcggcgt ggaaagactg ttggtgaata ggtttgatcg cgctaaacct gggtcgtcaa
    20461 cattgcgaca aactttctct gaagacacac taagtgcagt gaggttgata caaccgatgc
    20521 aggcgcgcct gttttcgcgc gacgccttgc aaccgccttt tcggcgcggc gcgagatgaa
    20581 tatctccgcg cctttcattc gacgccccgt cgcgactact ctgatcgccg ccgccttttt
    20641 tctgctcggc gccgtcgcct gcgtctttct cccgatcgcc agcattccgg ccgtcgaatt
    20701 tccgactatt ggcgttacgg ccgcgcggcc ggggaccgac cccgccacca tggcggccac
    20761 cgtggccgcg ccgctggaaa gacgactcgc gggtatttcg agcgttaccg agctcacctc
    20821 tgtcaactct tacggttcga cctccatcac gcttcaattc gggctcgatc ggaacatcga
    20881 cgccgcggcg cgcgacgtgc aggccgcggt caatgcggcg gctgccgatc tcccctccga
    20941 cctgccgtcg ccgccttctt tccgcaaagc cagcctgtcc ggcccgccgg tctttgttct
    21001 cgcgatgacg tcggagacgc tgccgatcag cgcggtttat gacgtggcgg actcgatcat
    21061 cgcgcagcgc accgcgcagg ttccaggcgt cgccagtgta aggatcgccg gggccgagca
    21121 accggcgatc cgcgtgcagg cggatccggc ccgactcgcg ggcatgagcc tcagcatcga
    21181 catggtggcc gacgccgtca ggaaagccaa tgtcctcggt ccgctcggcg cattggacgg
    21241 tagcgcgcgt acccttacct ttggggccaa tgatctccta cagacgccgg acgagtttcg
    21301 tcagatcgtg attgcgtcct ctggcggcgc cgtcgcgaag ctcggcgacg ttgcgaccgt
    21361 cgagccgggc tcgcgcaatc gcctgtcggc cggatggtac aatggcaagc ccgcagtgtt
    21421 cattgtcgtc tccaagcagg cgaacgccaa tgtgatcgag actgtggatc acataaaggc
    21481 gctgttgccg aggctgcgga attggattcc gagcggcatt gaaatctcgg tgctcaccga
    21541 ccgcacgcag acgatccgcg ccagcgtatg ggagatccag cgggctctgc tggtctcagt
    21601 cgcccttgtg atgctggtgg tgttcctttt ccttcgcagc gccgcgtcgg ctttcgcggc
    21661 cggcgtcacc gttccacttt cgctcatgag cgcctgcacg gcaatgtgga cggcgggatt
    21721 cacgctcgac aatttctcgc tcatggcgct gaccatcgct gtcggctttg tcgtcgacga
    21781 cgccatcgtg atgatcgaga atatcgaaaa aaacatggag cgtgggatgc agcgtctcga
    21841 agcggcgatc gagggcgcgc agcagatcgg cttcacggtc gtatcgatca gcttgtcgct
    21901 cgtcgcggtg ttcgtccctc tgctgttcat gaccgacgcc gtcggcctga tgctgcgcga
    21961 attcgcattc acgctgagct tcgcaatcgt cgcctcaacg ctcgtgtcct tgacggtcac
    22021 gccgatgatc tgcgcgcatt ttggcgcagc gcggccagcg cagcgggcga tcctggaccg
    22081 gatcatggag cgtacgctgg ccgcggcgct gcggctatat gtccgaacgc tgcgccccgt
    22141 catcgaccgt cctcgcacga ccctgcttgt gatcctgacg acgatgggcg cgacggcgca
    22201 gctctatctc accattccga agggcgccat gccgcaggac gacatcggcc tcatcaacgg
    22261 cacgacggaa ggaccgccag aggcgtcctt cgcgagaatg gtcgatctgc agcgaaaggc
    22321 cgccgatgtg gtcgccgccg atccagacgt cgctgcggtc ggctccattt tgggcgtttc
    22381 cggttttggc ctgctcggca atcagggcag attctatatc gccctgaagc ccgctgaccg
    22441 gcgcaaagcg acgagcgcag aggtcgtcgc aaggcttcgg aagaatcttg ccgggatcga
    22501 cggcctgaaa attttcatgg cgccggcgca ggattttcgt tcgggcagcc gccagagcaa
    22561 ggcgcaattt caattctcgc tctgggactc ctccgtcgag gaactggccg aatggactcc
    22621 gaaagtccta cggcggctga agggcctgcc gcagctcatc gacgtgtcaa gcgacgtcca
    22681 gagaggcggc ttcaaggcga atgtggttat cgatcgcaat gcggcgtcac gcatgggcgt
    22741 ggcgatatcc tcaatcgacg ctgcgctgaa cagcgccttc ggccagagac aggcttcgat
    22801 catctacgcg gagcgcaacc aatatcgggt gatcgtcgaa gcgcctgaat cgcgtcagcg
    22861 cagcttgccc gacctcgata atgtctatgt ggcgggggcc ggcggacaga tcacgccgct
    22921 ggccgcagtc gcccgcgtcg agcgcggcgt cctgccgctc gccgtcaatc atcagggcgt
    22981 ctttcccgcc atcacactga ccttcaacac ggccccgggc tattcactcg gcgacgcttc
    23041 ggcggccgtt cgcgaggcga tgaacgatct gcatattcca gatgggctgc acgcagattt
    23101 cgtaggcgac gccgcggact tcctcaaaat ggcgaagggg acgccgctct ttgtgttcgg
    23161 cgcgcttatc gccgtctatg tcattctcgg aatgctctat gagagcctcg tacacccggt
    23221 gacgatcctg tcgacgctgc cctcggccgg actaggcgcg ttgctcgcgc tccaggcgtc
    23281 tcaaacacag ttcaccacca tggccttgat cggcatgctg ctattgatcg gcatcgtcaa
    23341 aaagaatgga atcatgcttg ttgatttcgc gctccaggcc gagcgtgaga aaggtctctc
    23401 cgcgcgcgac gcggccttga tggcggcgac agagcggttc cgcccgatcc tgatgacgac
    23461 gatcacggca atgctggggg cgctgccgct cgccctggcg acgggcgtcg gcgcggagct
    23521 acggcgcccg cttggcgtca ccatcgtcgg cggtctgctg ctcagtcaga ttatgacgct
    23581 ctacacgacg cccgtcattt atctcatcat gagcaagcta caaaaagcgc gccccgctgc
    23641 agcgcccgcc ggagtcgacg gactgagcga ggctacgacg gatgcgactt gttgaggacg
    23701 agaggcgtgc gccacgttct ttcagcgcca aagccgattc cagctcctcg tcgcgcggga
    23761 gactctgcaa gttgtcccgg ttcaatgctg attgacattc ggatttgcgg cgagcgtcat
    23821 ggtcgcctcg gcgacggcgc gcatcagccc ggcgtaaacg ggcctcttgt tctggaaggc
    23881 gatctcggcc gccgccggcg gctgggtgaa gacgagatgg aaataaggcg ccggcagcaa
    23941 gctcggcctt gcgcgcgtcg agccaggcgg ctctcgcagc tccctggcat ttagggcaat
    24001 gccggttacg gcaggagttg taggcgatgc atcatacgac ggcgcagagg gctgatatcg
    24061 gccatctgga aacctcctgt ctgagggtgt cgcctgtgaa gaatgctcat cgcgttgaaa
    24121 tcgcgcatga tttcgcattt tcgcagcact cgttttcgca agctcgcgcg tgttttgact
    24181 tggttttctt gcgattttgc tcgacgactg gcgtcgtgat tctgtggctt cgtcgggatc
    24241 gatgagggga gattcgcgat gcggccgaga gagcggcgcg atagcgggca gaacgacctt
    24301 ttccgggcgc ggctcgatca gatcgtcgac atgaagcatc cgctggcgaa gctcgccgcg
    24361 gcgattgatt ggagctttct cgaaaagacg ctcggcgccg tttatgccga tggccccggc
    24421 caggcgccat gccgcgttcg atcatcttca cgtctttgag cttgtagccg ggggggtgcg
    24481 cctgatcgaa acggcgaacg gcctccatcg gcatccgccg ctcgcgcgct tcctcggcta
    24541 aggtctcgcg ccagcgtgcg aaatcctgaa tcccaggatg cagcttctcg ccggtcgggc
    24601 tggtcagccg gatcgccgcg tgcacatgga tgtgcagccg gttcgtgtgc atcacgaaga
    24661 catattcgtg gcccttgaac tcgcgcgcga gcgtcgcgcg ggctgctcga tcgcatggcc
    24721 ggaccccacg atttagcgag ctgcaaggcc ggattgaatt tcgcgggaag ctccctgccg
    24781 cgcgcggaag gctggcgcga aaattgacgc tcggcttccg cagcgagcgc ttttccggtg
    24841 tccgtctcgg ccgcgatctt cccggccttt gtgagcgccg cgagcatcgt cgtcgcgccc
    24901 tcgacgccat gagcccattt gggctctgag aaattggcgt cgcgcgaaaa ggcgtcctcg
    24961 atcttgtcgt agagatcgcc gagggatttc gcattggcgt agatgcgctc gcgcttcccc
    25021 cgatcgtccc ggccggagcc ggcggcgacg gcgacaagat gagcgacggt cttttcgtcc
    25081 tcggcttcca atcgccaagc gtaacaatgg cccggagcgg gcgcgcgaca gcccttcgcg
    25141 cgctttggct tccgtgagcg cgccatcgaa ggtcacggac atccgcgtcg tcgccggaaa
    25201 gtcggtcggc cgccgccttc gcaccttgga tcctttcaac tgtcagacga cgacggccag
    25261 gagatcggag gtcgcgcggc cgcaaatgat ttccgagctt ccccggcggt cgaaatgaga
    25321 catcgcaacc tgacgcccac gcggttgact cgcacttctc gtcggtcccg ttcgattggg
    25381 aaaggcgagt ttgtgaacgt tcggctgatt cggcggcgat cgacctggcc gcctgcacga
    25441 aggctgcata agggggaaag gacggacaac accgcatggg agtcgaaaga cacaaagcgc
    25501 ggttcgtcgc tccggcttcg tcgggagccg gctcgaacgt ctgcaagacg ccgcgcgccg
    25561 ggaccggcag gtcacggcgc gccgatttac gcggcgtcgg caatatcgag acgaaccgca
    25621 agccccgcct gcgcggcgag attgatgagt gcttccagac tgaaattctt gatccgaccg
    25681 cgcagaaggt cattcagacg cggctgcgtg atcccgagtc gcttggccgc ctcggcctgg
    25741 gtaacattcc aactccgaac tcgctgctcc acggcgatca gaagattgga ccgcatggtc
    25801 atgctcgccg cttcttgagg cgtgtcttcc aaagcgtccc acacattcgc aaagctctga
    25861 cgttccatcg tcgcgcctcc gttagatttg ccgcaaccgc gcggcggcca ggtccaaatc
    25921 tcgtttcgct gtctgctgcg tcttcttctg aaaggcgtgc agcacataaa cagcgtcctc
    25981 tattttggcg atgtagagca cccggaaggc gcccgtttca tcgcggatac ggatttcccg
    26041 aacccctgcc cccacggccg tcatcggctt ccagtcgctc ggttcaaggc cgagttgaac
    26101 cttatgcagc tgcgcgccgg cctccttccg cgccgtttcg ggaaactccc gcaaccgctc
    26161 aagggaatcc ccaagaaatt cgacgcgttt catgtcagcc atgatagttt atgtcagttt
    26221 tgatataacg acgcaagttg tagatgcaac ggagcgcgaa tctgcgcgac gcaaaaccgc
    26281 ccgcgctgca ggagagaaac gcagcgcggg cggcgtggga gccggacgca tggcgcccgg
    26341 cccgacgcgc acgctaggcg gcaacctgct cgtcgtcgcc ctcgtcaaac tcctcgtcct
    26401 cgtccgcgac gatcggtgca ggcgcctacg tctgcaacgg cgcgggaagc caagtcgcaa
    26461 ggtgcttctt cgctttcgtg atggcctcgc ccttcggcag cttcgggagc gcggcgacga
    26521 tctcgccggg cgcgccagcc tcggtcgcgg cctgcgtgat gagcgccttc gggatgcgct
    26581 gcaagaacac gtccgacgcg ctctgctgca tgtcgagatt gacggcctga gcgatctgcg
    26641 ctgcatggtt catgtgcgcc gcgccataag agcggggctc gtgcggaagc tgaacggcgt
    26701 tgaccgacat agcgacgcac tgagcaagca aagcgagcaa gtcgtcgagc ttcgcgtcaa
    26761 gacaccaatc gaatagctcg gcctgcttcc ggggcaggcg cgcacgccat gcgccttcgc
    26821 tttcgctgaa ccgcgtgaag acggcggcgt tttcagcgtc cggcgtcgcg tccaaattcg
    26881 gaccgcgcgc ctgcatgtcc accgcaaccg aatgcgagcg accacggtag aaccagtttg
    26941 ttgcgagcgc gtggaccgcg caagcaaggg ccacgtccag ccgcttcgca atctccacgg
    27001 cgagcgccgt cgtgcgggtc ttggtgaggt ctgccagtag cgcgcctgat cctgccgcac
    27061 aaggccgcgc gagacgacaa gctcgccttt ggagccaacc gaaacgacgg cgcccgcgag
    27121 cgccttttcc gctttatcat aggtgcgata tttctcgcta agcgattcaa ggctcgcctc
    27181 gatggtgtcg gcctcggtcg agagcgcgtc ggcgtcgtat tcctcgtcct cgtcgccggt
    27241 ctgaaaaatc tcctcaatct cgtcccgacg tgcttgcaga ttggcgcgcc gcttctcgtc
    27301 agcgaacgcc agcgatgcat ggctagcgac aatgatgctc acaagcacca tcgaaagcaa
    27361 ggcagcgagc gtaaacatga acattccttc ttcgccacgc gcgaaacagc gtaccacttt
    27421 cgaagtggcg cacggattcg cacagcgtca agctctccgt ctaatcaatg ttgacgcctg
    27481 gcgggggttc gccctggagt tcaatggctc ggcattcaaa gtcggttgcg gacgtggcca
    27541 tgaaacgccc ggctcgtgca cgaagcgtcg caacgcgttc acgcatagtt cggttggccg
    27601 aacgaccaca ttcacaaagt ataactcaaa gcaaaatcgg ggcggccacg tcgaatgttg
    27661 cgtcgaacag tatctcgcag gcgcattccc ccgtttcgga aacattggcc gaatccacga
    27721 tgccgcccag cttgcgcgct gctgcgatcg gatcgccatt tgtgggcgta ttgtcgagag
    27781 attggctgat caccacgacc gcccatttgc cgtcgggctc gttgcgtggg agcggaaagc
    27841 tcccgccgta ataggtcgag acgcctttcc atttttcgac gccgatcatg cgcttgtcga
    27901 cgcagatctc agcaagaaag ccatctccgt cccgtccgtc aagttcgatg cgaataattt
    27961 ctggcccggt aaggcgtagg cggtgcgcca cgtccggatc gggcggcgtc accgcttgat
    28021 cgaccgcggc gccgtttgcg ctgatcgccc gcacgcgcac cgcagcgccg cgatggaaaa
    28081 gcgagagatc cacatgcgtg ctcggcggac aggcgatcgc cagcagccgc tttggcagac
    28141 gaagtgcgga gacgccggac gggttgtttg ggccaggatc gagaagttcg gacgagtcct
    28201 cgccaatgac gacaaagggc gcggcgatca acgggaagtt taccgccgcg acgcccgcaa
    28261 cctggtgagg gaagccatga atgcaaatag actgacggcc ctcgtcgagc gcgcggtcga
    28321 gccgggcgca agccgcgccc tgtctgagca cgcgctggat cacgcgacca ggatcgcgaa
    28381 tagggaagct gtgtgcgacc acgaaacgct ccggatcgcg ttcgccggcc agggtccaga
    28441 gctgagcgca gattccaacc gtatcgccgg ggctgtagac attacggtcg gtaaagaccc
    28501 gcttgccgac aagcacatgc tcattggatc gcgcctcgtc ggtcatcaca ttgttcgatc
    28561 ccgccgtggt atcgcgcgta tagtcccaca tcgccttgct tgaccaatgg cggcccggga
    28621 agggtatacg cggcagcttg gccacaagct gaattcgctc gcgggtcgtt tttacgcctg
    28681 ccgccggtat cgggctgacg cgttgtcccc aacggttggg gtcttccgca tcggaagcgg
    28741 cggccgcgac ccaggccgcc gcggctgcgc cggtcaaaac gccagtgagc gcgcttggcg
    28801 ccgtccatgt gaagagatgc gagagcggcc ctccacaggc cagccattcg atcgcgccgc
    28861 cgacataatc ggaaaccggc gggaagggct ggatcgcctc cgtcccaaga tcgcttcccc
    28921 agacatgggc gttggaaatc gccatcgctg cgccgtttcc ggcgtcgaag cagatgccgc
    28981 cgagcgttcc gtagtgaaaa agaatgttgc tgaagccgcc gagaatggcg gtggacgtgc
    29041 cgccaaccaa cggatcctca cgacgcgagc cgcgttcagc ggtcgggcgc ttgctgtcgg
    29101 ggcaggcgtt agcgcgcgct atcttccaaa gcaatacgtc agtcttgtaa ccctcgactt
    29161 gcggcggcac tttctcgctt ccgcgctgct cgatcgcgtc atcggcggcg agcttttcac
    29221 gcacataata gtggagcgcg acctccatgg ttggtttgcc gccgacaaat ttcagtccga
    29281 agccgacgga aacgatgttt ggatcggcgg ccagccgacg tccctctgct gcggcggcat
    29341 ggtcgagcgg cagacgcttc gtgatagccg acatgctgcc tccttacgcg aaccttatgc
    29401 ccatcgcggt caacacgtct tctatgcggc atgcaattgc atccgagcca tcttcgtggc
    29461 cggcgtgatt cagcccgatg acggcgagac tggacttctg gaaccacagc gaacccgaat
    29521 cgccggggca ggacagagcg tttcccgttt cgtccgggct gaagaccaat tggttgacga
    29581 agaagactgt gctgccatcc tcctccgtgc gcggcttcac aggtgcgatg cccgacatta
    29641 aaaggcccga gctcgtgccg ctgcgcgagc cagacttgaa agcccgcagc gcatcctgtg
    29701 ccgccggatc gccgggattg tctgcgaggt tctgaaagac ggccgttaac tgcgcgttgg
    29761 ttagaaacgt gcccggcgtg tcgatcttcc cgccgagcgt ttcgatcggc gtggttgacg
    29821 cctcgtccga tgcggcgtcc agaacggtga acatggcggc ggttaacgca cgattcccat
    29881 tcagcgtcac caccgcggcg tcgacagagc ccgggtcgct cgccggcggg ttcgggggct
    29941 gcgttttcag cgcattcaac accgaacgcg tcagcgttcc aatcaccgca tcgtcgctct
    30001 tattgaccaa atccgagccg cccgaaaccg cggcggcgat ggtcaaaata atggcgatga
    30061 tgatcagcag aatcttccac caaggatcct gaaaggggat cggcccaaac tgcccggaat
    30121 atggattggc gtattcgacc gcataatcca cctcggttgg aaacagaaag aaactgaccc
    30181 ccggatcaag cgttcctgtc caatcgccgc cgccatcccc gccgccgccg gtctggccgg
    30241 cgcagcagca cgagacgagc cgccgaagcg cacaaagatc gatctccttg ccgtcgagaa
    30301 acgcccgcaa ttcggcgcga accagttcca gggttcgctt gtcgcagccg cccgtcccgc
    30361 cgcttccgcc gccggtctgt ccaccccccg cgccgccaag gccgatgcta cgcgcaatgc
    30421 cgatcgcgcg cttgaaagtg gtcagatcga tcgccatacg cttgatcgag gccgtcatga
    30481 cgcctgcgtc gcagcgcgag acaaacgcct gtcgcgctcg gtcgaaagtt gtgcgggtca
    30541 cggaaatcgg cgcccgcgcc gccttgttga gcagtgcgat gtcttcggcc ccctggtccg
    30601 tcacgacctg caactcgacc tgatgttttc gcacctgcgc gttggcgacg tcgaccttga
    30661 aataaattcg tcgagttccc cagggctcga gcgcgccgac gacgacgcga ccgccaatga
    30721 cctgctgacc gagcgcctcc tggtccttca ctgaccaact atcaatgaca ttcacccccg
    30781 ccgccgcgag ccaggcgcgg caacgatcgc tcaaaccgac gcgcgccgtc tgcggccatg
    30841 gcaaagtcca gatattttcg atccggacag ccatcagata gcgcccgagc gtcgcctcga
    30901 aaacgccctc gggcatcgct tgcaaacttt cgggaaggat cgcgaagggc ggcgttggtt
    30961 ggcttacgag cccaagcttg tcgagacgta tgacgagatc gttgaaatca cggtcgctgc
    31021 ttggcgtggt gtcgtcttcc gatgcgacga tccaggataa atgcggaccg gcgatcgcgg
    31081 acgtcccgcg tataaagttg ggctgccagc catggacgcc gtcattgtgt tcgatagaga
    31141 gcgtccatgg cgactgccca ttgccgaata tgtcgatggc tgcgccggga ttgccagcca
    31201 agatctgcgt tccagccgca gttccgccta ccaccacgcg ttgcgcccaa gcagcgtctt
    31261 ttccggtaat tgtaattcgc caatcgccca aaaaagaaat ttgcgtctga tcgaccatga
    31321 gccgcactcc atccgcacag cggaaacgct ggagcagcgc aatcggttcc cagtccaatc
    31381 tcagatcctt gattctacga catgcgcttc atcaaccgct ttggatcggg cagtcctcgg
    31441 gcgcacacgc gataagcaat aggttgccga tcaaggttga cggtgaacgg ccggcgccga
    31501 tgacaccgcg gtccgactgt cgaaaagagg aaaacgcgtt tcagcccaac actctcggca
    31561 agaattgtaa tttgactgaa cggccgtgat tgaatttgct tggagtcctg accgccccta
    31621 attgcctgct ttggctgatc aaaagggtat gaaccttcgt aatttttcat tgcgccttcc
    31681 cgcctttcca acgcgtcggc gctgggatcg acgccccgcg ccgctcatct tgagaccgtt
    31741 cccgctcacg cctgcgtttc gtcgaacggg cgccagagcg cgccgatcgc cgcgccgagg
    31801 atgcagagcg tcatcatata gtaaaatgga gccgagacga gttcctgccc gccgacgagc
    31861 gccgccatgg ccagcggcgc cgttccgccg aaaatcgcat aggcgctgtt ataggacagc
    31921 gcgaagccgg tgaagcgcac ctccggcgga aagctgcgga cgatgatata ggggccgagg
    31981 gtgatcgcgc cgatcgagaa accgcccagc gcatagaggt tcaggacgtg cgcctccgcg
    32041 tcccccagcg cgagccccaa aacggccatg acggcgaaca tgaggccgct gccgatcatg
    32101 aaggtcttgc cgccgccgac gatgtcggct gcccagccgg cgaagacgcc gccgagcgtt
    32161 agcagaaaga ccccccagca attggcggtg aagacatcgg ccgcaggata attccattgt
    32221 gtctggaagt aggtcggaag gtagaggaaa taagtgacga agacgccggc gaaaacccag
    32281 atggcggcca tcgagaccag gactttgcgc ccatggctcg caagcacgat cgagagcggc
    32341 ggccgggact cggtttcacg ccgcgcgcgc aaagcttcga agacgggcgt ttcccgcaaa
    32401 tatcggcgca gatgcacgga gatcaggccg aacgctccgc cgatcaggaa tggaattcgc
    32461 catccccagg cgacgagctc ttccgggctt agcgccgacg tcgcgaccct ggatgtgagc
    32521 gcgccgagca gaatgcccag gcagagtccg cccatcagca gcccgcaggc gaggccaacg
    32581 cgattctctc gcacatgctc cgcgcagaaa atccatgcgc cgggcacttc tccgccgacc
    32641 gacaggcctt gcagcatccg gcaggcaagg aagagaagag gggcgacgat cccggccgtc
    32701 tcgtagttcg gcagcaagcc gatgagtagc gtgggcagcg ccatcagaaa caggccgaag
    32761 gtgaacattt tctttcggcc gaggcgatcg ccgaaatgcg cgaggatcac gccgccgaac
    32821 gggcggacga catagccggc cgcgaagacg caaaacacct ggagttgggc gagccagtcc
    32881 ggcgtgtcgc gggggaagaa cacggcggcg agcgtcgtgg tgaagaaggc cgcgatgatg
    32941 aagtcgtaaa attcaagcgc gcccccgagc gaggccaggc cgagcgtctt gatgtcgtcg
    33001 cgcgaaagtc cggctcgcgc ggggaaggcg ttcgagcccg ctgatatgga tcgcattata
    33061 gcattctctc tccgttggcg gcgcgacgcg acgtcggctt ccgggcggtc gccgaaagcg
    33121 ccgtttcacg aacgaagcgc ccgtcaatgc ttcgtcgcgg tcactagcat gtcgacgtct
    33181 tcgctgtaga tcaaccgcac gtcggcgaat ccgagcgagt gcagcgtcga cagagtcggc
    33241 gtgcgataca tgatgtgatc gggcgactcg tcgctgagca aatgcacgat ccagtcctga
    33301 agcagatcga ggcggttcac tctcgcgaaa gcgtcgaacc agcgccggac ctcggcctgc
    33361 ggcgatccgg ttcttctata atctcataac ctcgccattt cagttcggcg aacagcgtgg
    33421 attttccgcc gccggggcat ccggaaatga cggcgaaccg atccattccg cctcctttca
    33481 ttgaacggga tcgacatcaa agcatagagc ccctctctcg aaaatccggt ttcgaatgaa
    33541 gacggtggtg agaacagctt cctgcgtcga tcgccattgc gaaatgtgag aatgatcggg
    33601 aggaggccgg acggtcatgc cgcccggcga ggccttgcaa ccggcgaacc ggtcatgacg
    33661 acgcggcttc cgcatccgcc ttgcgccgag accggtttta gcgcgtcgcc ccgccgatcc
    33721 cgagcgcctt ggcgagactg gagccgagcg gcgaaccgag cccgcagcag gcgctccagg
    33781 gcttcccggc cgggaacgag atgtttgaac cgggcggccc gttgtcgccg tcggtgatcg
    33841 gcgtgcagca ggacgcgccg ccgagctaca ggtcatagag cagcgggtta aggtagccga
    33901 tcggctgtcc gccattttcc tctatgaaca gcgccatcag ggccgcccac atcggcgcag
    33961 cggcgctcgt gccatagcca acatcgtagc ggctgtcgcc ggcggcgttg ctggccacgt
    34021 ccggcaggcc gcggcccgat gtctgcctct cattgagcgg cgccggcagc gtgaccgcct
    34081 gctggaaatc gggcaccgga aacaacatgc tgatgccgcc tccggtcgcg cgcttctgcc
    34141 cgatcgcggt catctcgttc cacgccactt cgcctttcag gatgcgccgg tcgtcctgct
    34201 gcgtgagcac gagttcggtc ccgccgcagg cgaggcagaa cggcgaggac gccggaaacg
    34261 cgcagttccg cgtgtaggca ccgccgtgat cgacgttgcc aggcgccccg aaatcgccgg
    34321 aggcgacgca cacggtgacg ccgagcaggc cggctaaagc gaacaggaaa tcgacgctca
    34381 gcgccgtctg cctggaccat gtcgattccg gtccgccgag gctgatcgac atgacgtcgc
    34441 agggatgcgt ctcgttcgtg agcgccacga tcagggcgtc cacccacgga tcagacgagt
    34501 agccgtattc ctgcgcgacg ccgtagacca cgagcgtcac cccgggcgca accgctccgg
    34561 tgagcttgag atccatcatt gtttcgccgt caggtttcag cgactctggg ccgtcctgcg
    34621 cgttgggcgg cccccactcc ggcgaaacga cgatggtcac ggggccgacg cccagcttcg
    34681 cgtagtaggc ctcgatcttg gccagatcga ctctgaggtc ctgctcgatg aaagcgacgg
    34741 tgacgccc
//
