# Supplementary material for: Genome mining for methanobactins
Source: BMC Biol. 2013 Feb 26;11:17. doi: 10.1186/1741-7007-11-17 (PMC3621798; doi:10.1186/1741-7007-11-17)
Supplement: Additional file 6 — Annotated P. fluorescens NZI7 contig00040_contig01, GenBank format. A GenBank-formatted file consisting of P. fluorescens NZI7 contig00040_contig01 (containing an Mbn operon), as annotated by the IGS. [file 1741-7007-11-17-S6.GBF]

LOCUS       gi_394308983_AJXF01000057.1_contig000>32497 bp   DNA linear
04-JAN-2013
DEFINITION  Pseudomonas fluorescens NZI7, whole genome shotgun sequence.
ACCESSION   
VERSION
KEYWORDS    WGS.
SOURCE      Pseudomonas fluorescens NZI7
  ORGANISM  Pseudomonas fluorescens NZI7
            Unclassified.
REFERENCE   1  (bases 1 to 32497)
  AUTHORS   ?.
  JOURNAL   Unpublished
REFERENCE   2  (bases 1 to 32497)
  AUTHORS   ?.
  TITLE     Direct Submission
  JOURNAL   Submitted (04-JAN-2013)
FEATURES             Location/Qualifiers
     source          1..32497
                     /organism="Pseudomonas fluorescens NZI7"
                     /mol_type="genomic DNA"
                     /strain="NZI7"
     gene            <1..500
                     /locus_tag="cpflu_1"
     CDS             <1..500
                     /locus_tag="cpflu_1"
                     /codon_start=3
                     /transl_table=11
                     /product="hypothetical protein"
                     /protein_id="IGS:cpflu_1"
                     /translation="GLSLTLGVPEALNHSSTELQGTPLDLAAMGWSWQAGRKFIKLEV
                     DPVGGVTKADGAKASTWYLHLGSTGCSGNPVTGETVACQRANRIPLTLPDFDPGRQRV
                     VLDLAALFQDSTLGQDRGAALGCMSGPSDPECVTLFARLGLDLNSGLPLQPGQSPAFA
                     ACAKP"
     gene            533..1633
                     /locus_tag="cpflu_2"
     CDS             533..1633
                     /locus_tag="cpflu_2"
                     /codon_start=1
                     /transl_table=11
                     /product="di-heme cytochrome c peroxidase family protein"
                     /protein_id="IGS:cpflu_2"
                     /translation="MLSVLVAWPVAAQDWRWQLPSHVPEPRVPADNPMSAAKVELGRR
                     LFYDPRLSATGNRSCSSCHLQERAFSDGRALAVGGTGELTHRNAPGLANSAWNATYNW
                     AAPAIVSLERQMEVPLFGDDPIEMGVNDGNRQQILARLAADPLYPPLFRQAFADQPQP
                     LSMASVIRAISAFERSIVSVDSRYDRYLQGREPLSDSEQRGMALFFGERAECHHCHGS
                     FNFNDQVVHARSRVVDTPFHNTGLYNIDGAGGFPFPNRGLYESTGKAEDMGAFRAPSL
                     RNVEVTGPYMHDGSLATLEAVIDFYSEGGRLIASGPQQGDGRLNPYKSGLIARIDFTA
                     QEKRDLLAFLKALTDDSLLHDPRWQDPWKRRP"
     gene	     1779..1874
     		     /gene="mbnA"
		     /locus_tag="cpflu_23"
     CDS	     1779..1874
     		     /gene="mbnA"
		     /locus_tag="cpflu_23"
                     /codon_start=1
                     /transl_table=11
                     /product="methanobactin precursor peptide MbnA"
		     /protein_id="scuba_11"
		     /translation="MSIKIAKKHTLHIAGRAGACCASCCAPVGVN"		      gene            1937..2749
                     /gene="mbnB"
                     /locus_tag="cpflu_3"
     CDS             1937..2749
                     /gene="mbnB"
                     /locus_tag="cpflu_3"
                     /codon_start=1
                     /transl_table=11
                     /product="methanobactin biosynthesis cassette protein
                     MbnB"
                     /protein_id="IGS:cpflu_3"
                     /translation="MRIGFNYTLGDTAPLVRKLLAGGHIDYVELLIDNFLAVPIDELE
                     TGFAAPVGFHIMFSKFIENDTPALESLARRLRELIERLRPLYVSDHVARFSHDGRQLY
                     HLAEIDYVGDYPQVRERVDWWQQQLGCQLLLENYPSIMDGGHDAPAFHERLYRDTGAG
                     VLFDASNAVCAHLNCGVPLEAWEGVIEHSSHFHTAGYNLSILQPHLILDTHDQVLSEA
                     TLGFLQRYRGLFDGPEATLTYERDGRFDEAEIIGDLQRLRGIFPSSPMEPRT"
     gene            2746..3324
                     /gene="mbnC"
                     /locus_tag="cpflu_4"
     CDS             2746..3324
                     /gene="mbnC"
                     /locus_tag="cpflu_4"
                     /codon_start=1
                     /transl_table=11
                     /product="methanobactin biosynthesis cassette protein
                     MbnC"
                     /protein_id="IGS:cpflu_4"
                     /translation="MKTEHPLPRTDSQLLHALSVPQRQGDYPRDSRAFVRIDSSLRVY
                     WHTLFDICPGLLQLTGPDGLAIFRPFMSWAAQQRLSLNWTYYLWLDVWLQQSSFARHV
                     TPALRYQLMGASAARWATGDRSEANGIFLAAADLPDLVCGWKTQTLEGARDIEQIELA
                     EPLPAPGAAFGYFTVHSRHLQDGFPGWTDVPR"
     gene            3311..4684
                     /locus_tag="cpflu_6"
     CDS             3311..4684
                     /locus_tag="cpflu_6"
                     /codon_start=1
                     /transl_table=11
                     /product="putative membrane protein"
                     /protein_id="IGS:cpflu_6"
                     /translation="MSRVEQQDRPALTVRSRGFWAGFAALVLAFAVAQMLAQIDLGML
                     AHQAPGMPAAYVMLARLALLDLLASMALGSVVSVRVARALREGQPGPVMRGALTLAAI
                     LGLLLSLVGLLAYPPLAVGLSADDAALRALLLSAIPWFVASAPLRLLNGCAAFILHAS
                     QQGPLVVRWKLCELLAKAGLNLLFIECLGFGFAGCFMASLLLHLGSCAWVLRRLQPLM
                     GRGRWLPAADWARAVLRQSAWEGLRLLSMQLLGLVTLVLFAAPQIAPVDTQRLDAFAA
                     GTFLALLVFAPLVALIRFLAMRFAGLAQDEVRRLLKQLLRLGVPGMALLGGLLILLGP
                     WLGQWVYAQQGRWWSSFVLMLGLSLPLRLAGNAMRAALQSLGEFVAIAKVDALLGWAI
                     GLPLLALGLRLDLPLVAYGYVLVPEALALLWLARRIQCLRAASPQPCGLAAAMGDAQA
                     QLPTVKP"
     gene            complement(4660..5034)
                     /gene="yobA"
                     /locus_tag="cpflu_5"
     CDS             complement(4660..5034)
                     /gene="yobA"
                     /locus_tag="cpflu_5"
                     /codon_start=1
                     /transl_table=11
                     /product="protein YobA"
                     /protein_id="IGS:cpflu_5"
                     /translation="MTIYSSKKLLTTLALLASLTSAGSAFAHAHLKSETPAADSTVSA
                     PKELRLVFSEGVEAQFTQVKISTGNTDVAVKSIANAAGDQKTLIVTPQQPLAPGEYKV
                     QWHAVSVDTHKSDGAYGFTVGN"
     gene            complement(5112..7094)
                     /locus_tag="cpflu_7"
     CDS             complement(5112..7094)
                     /locus_tag="cpflu_7"
                     /codon_start=1
                     /transl_table=11
                     /product="tonB dependent receptor family protein"
                     /protein_id="IGS:cpflu_7"
                     /translation="MAETAKVENSALTLGTVTVQGGDAEGSGPLSTRSVLSSVDILGS
                     DILEKMPVNYSWELFSRAPGVMLTEFNQGTTSGKISFRGFNGEGEVNAVKLLIDGIPS
                     NSNDGNMPFMDMIFPIELDSIEVVRGTSDARYGLNNIAGNVNMLTRSGGDYTKARLRY
                     GSFNTQETQLAKGIEGSNWTQNYFFAYQKADGYRDHAQADKFSLSGKWFYTPDDGSYR
                     LGLIARHYETEAQEPGYLSQSDAHQHPTMSNSYNATDKGTRRMNQLSLHLDTDLADTL
                     AWSAKTYVNTFDDRRWTQYWRTSSQQERDTYETQYGALSSLTWRPQVSWLYAFALEGG
                     ADVQQQQNRSERYRTQNRARLAQTRDQQFDFDTYGAYLQAEIKPFESLKIVPAYRVDK
                     IQGDFTNQMTGLDYDINDYGLIKQPKLSVVYSPWTVASLYANWGRTFQVGTGAAAYKI
                     PPRDTDLAPSINEGWETGIKFTPTDWLDGRVAYWRQDASGEVSRRLNDPSGESDNVGE
                     TRRWGYDLQLNLHPDERTDLWLAYSWQYSKILKPSATLPNSQGQEIDHIPHHLYNAGV
                     SYHLTPALQLTAWMNGQTHYYLERENTQGTYGGYVLMNLGATYKISESVSVDMQLKNL
                     TNRYYEYVWYDPDGAKASLHSPGDGRALYTGITLDF"
     gene            7862..8740
                     /locus_tag="cpflu_8"
     CDS             7862..8740
                     /locus_tag="cpflu_8"
                     /codon_start=1
                     /transl_table=11
                     /product="polysaccharide biosynthesis family protein"
                     /protein_id="IGS:cpflu_8"
                     /translation="MVDALLAKGYAVHVLDDLSTGKTSNLPLTHQGLQLTVGDVADAT
                     LLATAMQGCDAVVHLAAVASVQASVEDPVRTHQSNFIGTLRVCEAMVAAGIRRVVFAS
                     SAAVYGNNGEGTAIDEQTPKSPLTPYASDKLASEYYLDFYRRQHGLEPVILRFFNIFG
                     PRQDPSSPYSGVISIFSERARSQRPITLFGDGGQTRDFVYVADLVKILVQGLEQPAPA
                     IDATNVGLGGVTSLNDLIATLQQISGQPLQVNHAAARPGDIRHSKADNRRLRERFVLG
                     TPTRLGEGLAQLYRSL"
     gene            8820..11630
                     /locus_tag="cpflu_9"
     CDS             8820..11630
                     /locus_tag="cpflu_9"
                     /codon_start=1
                     /transl_table=11
                     /product="TM1410 hypothetical-related family protein"
                     /protein_id="IGS:cpflu_9"
                     /translation="MDIEFRRGRVFNMVRRLFTALALCATPSLVQAAPPAPASVGFWY
                     AERPPLEELAQFEWAVVEPGHMSTADVATLRKLGSQPFAYLSVGEFDGDRAALDKQAL
                     TQGASAIRNKAWDSQVMDIATPAWREHLFKRAKALQDQGYAGLFLDTLDSFQLLPEAQ
                     REAQRHALASFLRELHSRLPNLKLFFNRGFEVLGELDGVASAVAVESIHAGWDAAAKR
                     YRPVSEADRNWLEGELKPLRAKNIPLVAIDYLPPSRREEARKLARQLSQEGFIPVVTT
                     PDLNSIGLSTVEVQPRRIAMLYDPREGELYDHAGHRMLGGLLEYLGYRVDYLPADDSL
                     PSYSFAGLYAGVVLWMTSGPPQDSRAFSRWIGQRLDEQVPLAIMAGLPIEDRALLKRL
                     GLGLAAPGARGALQILSQDKSLIGGFEAPVVARTRELTRVTLLPDGPKPALLLGDDKG
                     GKYAPVAIGAWGGMALAPYVVEANVERSRWILDPFAFIQKALRLPAQPRPDTTTENGR
                     RIATVHIDGDGFPSHAEVRGTPYSGRQVLDDYIRPNPYLTSVSIIEGEIGPKGMSPFL
                     APELEPIAREIFADSKVEVATHTYSHPFYMQPDKAKKDEDFHAEYGLRLNIPGYNTLD
                     YKREIYGSRDYINSRLTTAQKPVKLIFWPGDALPSADTIKMAYAAGLKNVNGGQTILT
                     KANSSLTGLYPLLRPTEGGLQYYAPVINENMYTNLWKGPYYGFRDVIDTFELTDSPRR
                     LRGIHLYYHFYSGTKQASIKAMTEIYQFMRGQQPLSLWMSDYLDRVHGLYQASLARTA
                     DGDWQVRGLDGLRTLRLDPALGWPDLGRSRGVAGVRDLPQGRYVALSSDQPLLALRPE
                     RDPRPALELANIPLRDWRYVNDRQVTFSFAGQFNLEFSVRSPSACRVEVQGQRYAGKS
                     EQGLWHFQLPLKQVSDGQLFCN"
     gene            11608..15201
                     /locus_tag="cpflu_10"
     CDS             11608..15201
                     /locus_tag="cpflu_10"
                     /codon_start=1
                     /transl_table=11
                     /product="tetratricopeptide repeat family protein"
                     /protein_id="IGS:cpflu_10"
                     /translation="MANSSATNKAPQARLLNPWALLLVAIAVGVLLWATYRNEDAFRP
                     KGGQPDEVSASYAEVLLAAHPENSELRTQLLDLLIQLGDYPKAEKHLAEWPQPDPALK
                     AYYRLQLDALALNNSTDSAALQALAERFKAFDYRSLPSPQLERLASLALAAQAPGLAA
                     DAYAELARRDPKQAQHWLPEAARWYQASEQPGRAADLYVQLLDAGQTPEVRRQLLQQA
                     FTTLVAADRGDQAAELLARELAAQPQAEFDAGLLDRGVDVAIAHNRSDLAEQFFSAWR
                     KLQPDSPEVLAKEFKQRLAFGDLNGAHAVGVQLLELRPEDPALLEQMAHLAEWQGDSA
                     SALGYWISLSKLSHDPAQFEHTWRLAMQTYDFDRGIPLLAGIMDTRALSNVELDALVY
                     AEESRGTPEQAEVWLRRYVAKYPKHRLAWVRLLQNLENTEQYPERLAVWKNFAKRYPL
                     TSTERVDWANNYLKLFDSQSAWKVITAVDGNKIDDLNYWQSRASLAWDLELDDELQLA
                     LEKMLAIKGSLNSGDESQLIALYRTRDPRKALQLTVDSWRQGHDPQRLVAALQLAQEL
                     QDWPLVVDLLKEAEQYPDASDQSQVLAARGALAVQQGNSDEALRLYRLGLSRFPDDNT
                     FRERLLWLYVDLGRSAEIKPLLQQWRALARSDSTLWLPFAAASQLVGRNTEALAWYRL
                     YLQGNSQDWMVQAAYADALESAGYADSAQRLRLKLDRQVTAEQVRATPQGYATWLRLL
                     ASSYSSRKAQNQAMQWQDGSKPMLQLWFDQFLARLDDLNQSAQKDEWLAWARSRGLKI
                     SSYEQIQEALRGSNRQALERLVAGGSLDPAQQVEALNSLGRGGEALATGLSALGDDQP
                     PAIREQLRRQAIEMTERTPQGVQLAWERQDYGGLVFNGPRLTAARYLNDNWYAKLVLE
                     QGQYSGDTLDSGRLGTETNTELTLQRQVENGNYKLILDSSLRKDDDRNGLGISRTWQV
                     DSGNELDAGADWHRKNEDSGLMRAFGQQDDLWVGGRHRYSARDQLSWNLAQRWFSTRG
                     GDDLGSGQALKIEFDHTLQFEGPNWELRSGIDYQQNSLNNRSLPNLANTLGGGIDLAG
                     IQLDDPSQINSQTLLQKRYGQLFFGSAWRRGFPGALNRTRGQYTWLVDVSSGWQWTDN
                     TINYAISTGIGTEVIGDDELAVTFGYQSAPQGGTGKSGGTAGVSYSVRFGR"
     gene            15248..15751
                     /locus_tag="cpflu_11"
     CDS             15248..15751
                     /locus_tag="cpflu_11"
                     /codon_start=1
                     /transl_table=11
                     /product="putative ragA"
                     /protein_id="IGS:cpflu_11"
                     /translation="MSLAMAAVLMAGCTSFTGQSSPELSKNARWGVLPLVNYSQTPQA
                     GERSEQILLSVLSSRGLQPQVYSGAPGQGEQALLDDSERLAGAMDWAREQKLDYVVSG
                     SVEEWQYKNGLDGEPAVGISLRVVEAGTGKVLWSHSGARAGWSRESLAGAAQKVLDKL
                     VGGLRIE"
     gene            15772..17127
                     /locus_tag="cpflu_12"
     CDS             15772..17127
                     /locus_tag="cpflu_12"
                     /codon_start=1
                     /transl_table=11
                     /product="hypothetical protein"
                     /protein_id="IGS:cpflu_12"
                     /translation="MDYALAPRASGPASWLETFLVTALVIGVGLWLAPQDPLQVQGEF
                     PWSVLAPLLLGVRYGFVRGLISASLLVAAFFVLRQNGLPGYAQIAPSYIVGVLVCGML
                     VGEVRDLWERRLLRLQMANEYRQYRLDDFTRAHQILRVSHDRLEQRLAGSDQSLRSSL
                     LGLRERLRAAPNGDDALTLLAEPVLTLLGQYGSLRVAGLYRVQQAANAAPQLSLLASI
                     GTMPTLDDKDLLMRLCLERAELVSVREELLDSGGQAAVSSLQACIPLVDTQGQVLAVL
                     AVRQMPFFAFQERTLSLLALLAGHIADLLQADSQVLQLQDADSQQFTRQLKRSLVDVE
                     RHGLSGCLYAFELTQPNDELTRLFERSQRGLDLHLSLVNNRGHGLLLVLLPLTSSEGA
                     QGYLTRLGKLVHEHFGMSVELASLGVKVLPYDLESARQRDGLRNFLYNECGLNDQQVA
                     V"
     gene            17105..18094
                     /locus_tag="cpflu_13"
     CDS             17105..18094
                     /locus_tag="cpflu_13"
                     /codon_start=1
                     /transl_table=11
                     /product="hypothetical protein"
                     /protein_id="IGS:cpflu_13"
                     /translation="MISKWLFSGALFFEVGSWASLTAQLPDLQVALLYAMSHAIACGL
                     LTAAVWLLLPARYRRPLPWSPLFIFSLAFFVPLLGSVGVIAAIFPALYLPRKREVQMW
                     QAVGIPDLPFRAQTQLHSPTFGDSGLQDVLRHAPDPDQRLAALLATRRMPGKEAVPIL
                     KLALGDPSDDVRLLAYSMLDKQETDINQRIQASLEQLPGAAPKKAGALHATLARWYWE
                     LAYLGLAQGSVQQHVLGQAGEHAEQALEAGEGGELLLLAGRIALERGDIGKARLHMHQ
                     AQEAGMDPAKVLPFRAEIAFETGNYSEIPALLKSLPPQMQQRPPFAGLVRTWT"
     gene            18091..19623
                     /locus_tag="cpflu_14"
     CDS             18091..19623
                     /locus_tag="cpflu_14"
                     /codon_start=1
                     /transl_table=11
                     /product="glycosyl transferases group 1 family protein"
                     /protein_id="IGS:cpflu_14"
                     /translation="MKNAVDPTPIADVCLLLEGTWPYVRGGVSSWIHQMILGLPQLTF
                     SVLFIGGQREAYGQRRYEIPANVVHIEEVYLEEAWRNPKHKRVAHTASLEELSNLYRY
                     LHNPEKPPAELGIGVLDSLAQARITLDDVLYSRPSWEALTEGYEQHCADPSFVNYFWT
                     LRTMQSPLLMLAAAARRMPRARVLHSISTGYAGLVGCILKQLWGCRFLLSEHGIYTKE
                     RKIDLAQASWIAESSNQALNDSMDSGSGYIRMLWVRFFERIGHLVYESADQIIALYDG
                     NRQRQIKDGAPPERTQVIPNGINLQLWTQAYESRAAGIAPVVGLIGRVVPIKDVKTFL
                     RAMRGVVSVMPQVEGWIVGPEEEDPEYVAECRSLVASLGLEQKVLFLGFQKIQDILPQ
                     LGLMVLTSISEAQPLVILEAWAAGTPVVSSDVGSCRELIEGGEAADRDLGLAGEVVAI
                     ADPQATSQAIIDLLRSPQRWQAAQAAGLARVHRYYSETLMIERYRTLYDTAMGAPHKE
                     AV"
     gene            19624..20994
                     /locus_tag="cpflu_15"
     CDS             19624..20994
                     /locus_tag="cpflu_15"
                     /codon_start=1
                     /transl_table=11
                     /product="putative membrane protein"
                     /protein_id="IGS:cpflu_15"
                     /translation="MAGIGFELRKILSRDSYTATLHAYVYAGLISSGPWVLSILSVML
                     VGVISLGLVVPEVLIRQFLITVTYLMATSLILTGGLQLFFTRFVSDRLFERKYEHILP
                     NLVGVLLLVTLGSGVLGILLLVTLFDQPLIYRLMTLANFVVLCNLWLVIIFLSGMKAY
                     NRILLVMLAGYALMVGSAFFLRHMGMEGLLLALLLGHSSLLFLFLYDILREYRAEKLV
                     AFDFLDRRQVFVSLLLTGLCYNLGIWIDKFIFWFNPDTSSQVIGPLRASILYDLPIFL
                     AYLAIIPGMAVFLVRIETDFAEWYDRLFRAVRDGETLQHIGSLKAEMTFSIRQGLLEI
                     CKVQGLTVVLLFLFGPRLLEWLGMSSYYLPLFYIDLIGVSIQVVFMAILNVFFYLDKR
                     AIVLELCLFFVALNAGLTLLSLHLGPSYFGYGFTLSLLICVLLGLARLSTALDDLEYE
                     TFMLSR"
     gene            complement(21077..21835)
                     /locus_tag="cpflu_16"
     CDS             complement(21077..21835)
                     /locus_tag="cpflu_16"
                     /codon_start=1
                     /transl_table=11
                     /product="bacterial extracellular solute-binding s, 3
                     family protein"
                     /protein_id="IGS:cpflu_16"
                     /translation="MSQSLRQWGALILTPLLALMAWVPSVSGAEPLGFDLYIAEAPPL
                     SMLDQTGLHGIVGDATSEAAIRAGYTLHFIEVPWARAQQSVRKGVDKLIIPLSRTPER
                     EADYTWIAPIMTMDRAFFSLHTRVETLQQARDTFARIAVGRGSAQEQKLRAEGFADKQ
                     IYPFEIGENPAQLLLMGRVDAWFNGIPETQSIWRKVSTQPLQVSPVFMSTDLYLACSR
                     NCNAALVRKLRAAVEGLRKDGTLERMRKSYLDAP"
     gene            complement(22355..23677)
                     /locus_tag="cpflu_17"
     CDS             complement(22355..23677)
                     /locus_tag="cpflu_17"
                     /codon_start=1
                     /transl_table=11
                     /product="voltage gated chloride channel family protein"
                     /protein_id="IGS:cpflu_17"
                     /translation="MIKPKLLLRRSFASMRWRTRLTLWIAATLAGLLVVAFARLADLA
                     LAQFAQHTAERPWLPFIYTPLIGMLVVWLTTRFFQGAQGSGIPQVIAATRLARQNKPI
                     QQLVSLRIAFAKISLGTLALTGGFSAGREGPSVQVAASIMHFFHRFLPNARIVRSEDL
                     ILAGGAAGIAAAFNTPLAGIAFAVEELGRKLETRTSGVLLSTIILSGMVAIALQGNYN
                     YFGHFGIQQIDLDIVLPALAIAIGCGLLGGLFSRMLLWPQRHPGFILWQWRRRHPVWF
                     AGLCGLVVAILGSLSGAMSFGSGYGITAQVIASDAVLPWHAPITRFFATVVTYFSGIP
                     GGIFAPSLAVGAAVGSQTAELFHLAAQPTIALCMVGFLAAVTQSPITCAIIVMEMIDS
                     HSMVISLMAVALIAKAVSSRMGPELYQQLARGFLDNAQAAAPPKHPRH"
     gene            complement(23863..25725)
                     /locus_tag="cpflu_18"
     CDS             complement(23863..25725)
                     /locus_tag="cpflu_18"
                     /codon_start=1
                     /transl_table=11
                     /product="integral membrane regulatory domain protein"
                     /protein_id="IGS:cpflu_18"
                     /translation="MSAIECSIANKDGKPVAYLNQTQTLSLTLTNVSGSDLMLTGSPP
                     VPETAADSNTSLLYLFLGGLVSDPASVQVSCPGWTPQFQNTPQGAVWCLAQAQNSTFK
                     DKATLTVTLDGVALSGLPGSRQVTVDYWFNDGDSVQLPVMAQNDPGQLLPLNLVFALN
                     GGNVIYITEKADSPMTCSLVLRLSNPSPDTPIVPDDVSWGPQAPSFSLSFVYADKGDG
                     YGALTSAERAASFTRQTVQDYGKRWSVAANTQGSPSWTLTPDQLTNKQILGTGEQASF
                     EFMLGNIVTQLKAGTTLAYLQWSNIPGYQDGYQTVALVKQVPTPGILRFMTLNPSVIK
                     QGTLVQLNWQTFALSKRTLSWSQDNQPYQREVPANASAWTPDPQPNDTVTYTLDGYDF
                     NGNKVPNAQQTVSVIADAPVINCFSVSPRVAAFEGANPKVPVTGKWQASNVKIQQLNG
                     VPGTSPQTVKLDNPGDVLLLITGFQDQMTSQSQTVYSTPGYVQTFVSTSQVSGGSNGP
                     LIKNVLAFDRDAGTGTWTLIRSDNLATLTLARQGFTWSTQALNIQLLFNDGRTSATLS
                     CAFGNLTLTARSGSPDSNGLQPLAMLVQNAAGQSAPVFSAVTTATQAMQEPCPS"
     gene            complement(25739..29443)
                     /locus_tag="cpflu_19"
     CDS             complement(25739..29443)
                     /locus_tag="cpflu_19"
                     /codon_start=1
                     /transl_table=11
                     /product="hypothetical protein"
                     /protein_id="IGS:cpflu_19"
                     /translation="MSDSGLIVPIDVTALVIGKPDASAVNGFAAVASDFARMPTTQAV
                     GPYLAQNLLPRPFDAVDSQDAMQPGIHLHWALPDSLARGRTDGGKVAFLQAPNLWLVT
                     RIAGGNANGGTVQTAWVIESDQLQQVQDQSLAQNIYSRAVPVTPDLTGASQPFLFQGR
                     VYRQADWAGRNGGTYASSNTTVGYGTPAYAAAYPNCPNVFSFWDPLDDDDAKAFSAQT
                     PLSYSVVGWYASSASDPLATLVYPASATTVEARQAYIAQTLEWAVSDTREVPNRTVCN
                     GQLSGLTWDPQRAWLTPPSADGIDVVIADNTAEAVAALIQARNPEVADLETLLNVFQQ
                     GLLHELGKVGGAAAADEAVHQAGFAAYPGGTVWLARQVSVPGADPSAANGQLPDAAVQ
                     QLEQINRLQRSLDGQSADLDALRQQLFVDWAKFMLLQFNQANPTGLKADDARAFLKNY
                     DLSAVTALAGSKTSSGSIATLQSQIDSALAALGKSLGSGWEIKPSSAARFWQPADPVI
                     LLAGRPTTQASARHGGDGRFHAEGLLGCRTANQLVSSLRVHGTLLRPNVALAAAPAGA
                     SYPPELGALLAESLTLDPLRAPDLARQFTQGNGVQRLAAIASDTLAEQIASAQHAVRG
                     QHLLAAEARSAAANAAVSLVGKAPSPVGLSTWSQPWLPTFLNWEVLFYPYHRVGLAGS
                     GVDYSADAVTGSFTLDPDGLDFDAVAGLTPDPVFQTYSGTLTLAGRTELNLQSQIEVY
                     LKHYPDDPNAQVLQGILGQLDLQAMAQSLTGFNQGLLMRSQTLQLPVVDALSPSLVVR
                     NFTNTQVAPAIDGFNVASPAPNNGFNPLRCGELRINRLRLVDAYGQALDLPKPTPIIA
                     QRLKQRLVGGEVVDNGKIVLPPRLTQPARLQLRWLNAEDGQAECSDQGPAPICGWVLF
                     NHLDDNLSVYDADGSPIGSLNTVGPRWQGAPGSANWTRPFDQVMASINPYLANFVRAL
                     YNQPQGLGFLQALLATLDQASGASGPAAPTADPSLSVLIGRPLAVVRAALRLELQGQP
                     AADDSWPAFAASVALSPGQPRPSAGIGKVKFPVRLGDLGVYDDGLVGYFVEDGSAEQW
                     TTFYSPAATGGNGVVPVDVNKTSLTPVPASASGDGLALTLLIDPHGSLNATAGIVPVK
                     TICIPRAQWQPALDAIAVTFLTTPMVGAGTVMPVPAPQENGFIWEWVTRNPGGSGWSN
                     LAPGTAVPTATLASAQRIEEGWLRLVRDNG"
     gene            complement(29440..30297)
                     /locus_tag="cpflu_20"
     CDS             complement(29440..30297)
                     /locus_tag="cpflu_20"
                     /codon_start=1
                     /transl_table=11
                     /product="hypothetical protein"
                     /protein_id="IGS:cpflu_20"
                     /translation="MTRLAQRNSQFLNLQAMVAEPQPSLLRATNSEPLPGELTQWLGN
                     LAVLKGLPFGYLVPDEAMLPVESIRFFVLDPNWINALLEGATSIGRSCTFDAGIDAQL
                     VARLYAAVSPATTVSGFVLRSNVVSGWPGIEVRAYDAQGTLLDNVLRHQVLAPTVLLF
                     MTTGQISHVDIGEPSEAMHFGVDIGQASKSLRYVTVPKTAPANTRPGDPIDGASVAVT
                     YRAAGGGKRVLKIADMAKSLQAQLQTHNANLAADGSQRPFTPAEFALELVEGVQTVRF
                     SNQGKEVSA"
     gene            complement(30294..31799)
                     /locus_tag="cpflu_21"
     CDS             complement(30294..31799)
                     /locus_tag="cpflu_21"
                     /codon_start=1
                     /transl_table=11
                     /product="hypothetical protein"
                     /protein_id="IGS:cpflu_21"
                     /translation="MIKASSTPLSDGSVQFVAHWLPPLTAGRYSITVTQHLQNSDPNA
                     SADAAFDEAFVNTRHFAVRGERFSLDDNELVSRFPPPDNQGEYQNVLPHVIFKRRTLP
                     WERSPQLEADNASWLALLLFEADEAPPLQSVLAGDLQRQAFAHSAEAAKAGQPTPSSL
                     AASTASYPDGYALLGAAGHAPSYTLATGENWYDPCQVIDVPAELFAAIAPTLDELNWL
                     AHARSVVLTQKQAQDEDEQEGNFSVVVGNRLPAPNQKCVVHLVSLEGLARYLPTGDGE
                     TAAMLTLAAGGTADKLRLVSLASWSFTSLDPQETFSGYLEGVDCAPLRLPAPANASGS
                     AGQAVGNALAMGYTAMNHQTRLGDTTVSWYRGPLLPFTASPVIVPPPGATPLQVADQA
                     VRFDPASGLMDVTYAAAWQIGRGLALQNTLFASTLYAWKRSAARQVAQNSETQTLSLR
                     LQASVTPNSALRALNVAPTSQPDLRGLAIGLIAESLAAQCARSSSSSETTE"
     gene            complement(31799..>32497)
                     /locus_tag="cpflu_22"
     CDS             complement(31799..>32497)
                     /locus_tag="cpflu_22"
                     /codon_start=1
                     /transl_table=11
                     /product="hypothetical protein"
                     /protein_id="IGS:cpflu_22"
                     /translation="WVLDPERFELTTWCALPSKQASYTGSTAQQDISASNRAFGVGPV
                     GVDNDYFKSSHSVVISKLDGEMSAEDIRVDVSAVVENLPAATWSTSAALDPSLSNLND
                     AAQRAIPNALTGLRIKAKADNPDVTPLPIELGVLREEIQANRPVTWIAPAVPAATGYD
                     QANAMSQFTSALINTGVATARSAILDQLVAAGVAVTTQVNVDLLAQNAANTLLSAPQL
                     SLLGAQPTTHGAVR"
ORIGIN      
        1 gggggctgag cctgaccctg ggcgtgccgg aggcgttgaa ccacagcagc accgaactgc
       61 agggcacgcc gctggacctg gccgccatgg gctggagctg gcaggccggg cgcaagttca
      121 tcaagcttga ggtcgatcct gtcggcggcg tgaccaaggc cgacggcgcc aaggccagca
      181 cctggtacct gcacctgggc tccaccggct gcagcggcaa cccggtgacc ggcgaaacgg
      241 tggcgtgcca gcgggccaat cgcattcccc tgacgctgcc ggacttcgat ccgggccgac
      301 agcgggtggt cctggatctg gcggccctgt ttcaggacag caccctgggc caggaccggg
      361 gcgccgcgct gggttgcatg agcggcccca gcgatcccga gtgcgtcacg ctgtttgcgc
      421 gcctgggcct ggatttgaac agcggcctgc cactgcaacc ggggcagtct ccggcttttg
      481 cggcgtgcgc caagccatga agggcagggg tggatgccgg ctcgcagggc tgttgctgag
      541 tgtgctggtg gcctggccgg tggccgcgca ggactggcgc tggcaactgc cgtcccatgt
      601 gccggaaccg cgggtgccgg cggacaaccc gatgtcggcg gccaaggtcg aactgggtcg
      661 acggctgttc tatgacccgc gactgtcggc cacgggcaac cgctcctgca gctcctgcca
      721 cctgcaggag cgagccttca gcgacggtcg cgcgcttgca gtgggcggca ccggggaact
      781 gactcaccgc aatgcccctg ggctggccaa cagcgcctgg aacgccacct ataactgggc
      841 ggcgccggcc atcgtcagcc tggagcggca gatggaggtg ccgctgtttg gcgacgaccc
      901 gatcgagatg ggggtcaatg acggcaatcg ccagcagatc ctcgcgcggc tggcggccga
      961 tccgctgtac ccgccgctgt tccgccaggc cttcgccgat cagccgcagc cgttgagcat
     1021 ggcctcggtg atccgggcga tctcggcctt cgagcgttcc atcgtctcgg tggacagtcg
     1081 ttatgaccgc tacctgcagg gccgcgagcc actgagcgac agcgagcagc ggggcatggc
     1141 gctgttcttt ggcgagcgcg ccgaatgcca tcactgccac ggcagcttca atttcaacga
     1201 tcaggtggtg catgcccgca gccgggtggt ggacaccccg tttcacaaca ccgggctgta
     1261 caacatcgac ggcgccggcg gctttccctt ccccaatcgc gggctctatg aaagtaccgg
     1321 caaggccgag gacatgggcg cctttcgcgc gccgagcctg cgcaacgtcg aggtcaccgg
     1381 gccctatatg cacgacggca gcctggccac gctggaagcg gtgatcgact tctactccga
     1441 gggcggccgc ttgatcgcca gcggcccgca gcagggcgat ggacgcttga acccgtacaa
     1501 gagcgggctg attgcacgca tcgatttcac cgcgcaagag aagcgcgacc tgctggcctt
     1561 tctcaaggcc ctgaccgacg actcgttgct ccacgacccg cgctggcaag acccgtggaa
     1621 gcgccggcct tgatccgttc cccatcacca cgcgcgttcc cgccgggagc aaggaggctg
     1681 ctcttaagaa aaccacccgc tgcaccgcgt tacctcaacg gcgaattcgc caaacccggg
     1741 cgcctgcgcc cattcaatca agcaaggagc aacaccttat gagcatcaag atcgccaaga
     1801 aacacaccct gcacatcgcc ggtcgcgccg gtgcctgctg cgcctcgtgc tgtgccccgg
     1861 taggcgttaa ctaaaagcct tcccgccacg ggcgcccggc gcccgtggcg ggtcttgagc
     1921 aaggaggtgc aagaccatgc gtatcggctt caactacacc ctgggagaca ccgcgcccct
     1981 ggtgcgaaag ctcctggcgg gcggccacat cgactatgtc gagctgctga tcgacaactt
     2041 cctggccgtg cccatcgatg aactggagac aggctttgcc gcgccggtgg gttttcacat
     2101 catgttttcc aagttcattg aaaacgacac cccggccctt gaaagcctgg cccggcgcct
     2161 gcgcgagctg atcgagcgct tgcggccgct gtatgtgtcc gatcacgtgg cgcgcttcag
     2221 tcacgacggg cggcagctgt atcacctggc ggagatcgac tatgtcggcg attacccgca
     2281 ggtgcgcgag cgtgtcgact ggtggcagca gcaactgggt tgtcagctgc tgctggagaa
     2341 ctacccgtcg atcatggacg gtggccacga cgccccggcc tttcatgagc ggctctatcg
     2401 cgataccggc gccggggtgc tgttcgacgc ctccaatgcg gtgtgtgccc acctcaactg
     2461 cggcgtgccg ctggaggcct gggagggcgt gattgaacac tcatcgcact ttcataccgc
     2521 cggctacaac ctgtcgatcc tgcagccgca cttgattctc gacacccacg accaggtgct
     2581 ttccgaggcc accctggggt tcttgcaacg ctatcgcggg ctgttcgacg gtcccgaggc
     2641 aaccctgacc tacgaacgcg acggccgttt cgacgaggcc gaaatcatcg gcgacctgca
     2701 gcggctgcgg ggcatttttc cctcctcgcc catggagccg cggacatgaa gaccgagcac
     2761 ccattgccca ggaccgacag ccaactgctg catgccttga gcgtgccgca acgccagggc
     2821 gattaccccc gtgattcccg ggccttcgtg cgcatcgaca gcagcctgcg ggtctactgg
     2881 cacaccctgt tcgatatctg cccgggcttg ctgcagctga cggggccgga cgggctggcg
     2941 atctttcgcc cgttcatgag ctgggcggcg cagcagcggc tgtcgctgaa ctggacctat
     3001 tacctgtggc tggatgtctg gctgcagcaa tcgagctttg cccggcacgt gacgccggcc
     3061 ttgcgctacc agctgatggg cgcctcggcg gcgcgctggg ccaccggtga ccggagcgag
     3121 gccaatggca tcttcctcgc cgccgcggac ctgccggatc tggtctgtgg ctggaaaacc
     3181 cagaccctgg aaggcgccag ggacatcgag cagatcgagc tggccgaacc cttgccggcg
     3241 ccaggggcgg cctttggcta tttcacggtg cacagtcggc atctgcaaga cggctttccc
     3301 ggttggaccg atgtcccgcg ttgaacagca ggacaggccc gcgctgacgg tgcgcagccg
     3361 ggggttctgg gccggttttg cggccctggt gctggccttc gcggtggcgc agatgctggc
     3421 ccagatcgac ctcggcatgc tggcgcacca ggccccgggc atgccggcgg cctatgtgat
     3481 gctggcgcgt ctggcgctgc tcgatctgct ggccagcatg gccctggggt cggtggtttc
     3541 ggtccgggtc gcccgagcgc tccgcgaggg gcagccgggg ccggtgatgc ggggtgcatt
     3601 aacgctggcg gcaatcctcg ggctgctact gagcctggtc ggcttgctgg cctatccacc
     3661 gctggcggtc ggcctcagcg ctgacgatgc cgcactgcga gccctgctgc tcagcgccat
     3721 tccctggttc gtggcgtcgg cgccgttgcg cctgctcaat ggctgcgcgg cgttcatcct
     3781 gcacgcctcg caacaggggc cgctggtggt gcgctggaaa ctctgcgagc tgctggccaa
     3841 ggctgggctc aacttgctgt tcatcgagtg cctggggttt ggcttcgccg gttgcttcat
     3901 ggcatcgctg ctgctgcacc tgggttcctg cgcctgggtg ctaaggcgct tgcagccgct
     3961 gatgggccgg ggacgctggc tgcccgcagc ggactgggcc agagcggtgc tgcgccagag
     4021 cgcctgggaa gggctgcgac tgctgtccat gcaactgttg gggctggtga ccctggtgct
     4081 attcgcggcg ccgcagatag ccccggtcga tacccagcgt ctggatgcct tcgcggcggg
     4141 aaccttcctg gctttgctgg tatttgcgcc gctggtggcg ttgatccgct ttctggccat
     4201 gcgctttgcc gggcttgccc aggacgaggt gcgccggctg ctcaagcaac tgttgcgcct
     4261 gggcgtgccg ggaatggcgt tgctgggtgg actactgatt ctgctcggtc cctggttggg
     4321 gcagtgggtg tatgcccagc agggccggtg gtggagcagc ttcgtgctga tgctggggtt
     4381 gtcgctgccg ctgcgtctgg ccggcaacgc catgcgcgcg gccttgcaga gcctggggga
     4441 gtttgtcgcc atcgccaagg tggatgcgtt gctgggatgg gcgattggct tgccgctcct
     4501 ggcgctcggg ttgcgcctgg acctgccgct ggttgcctac ggatatgtgc tggtgccgga
     4561 agcgctggcc ctgctgtggc tggccaggcg tattcagtgc ctccgcgcag cgagcccgca
     4621 accttgcggg ctcgctgcag ccatgggcga cgctcaggct cagttgccga cggtgaaacc
     4681 gtaggcgcca tcactcttgt gggtgtcgac cgacaccgca tgccactgca ccttgtactc
     4741 gccgggggcc agtggctgtt gcggggtgac gatcagggtt ttttgatccc ccgcagcgtt
     4801 ggcaatgctc ttgaccgcca cgtccgtgtt cccggtgctg atcttgacct gggtgaactg
     4861 cgcttcaaca ccttcggaaa acaccaggcg caattccttg ggcgcgctga cggtggagtc
     4921 ggcggccggg gtttcgctct tcaagtgggc atgagcgaac gccgagccgg cgctggtcaa
     4981 ggaggccagc agggccaggg ttgtgaggag ctttttcgaa ctgtagatgg tcatgggcag
     5041 tgcctcttgt caggggtggc tacagatgcg tgggaccacc cggacgactg gcgcccgggc
     5101 gggttgattg atcagaagtc cagggtgata ccggtataaa gtgcgcggcc gtcgcccggc
     5161 gagtgcagcg aagccttggc gccgtccggg tcgtaccaga cgtattcgta gtagcggttg
     5221 gtgaggttct tcaactgcat atcgacactc accgattcgc tgattttgta ggtggcgcca
     5281 aggttcatca gcacgtaacc gccataggtg ccctgggtgt tttcccgctc caggtagtag
     5341 tgggtctggc cgttcatcca ggcagtcagt tgcagggcag gggtcaggtg gtagctgaca
     5401 ccggcgttgt acaggtgatg gggaatgtgg tcgatttcct ggccctggct gttgggcagg
     5461 gtggcgctgg gcttgaggat tttcgagtac tgccaggagt acgccagcca caggtcggta
     5521 cgttcgtcgg ggtgcaggtt caactgcaga tcatagcccc agcgccgggt ttcgccgacg
     5581 ttgtccgact cgccgctggg gtcgttgagc cggcggctga cttcaccgct ggcgtcctgg
     5641 cgccagtagg cgacgcggcc atcgagccag tccgtggggg tgaacttgat cccggtttcc
     5701 caaccttcgt tgatcgacgg cgccaggtcg gtgtcgcggg gcgggatctt gtacgccgcc
     5761 gcgccggtgc cgacctgaaa ggtgcggccc cagttggcgt acagactggc cacggtccag
     5821 ggcgaataca ccacgctgag cttgggttgc ttgatcagcc cgtagtcgtt gatgtcgtag
     5881 tccaggccgg tcatttggtt ggtgaagtcg ccctggatct tgtcgacgcg atacgccggc
     5941 acgatcttca gcgactcgaa cggcttgatc tcggcctgca ggtaagcgcc gtaggtgtcg
     6001 aagtcgaact gctgatcccg ggtctgggcc aggcgcgcgc ggttctgggt gcggtagcgc
     6061 tcgctgcggt tctgctgctg ttgcacatcc gcgccgcctt ccagcgcaaa ggcatagagc
     6121 cagctgactt gcgggcgcca ggtcagggaa ctgagggcgc cgtactgggt ttcgtaggtg
     6181 tcgcgctcct gctgcgagct ggtgcgccag tactgggtcc agcgccgatc gtcgaaggtg
     6241 ttgacgtagg tcttggccga ccaggccagg gtgtcggcca gatccgtgtc cagatgcagg
     6301 ctgagctggt tcatgcgccg cgtgcctttg tccgtggcgt tgtagctgtt gctcatggtc
     6361 gggtgctgat gggcatcact ctggctcagg tagcccggtt cctgggcctc ggtttcgtag
     6421 tgccgggcga tcaggccgag gcggtagctg ccgtcgtccg gtgtgtagaa ccatttgccg
     6481 gacagggaga atttgtccgc ttgggcgtgg tcgcgatagc catcggcctt ctggtaggcg
     6541 aagaagtagt tctgggtcca gttgctgcct tcgatgccct tggccaactg ggtttcctgg
     6601 gtattgaagc tgccgtagcg cagtcgtgcc ttggtgtagt cgccgccgct gcgggtgagc
     6661 atgttcacat tgccggcgat gttgttcagg ccgtagcggg catcgctggt gccgcgcacc
     6721 acttcgatgc tgtccagctc aatggggaag atcatgtcca tgaacggcat gttgccgtcg
     6781 ttgctgttgc tcggaatccc gtcgatcagc agcttgaccg cgttgacctc gccctcgccg
     6841 ttgaagccgc gaaaggagat cttgccggac gtcgtgccct ggttgaactc ggtgagcatc
     6901 acccccggcg cgcggctgaa cagctcccag ctgtagttga ccggcatctt ttccaagatg
     6961 tcgctgccca ggatgtccac cgaactgagc acgctgcggg tactcaaggg accgctgcct
     7021 tcggcatcgc cgccctggac ggtgacggtg cccagggtca gggccgagtt ctcgaccttg
     7081 gccgtttcag ccaaggcggt ggacagcgga ctcagggcga gcaagccgca gctcagcagc
     7141 ggccacaggg caggggatgg gcacggattc tttgcccggg gcaaagtgac aagaacaggc
     7201 ataggcaatt tccagacagc caggacttcc cccggggcca tcgccggccg cacaggccag
     7261 aggggggggg aaggcagata gggacggtaa cgggccggta ttttctgcag gcccggatcg
     7321 aaagtcttgc caggggccct ccggcctggg tgcgacaggc tgacgcatga tgtgacctgc
     7381 ttgcagggtg ctggcctgga gcccgccgat gcggcagtgg ccgcgctgga tcgcgacaca
     7441 ggcagccgcg ggtgcggcgg actgtcgcag gcatgatccc gcgcgcgctc gttggtcgag
     7501 aatggctgcc gaggctctac gtcaacatat tggctaaaag ttcattattt tttaacgatc
     7561 gcgatcatta gacgtaatat tgacgtaatg gctttttcac cccagtatgc gctcgctgag
     7621 cagttgattt tattgatgtt tttttgacgc caacatcatc ggatcggctc aagccaaggc
     7681 gctagagcct ttggaagacc acagcccccc caacacatga cgctcatggc agctattggc
     7741 catggtgttt tcaatgggtg tgctagcttg aatcggcgta gcgacgatat ttttctcggg
     7801 atgatctatg tctactgaac ggatactggt tacgggtggc gccggtttca ttggctcgca
     7861 cttggtcgat gcgctgttgg ccaaaggcta tgccgttcat gtgctggatg atctgtccac
     7921 tggcaagacc agcaatctgc cgctgaccca tcagggcctg caactcacgg tcggtgatgt
     7981 cgccgatgcc acgctgttgg ccacggccat gcaaggctgt gacgcggtgg tgcacctggc
     8041 ggcggtggct tcggtgcagg cctcggtcga agacccggtg cgcacccacc agagcaactt
     8101 catcggcacc ctgcgggtct gcgaggccat ggtcgcggcg ggtatccgcc gggtggtgtt
     8161 cgcttccagc gccgcggtct atggcaataa cggcgagggc accgcgatcg atgaacaaac
     8221 gcccaagtcg cccctcacgc cctacgcatc tgacaagctc gccagcgagt actacctgga
     8281 tttctaccgt cgtcagcatg gcctggagcc ggtaatcctg cgctttttca atattttcgg
     8341 tccgcgccag gacccttcct cgccgtattc cggggtgatc agcatcttca gcgaacgggc
     8401 caggagccag cggccgatca ccctgttcgg cgatggcggg cagacccggg atttcgtcta
     8461 tgtcgccgac ctggtgaaga tcctggtcca gggccttgag caacctgcac cggcgatcga
     8521 tgccaccaac gtcggcctgg ggggcgtgac cagcctcaac gaccttattg cgaccctgca
     8581 acagatcagc ggccagccgc tgcaggtgaa tcatgccgcg gcgcgacccg gtgatatccg
     8641 ccattcgaag gccgacaacc gacgtttgcg cgagcgcttc gtcctgggga cgccgacccg
     8701 tctcggggag ggcctggccc agctgtaccg cagtctctag cttcctggcc ttgagcgttc
     8761 cggcgagccg gagctcgaca gcctgatggt gtgccgattg atctactgaa gagtgagtta
     8821 tggacatcga gtttcgcagg gggcgtgtct tcaacatggt tcggcgcctg tttaccgcat
     8881 tggccttgtg tgcaacccct tcgctggtac aggccgcgcc accggcgccg gccagcgtcg
     8941 gcttctggta cgccgaacga cctccgctgg aggaactggc gcagttcgag tgggcggtgg
     9001 tcgagcccgg tcatatgagc accgcggatg tcgccacctt gcgcaagctg ggcagccagc
     9061 cgttcgccta cctgtcggtg ggcgagttcg acggcgaccg cgcagcactc gacaaacagg
     9121 ccctgaccca gggcgccagt gcgatccgca acaaggcctg ggacagccag gtgatggaca
     9181 tcgccacccc ggcctggcgc gaacacctgt tcaagcgcgc caaggccttg caggaccagg
     9241 gctatgccgg tctgttcctc gataccctgg acagtttcca gttgctcccc gaagcccagc
     9301 gcgaagcgca acgccacgcc ctggcgtcgt tcctgcggga actgcacagc cgcttgccca
     9361 acctgaaact gtttttcaac cgcggtttcg aggtcttggg cgaactcgac ggcgtcgcct
     9421 cggcggtggc ggtggaatcg atccatgccg gttgggatgc cgcggccaag cgttatcggc
     9481 cggtttccga ggccgaccgc aactggctcg aaggtgaact caagccactg cgggcaaaaa
     9541 acattccctt ggtggccatc gactacttgc cgcccagccg ccgcgaagaa gcgcgcaagc
     9601 tggcgcgcca actgagtcag gaaggcttta tcccggtggt caccacaccg gacctgaact
     9661 cgatcggcct gagcaccgtg gaagtgcagc cgcggcgcat cgccatgctc tatgacccgc
     9721 gtgaaggcga actctacgat cacgccgggc accgcatgct cggcggcctg ctggaatacc
     9781 tgggctaccg cgtggactac ctgccggccg atgacagcct gccgtcctac agcttcgccg
     9841 gcttgtacgc cggggtggtg ctgtggatga ccagcggccc gccccaggac agccgtgctt
     9901 tcagccgctg gatcggccag cgcctggacg aacaggtgcc gctggccatc atggccggcc
     9961 tgccgatcga agaccgcgcg ctgctcaagc gcctgggact gggcctggcg gcgcctggag
    10021 cacgcggcgc cctgcagatc ctgagccagg acaagagcct gatcggtggc ttcgaagcac
    10081 cggtggtggc gcggacccgc gaactgaccc gggtcacgct gttgcccgac gggccgaaac
    10141 cggccttgct gctgggggac gacaagggcg gcaagtacgc gcccgtggcc atcggtgcct
    10201 ggggcggcat ggccctggcg ccttatgtgg tggaagccaa tgtcgagcgc agccgctgga
    10261 ttctcgaccc gttcgccttt atccagaagg ccctgcgcct gccggcacaa ccgcgcccgg
    10321 acaccaccac cgagaacggc cggcggatcg ccacggtgca catcgacggc gacggctttc
    10381 cgtcccacgc cgaagtgcgc ggcaccccgt attccgggcg tcaggtgctg gacgactaca
    10441 tccggcccaa cccgtacctg acctcggtgt cgatcatcga aggggagatc gggcccaagg
    10501 gcatgtcgcc gttcctcgcc ccggaactgg agccgattgc ccgggagatc tttgccgatt
    10561 ccaaggtcga ggtggccacc cacacctaca gccacccgtt ctacatgcag ccggacaagg
    10621 ccaagaagga cgaggacttc cacgccgaat acggcctgcg cctgaacatt ccggggtaca
    10681 acaccctgga ctacaagcgt gagatctacg gctcgcggga ctacatcaac agccgcctga
    10741 ccaccgcgca gaagccggtt aagctgatct tctggccggg ggacgcgctg cccagcgctg
    10801 acaccatcaa gatggcctac gccgccgggc tgaagaacgt caacggcggg cagaccatcc
    10861 tgaccaaggc caattcctcg ctgaccggcc tgtacccctt gctgcgtccc accgaaggcg
    10921 gtctgcagta ctacgcgccg gtgatcaacg agaacatgta caccaacctc tggaagggcc
    10981 cgtactacgg tttccgcgat gtgatcgaca ccttcgagct gaccgacagc ccgcggcgtc
    11041 tgcgcggcat tcacctgtat taccacttct attcgggcac caagcaggcc tcgatcaagg
    11101 ccatgaccga gatctaccag ttcatgcgcg gccagcagcc gctgtccttg tggatgagcg
    11161 actacctgga ccgggtccac ggcctgtacc aggccagtct ggcgcgtacc gccgacggcg
    11221 actggcaggt gcgcggcctg gatggcttgc gcaccctgcg cctggacccg gcgctcggct
    11281 ggccggatct cggccgctcc cggggcgtgg ccggggttcg cgatctgccc caggggcgct
    11341 atgtggcctt gagcagcgat caaccgttgc tggccctgcg tcccgagcgt gacccgcgtc
    11401 cggccctgga actggcgaac atccctctgc gggactggcg ttatgtaaat gaccggcagg
    11461 tgacgttctc gttcgcgggt caattcaacc tggagttctc ggtgcgttcg cccagtgcct
    11521 gtcgggtcga ggtccagggg caacgctacg ccggcaagtc cgaacagggc ctgtggcatt
    11581 tccaacttcc tttgaagcag gtgagtgatg gccaactctt ctgcaactaa caaggccccg
    11641 caggcgcggc tgctcaatcc ttgggccttg ctgctggtgg cgattgccgt cggcgtgctg
    11701 ctgtgggcga cctatcgcaa cgaagacgcc ttccggccca agggtggcca accggacgag
    11761 gtgtccgcca gctatgccga agtgctgctg gccgcccatc cggaaaacag cgagttgcgc
    11821 acccagctgc tggatctgct gattcagctg ggcgactacc ccaaggccga gaaacacctg
    11881 gccgagtggc cgcaacccga ccctgcgctc aaggcctact accgtctgca gctcgatgcc
    11941 ctggcgctga acaacagcac cgacagcgcc gcgctgcagg ccctggccga gcgtttcaag
    12001 gcctttgatt accgctcctt gcccagcccg cagctggagc gcctggcttc cctggccttg
    12061 gcggcccagg ctccggggct ggcggcggat gcctacgccg agctggcgcg tcgcgatccc
    12121 aagcaggctc aacactggct gcccgaagcg gcgcgctggt atcaggccag cgaacagccg
    12181 gggcgcgccg ccgaccttta tgtgcaactg ctcgatgccg gccagacccc tgaagtgcgt
    12241 cgccagctcc tgcagcaagc cttcaccacc ctggtggcgg cggatcgtgg cgatcaggcc
    12301 gccgagctgc tggcccgcga gctggcggcg cagccgcaag ccgaattcga tgccgggctg
    12361 ctggaccggg gcgtcgatgt ggcgattgcc cacaaccgct cggacctggc cgagcagttc
    12421 ttcagcgcct ggcgcaagtt gcagcccgac agcccggagg tcctggccaa ggagttcaag
    12481 cagcgtttgg ccttcggcga cctgaacggc gcccatgcgg tgggcgtgca actgctggaa
    12541 ctgcgcccgg aggatccggc actgctggag cagatggccc atctcgccga gtggcagggc
    12601 gattcggcct cggcgctggg ctactggatc agcctgagca agctgagtca cgacccggcg
    12661 cagttcgaac acacctggcg cctggcgatg cagacctacg acttcgaccg cggcattccg
    12721 ctgctggccg ggatcatgga cacccgggcc ttgagcaatg tcgagctcga cgccctggtg
    12781 tacgccgaag aatcccgcgg cacccccgag caggcggaag tctggctgcg ccgctatgtc
    12841 gccaagtacc ccaagcaccg gctggcctgg gtgcgcctgt tgcagaacct ggaaaacacc
    12901 gagcaatacc cggagcgtct ggcggtgtgg aagaatttcg ccaagcgtta cccgctgacc
    12961 agcaccgagc gggtggactg ggccaacaac tacctcaagc tgtttgacag ccagtcggcg
    13021 tggaaggtga tcaccgcggt cgatggcaac aagatcgacg acctcaacta ctggcagtcc
    13081 cgcgcctccc tggcctggga cctggaactg gacgatgagc tgcagctggc cctggagaag
    13141 atgctggcga tcaagggctc gctcaacagc ggtgacgaaa gtcagctgat tgccctgtat
    13201 cgcacccgcg atccgcgcaa ggccttgcag ctgaccgtcg acagttggcg ccagggccac
    13261 gatccgcagc gcctggttgc cgccctgcaa ctggcccagg aacttcagga ctggccgctg
    13321 gtggtcgatc tgctcaagga ggccgagcag tacccggatg cctccgatca gtcccaagtg
    13381 ctggctgcgc gcggcgccct ggcggtgcaa cagggcaaca gcgacgaggc gttgcgcctg
    13441 tatcgcctgg gcttgagccg gttcccggat gacaacacct tccgcgaacg cctgttgtgg
    13501 ctgtatgtcg acctgggccg cagcgccgag atcaagccgc tgttgcagca atggcgcgcc
    13561 ctggcccgca gtgacagcac gctgtggctg ccattcgccg ccgccagcca gctggtgggg
    13621 cgcaataccg aggccctggc ctggtatcgc ctgtacctgc aaggcaattc gcaggactgg
    13681 atggtccagg ctgcctatgc cgatgccctg gagagcgcgg gttatgccga ctcggcccag
    13741 cgcctgcggc tcaagctcga tcgccaggtg accgcggagc aggttcgcgc cacgcctcag
    13801 ggctatgcca cctggctgcg cctgctggcc agcagctact cgtcgcgcaa ggcacagaac
    13861 caggccatgc aatggcagga cggttccaaa ccgatgctgc agctgtggtt cgatcaattc
    13921 ctcgcgcgcc tggatgacct caaccagtcg gcgcagaagg acgagtggct ggcttgggcc
    13981 cgcagccggg gcctgaagat cagcagctac gaacagatcc aggaagcctt gcgcggcagt
    14041 aaccgccagg ccctggagcg tctggtggcc ggcggcagcc tggatccggc gcagcaggtc
    14101 gaagccctga acagcctcgg gcgcggcggt gaagccttgg ccaccggcct gtcggcgctg
    14161 ggtgacgacc agccgccagc gatccgcgag cagttgcgcc ggcaggccat cgagatgacc
    14221 gagcgcacgc cccagggcgt gcaactggcc tgggagcgcc aggactacgg cggactggtg
    14281 ttcaacggcc cgcggctgac cgccgcccgt tacctcaacg acaactggta cgccaagctg
    14341 gtgctggagc agggccaata cagcggcgat accctggact cggggcgctt gggcactgaa
    14401 accaataccg agctgaccct gcagcgtcag gtggagaacg gcaattacaa gctgatcctc
    14461 gacagcagcc tgcgcaagga cgatgaccgc aacggcctgg gcatcagtcg tacctggcag
    14521 gtggacagcg gcaacgaact ggacgccggc gccgactggc accgcaagaa cgaagacagc
    14581 ggactgatgc gtgccttcgg ccagcaggat gatctctggg tcggcggccg gcatcgctac
    14641 tcggcccgcg accagctgtc ctggaacctg gcccagcgct ggttctcgac ccgcggcggc
    14701 gacgacctgg gcagcggtca ggcgctgaag atcgagttcg accacaccct gcagttcgaa
    14761 ggtccgaact gggaactgcg cagcggcatc gactaccagc agaacagcct gaacaaccgc
    14821 tcgctgccca acctggccaa taccctgggc gggggcatcg atctggccgg catccagctc
    14881 gacgacccga gccagatcaa cagccagacc ctgctgcaga aacgctatgg ccagctgttc
    14941 ttcggcagtg cctggcgccg cggcttcccg ggggcgctga accgcacgcg cgggcagtac
    15001 acctggctgg tggacgtcag ctccggctgg cagtggaccg acaacaccat caactacgcc
    15061 atcagtaccg gtatcggcac cgaggtgata ggggatgacg aattggcagt gaccttcggt
    15121 taccagtcgg cgccacaagg cggaaccggc aaatccggcg gcactgcagg tgtcagctac
    15181 agcgtgcgtt ttggacgctg atcatggaat tcaaagagga gtgaacctta tgcaatccct
    15241 tcgttgcgtg agtctggcga tggccgccgt gctgatggcc gggtgcacca gctttaccgg
    15301 tcaaagcagc ccggaactgt cgaaaaatgc ccgctggggc gtgttgccgc tggtcaacta
    15361 ttcgcagacg ccccaggccg gcgagcgcag tgagcagatc ctgctcagcg tgctcagcag
    15421 ccgcggcctg caaccccagg tctacagcgg cgcgccgggg cagggcgagc aggccctgct
    15481 ggacgatagc gagcgtctgg ccggggccat ggactgggcc cgcgagcaga agctcgacta
    15541 tgtggtgtcc ggcagtgtcg aagagtggca atacaagaac ggcctggacg gcgaaccggc
    15601 ggtgggcatc agcctgcggg tggtcgaggc gggcacgggc aaagtgctgt ggagccacag
    15661 cggcgcccgc gccggctggt cacgcgagag cctggccggt gcggcgcaga aggtcctcga
    15721 caaactggtc ggcggcctgc ggatcgagtg acggccatga actctccaca catggactac
    15781 gcgctggcgc cccgagccag cgggccggcg tcatggctgg aaaccttcct ggtgaccgcc
    15841 ctggtgatcg gcgtcggcct gtggctggcg ccccaggatc cgctgcaggt gcagggcgag
    15901 tttccctggt cggtgctggc gccgctgttg ctgggggtgc gctacgggtt tgtccgcggc
    15961 ctgatcagcg ccagcctgct ggtggcggcg tttttcgtcc tgcggcagaa cggcctgccg
    16021 ggctacgcgc agatcgcgcc gtcctacatc gttggcgtgc tggtctgcgg catgctggtg
    16081 ggcgaggtgc gcgacctgtg ggagcggcgc ctgctgcgct tgcagatggc caacgagtat
    16141 cgccagtacc ggctcgacga cttcacccgg gcccatcaga ttctgcgggt gtcccacgat
    16201 cgcctggagc agcgcctggc cggcagcgac cagagcctgc gcagctcgtt actgggcctg
    16261 cgtgagcggc tgcgggcggc gcccaatggc gacgatgccc tgaccctgct ggccgaaccg
    16321 gtgctgaccc tgctgggcca gtacggttcg ctgcgggtgg ccgggctgta ccgggtgcaa
    16381 caggccgcca acgcggcgcc ccagctgagc ctgctggcct ccatcggcac catgcccacc
    16441 ctggacgaca aggacctgct gatgcgcctg tgcctggagc gcgcggaact ggtgagtgtg
    16501 cgcgaagagc tgctcgacag cggcggacaa gccgcggtgt cgtcgttgca ggcctgcatc
    16561 ccgctggtgg acacccaggg gcaggtgctg gcggtgctgg cggtgcggca gatgccgttc
    16621 tttgccttcc aggagcgcac cctcagcctg ctggccctgc tggccgggca catcgccgac
    16681 ttgctgcagg ccgattccca ggtgctgcaa ctgcaggacg ccgacagtca gcagttcacc
    16741 cgccagctca agcgttcgct ggtggatgtc gagcgccacg gcctgtccgg ctgcctctat
    16801 gccttcgaac tgacccagcc caacgatgaa ctgacgcggc tgttcgagcg cagccagcgc
    16861 gggctggacc tgcacctgag cctggtcaac aaccgcgggc acgggctgct gctggtgctc
    16921 ctgccgctga ccagcagcga gggcgcccaa ggctatctga cgcgcctggg caagctggta
    16981 cacgagcact tcggcatgag cgtggaactg gcgagcctgg gggtcaaggt gctgccttat
    17041 gacctggagt cggcccggca acgggatgga ctgcgtaact ttctgtacaa cgagtgtggc
    17101 ctgaatgatc agcaagtggc tgtttagcgg agcgctgttt ttcgaggtcg ggagctgggc
    17161 cagcctgacg gcgcagttgc ccgacctgca ggtcgcgctg ctgtatgcaa tgagtcatgc
    17221 catcgcctgc ggcctgctga cggcggcggt ctggctgctg ttgccggcgc gttatcggcg
    17281 gccgttgccg tggagcccgc tgtttatctt cagcctggcg ttcttcgttc cgctgctggg
    17341 ctcggtgggg gtgatcgcgg cgatctttcc ggccttgtac ctgccgcgca agcgcgaggt
    17401 gcagatgtgg caggcggtgg gcattcccga cctgccgttt cgcgcccaga cccaactgca
    17461 ttcgccgacc ttcggcgaca gtggcttgca ggatgtgctg cgccacgccc cggaccccga
    17521 ccagcgcctg gcggcgttgc tcgccacccg caggatgccg ggcaaggaag cggtgccgat
    17581 tctcaagctg gccctgggcg accccagcga cgatgtgcgc ctgctggcgt attcgatgct
    17641 cgacaaacag gaaaccgaca tcaaccagcg gattcaggct tcgctggaac agttgcccgg
    17701 cgccgcgccg aagaaggccg gcgccttgca cgcgactctg gcgcgctggt actgggagct
    17761 ggcctacctg ggcctggccc agggcagcgt gcagcagcac gtgctagggc aagccggcga
    17821 gcatgccgag caggcgctgg aggcgggaga gggcggcgag ttgctgttgc tggccgggcg
    17881 tatcgccctt gagcggggcg acatcggcaa ggcgcgactg catatgcacc aggcccagga
    17941 agcgggcatg gacccggcca aggtcttgcc gtttcgggcc gagatcgcct ttgaaaccgg
    18001 caactattca gagattcccg cgctgctcaa aagcttgccg ccgcagatgc aacaacgtcc
    18061 gccctttgcc gggctggtaa ggacctggac atgaaaaacg ccgtcgaccc aacccccatt
    18121 gccgatgtct gcctgctact cgaaggcacc tggccctatg tgcgcggcgg tgtctccagc
    18181 tggatccacc agatgatcct cggcttgccg cagctgacct tttccgtgct gttcattggg
    18241 gggcagcgcg aagcctacgg ccagcgccgc tacgagattc cggccaacgt ggtgcacatc
    18301 gaagaagtgt atctggagga ggcctggcgc aatcccaagc acaagcgggt cgcccacacg
    18361 gcgtccctgg aggaattgag caacctgtac cgttacctgc acaacccgga gaaaccgccc
    18421 gccgagctgg gcattggcgt gctcgattca ctggcccagg cgcggatcac cctggacgac
    18481 gtgctctaca gccgccccag ctgggaggcg ctgaccgaag gctacgagca gcattgcgcc
    18541 gatccgtcct tcgtcaacta tttctggacc ctgcgcacca tgcagtcgcc gctgctgatg
    18601 ctggccgccg cagcccggcg catgccgcgg gcccgggtcc tgcattcgat ttccaccggt
    18661 tacgccgggc tggtgggctg cattctcaag cagctgtggg gctgccggtt cctgctcagc
    18721 gagcacggga tctacaccaa ggaacgcaag atcgacctgg cccaggccag ctggatcgcg
    18781 gaaagcagca accaggcgct caacgacagc atggacagtg gttccggcta catccgcatg
    18841 ctctgggtgc gttttttcga acgcatcggt catctggtct acgagagcgc cgaccagatc
    18901 attgccctgt acgacggcaa ccgccagcgg cagatcaagg acggcgcgcc gccggagcgc
    18961 acccaggtga ttcccaacgg catcaacctg caactctgga cccaggccta tgagtcccgt
    19021 gccgccggca tcgcgccggt ggtcgggctg atcggccggg tggtgccgat caaggacgtg
    19081 aagaccttcc tgcgggccat gcgtggcgtg gtcagtgtca tgccccaggt ggaaggctgg
    19141 attgtcggcc cggaagagga agaccccgag tacgtcgctg agtgtcgcag cctggtggcc
    19201 agtctcggcc tggagcagaa ggtgctgttc ctcggtttcc agaagatcca ggacatcctg
    19261 ccgcagctgg gcctgatggt gctgacctcc atcagcgagg cccagccttt ggtgattctc
    19321 gaagcctggg ccgccggcac gccggtggtc agcagcgacg tcggctcctg ccgggaactg
    19381 atcgagggcg gcgaagcggc cgaccgcgat ctggggctgg ccggggaggt ggtggcgatc
    19441 gccgatcccc aggccacgtc ccaggcgatc atcgatctgc tgcgcagccc gcaacgctgg
    19501 caagccgccc aggccgccgg cctggcgcgg gtacaccgct actacagcga aaccctgatg
    19561 atcgagcgct atcgcacgct gtatgacacc gccatgggcg ccccacacaa ggaggctgtg
    19621 taaatggccg gcatcggttt cgaactgcgc aagattctgt cccgcgactc ctacaccgcg
    19681 accctgcatg cctatgtcta cgccggcctg atcagttccg ggccctgggt gctgtcgatt
    19741 ctcagcgtga tgctggtggg ggtcatcagc ctcgggctgg tagtgccgga ggtgctgatc
    19801 cggcagtttc tgatcaccgt gacctacctg atggccacct cgctgatcct caccggcggc
    19861 ttgcagctgt ttttcacccg tttcgtctcc gatcgcctgt tcgagcgcaa gtacgagcac
    19921 atcctgccga acctggtggg ggtgctgttg ctggtgaccc tgggctcggg cgtgctgggc
    19981 atcctgctgc tggtgaccct gttcgaccag ccgctgatct accgcctgat gaccctggcc
    20041 aacttcgtgg tgctgtgcaa cctgtggctg gtgatcatct tcctctcggg gatgaaggcc
    20101 tataaccgca tcctgctggt gatgctggcg ggctacgcac tgatggtggg cagcgcgttc
    20161 ttcctgcggc acatgggcat ggaagggctg ctgctggcgc tgttgctggg gcacagctcg
    20221 ctgctgttcc tgttcctgta cgacatcctg cgcgagtacc gcgcggaaaa gctggtggcc
    20281 tttgattttc tcgaccgccg ccaggtgttt gtcagcctgc tgctgaccgg gctttgctac
    20341 aacctgggga tctggatcga caagttcatc ttctggttca acccggacac ctccagccag
    20401 gtgatcggac cgctgcgcgc ttcgatcctg tatgacctgc cgatcttcct cgcctacctg
    20461 gcgatcattc ccggcatggc ggtgttcctg gtgcggatcg aaaccgactt cgccgagtgg
    20521 tacgaccggc tgtttcgcgc ggtgcgcgac ggcgaaaccc tgcagcacat cggttcgctg
    20581 aaagccgaga tgaccttctc gatccgccag ggcctgctgg aaatctgcaa ggtccagggg
    20641 ctgaccgtgg tcctgctgtt tctcttcggg ccgcgcctgc tggaatggct ggggatgtcc
    20701 agctactacc tgccgctgtt ctacatcgac ctgatcgggg tgagcatcca ggtggtgttc
    20761 atggccatcc tcaacgtgtt tttctacctc gacaaacggg cgatcgtgct ggagctgtgc
    20821 ctgttcttcg tcgccctcaa cgccgggttg accctgctaa gcctgcacct ggggccgagc
    20881 tacttcggct atggcttcac cttgtcgctg ctgatctgcg tgctgctggg gctggcgcgg
    20941 ttgtcgacgg cgctggatga cctggagtac gagacgttca tgctctcgcg ttgaggggca
    21001 tcggccagcg cgtgctgcgg accgggacgc cggctgtgcc aacgcgcccc gggttgtgcg
    21061 cagtacaggg ggccgctcag ggagcgtcga ggtaggattt tcgcattctc tccagcgtgc
    21121 cgtccttgcg cagcccctcg accgccgcgc gcagcttgcg caccagtgcc gcattgcagt
    21181 ttctggagca ggccaggtac agatcggtgc tcatgaagac cggactgacc tgcaacggct
    21241 gagtcgacac cttgcgccag atgctctggg tttcgggaat gccgttgaac caggcgtcga
    21301 cccgtcccat cagcagcagt tgcgccgggt tctcgccaat ttcaaacgga tagatctgct
    21361 tgtcggcaaa gccttcagcc cgaagcttct gctcttgggc gctgccccgg ccaacagcga
    21421 tccgagcaaa ggtgtcccgc gcctgctgca gggtttcgac gcgcgtgtgc aggctgaaga
    21481 aggctctgtc catggtcatg atgggcgcga tccaggtgta atcggcttct ctttccggcg
    21541 tgcgcgacag cggaatgatc agcttgtcga cgcctttgcg cacgctttgc tgggctcgtg
    21601 cccagggcac ttcgataaaa tgcagcgtat aaccggcccg gatcgccgct tccgacgtcg
    21661 catcaccgac gatgccatgc agaccggtct ggtccagcat cgataaaggc ggcgcctcgg
    21721 cgatgtacag gtcgaagcca aggggttctg cgccagacac cgagggcacc caggccatca
    21781 gcgcgagcag cggcgtcagg atcagcgccc cccactggcg caacgattga ctcacatgag
    21841 tcatggcagt aactcaacag acagtggcat ttcatgctct cggattaacg ctgcgtattc
    21901 gacaccgaca aagaccgacc gcaacgacct gcaaaacgtg ccgccaagat tagagggtta
    21961 tgtgcaccga tggatggatt tgacggatta ttttgaccgc tgattgccat cacggttcag
    22021 ggctggtgca accggtgagg gcattggctg atacgatcat ggcgttggca ctcgtgcatg
    22081 gcgcgtcaga tgctcaagcc cagttttgaa caggttcccg tcgacgccag tggcgctggc
    22141 ggccagcatg aacgatctac tgtgcaagcc ccctgtaagt cgcggcgttt tatcggaccc
    22201 tggtgcgctg gatcagcgtc acggacgtac cgcttgcaca gagcccgtca ctgccacaag
    22261 cacgtggacc tgctgctcgc gcgcgcagag gccacgttga ccctgcaaca tgagaaggac
    22321 caactcagtg ccttggcaag cagcgcgcta ggggttagtg acggggatgc ttgggcggag
    22381 cggccgcttg ggcgttgtcg agaaagcctc gcgccagttg ctggtacagc tcggggccca
    22441 ttcttgagct gaccgccttg gcgatcaagg caaccgccat gaggctgatc accatgctgt
    22501 gactgtcgat catctccatg acgatgattg cgcaggtgat tggcgactgg gtcacggcgg
    22561 ccagaaaacc caccatgcac agggcaatgg tgggctgcgc agccagatga aacagttcgg
    22621 cggtctggct gccaacggcg gccccgactg ccagcgacgg ggcgaaaatg ccgcctggaa
    22681 tccccgagaa gtaggtcacc accgtcgcaa agaagcgggt gatgggggcg tgccatggca
    22741 ggaccgcatc ggaggcgatg acctgagccg taatgccgta tccgctcccg aacgacattg
    22801 cgccactcaa gctgcccagt atggcgacca ccaacccaca gaggccggca aaccacaccg
    22861 ggtgccggcg ccgccattgc cagaggatga acccggggtg gcgctgtggc cataacaaca
    22921 tgcggctgaa caacccgccc aacagcccgc agccaatggc tattgccagt gccgggagga
    22981 cgatgtcgag gtcgatctgc tgaatgccga aatgcccgaa atagttgtag ttgccctgca
    23041 aggcaatggc gaccatcccc gacaggatga tggtgctgag cagtacgcca ctggtacggg
    23101 tttccagctt gcgtcccagc tcttccacgg caaaggcgat gccggccagt ggcgtattga
    23161 aggccgccgc gatacccgca gcgcctccgg ccagaatcag atcctcactg cgcacgattc
    23221 gcgcattggg caggaaacgg tgaaagaaat gcatgatcga ggctgcaacc tgaaccgagg
    23281 ggccttcgcg gcctgcggaa aagccgcccg tcaacgccag ggttccaagg ctgatcttgg
    23341 cgaaagcgat gcgcagtgaa accagttgct gaatcggctt gttctggcgc gccaggcgag
    23401 tggcggcgat gacttgtgga atgccgctgc cttgtgcgcc ctggaaaaag cgtgtggtca
    23461 gccagaccac cagcatgccg atcagcgggg tgtagatgaa aggcagccat ggacgctcag
    23521 cggtgtgttg cgcgaactgc gccagtgcca gatcggccaa tcttgcgaaa gccaccacca
    23581 gaaggccggc cagggtggcc gcgatccaca gcgtgagccg ggtgcgccag cgcatggagg
    23641 caaagctccg gcgtaacagc agtttcggtt tgatcaccct gagagcccca ttgaagtcgc
    23701 gatacagagc gcaagactaa ccaaataagc ccctcgttca acagctttta gcgccgtgca
    23761 gcatctgaag gcgccccttt agtcgcgtaa agtttaggta agacttttac gctgtcaggg
    23821 cgcgatgcaa ggccgtggga acgcgcacgg gcccttgcag aactaggagg ggcacggctc
    23881 ctgcatcgcc tgggtggccg tcgtcaccgc gctgaacacc ggcgcactct gcccagcggc
    23941 attctgcacc agcattgcca gtggctgcag gccattgctg tcggggctgc cactgcgcgc
    24001 ggtcagggtc aggttgccga aggcgcagct cagggtggcg ctggtgcggc cgtcgttgaa
    24061 gagcagttgg atgttcagcg cctgggtgct ccaggtgaag ccctgccggg ccagggtcag
    24121 ggtcgccagg ttgtcgctgc ggatcagggt ccaggtgccg gtgccggcgt cgcggtcgaa
    24181 cgcaagcacg ttcttgatca gcggcccgtt gctgccgcca ctgacctggc tggtggagac
    24241 gaaggtctgc acgtaccccg gggtgctgta cacggtctgc gactgcgagg tcatctggtc
    24301 ctggaacccg gtgatcagca agagcacgtc gcccgggttg tccagcttga cggtctgggg
    24361 cgacgtaccg ggcacgccat tgagctgctg gatcttgacg ttgctcgcct gccacttgcc
    24421 ggtgaccggt accttggggt tggcgccctc gaaggcggca acccgcgggc tcaccgagaa
    24481 gcagttgatc accggtgcat cggcgatgac gctcacggtc tgctgggcat tgggcacctt
    24541 gttgccattg aagtcgtagc cgtcgagggt gtaggtcacc gtatcgtttg gctgcgggtc
    24601 cggcgtccag gcgctggcgt tggccggcac ctctcgctgg tagggctggt tgtcctggct
    24661 ccagctgagg gtgcgtttgg acagggcgaa ggtttgccag ttcagttgca ccagcgtgcc
    24721 ctgcttgatc acgctggggt tgagggtcat gaagcgcagg atgcccgggg tcggcacctg
    24781 cttgaccagc gccacggtct ggtagccgtc ctggtagccg ggaatattgc tccattgcag
    24841 gtaggccagg gtggtgccgg ccttgagctg ggtgacgatg ttgcccagca tgaattcgaa
    24901 gctggcctgc tcgccggtgc cgaggatctg cttgttggtc aactggtccg gggtcagggt
    24961 ccagctcggc gagccctggg tgttggccgc gacggaccag cgcttgccgt agtcctgcac
    25021 ggtctggcgg gtgaagctgg cggcacgctc cgccgaggtc agggcgccgt agccgtcgcc
    25081 tttgtcggca tacacgaagg acaggctgaa gctcggcgcc tgcggccccc aggacacgtc
    25141 gtccggcacg atgggtgtgt ccggcgacgg gttgctcagg cgcaacacca gcgagcaggt
    25201 catgggcgaa tcggcttttt cggtgatgta gatgacgttg ccgccattga gggcgaagac
    25261 caggttcagc ggcagcagct ggcccggatc gttttgcgcc atcaccggca attgcaccga
    25321 atcgccgtcg ttgaaccagt aatcgacggt cacctggcgc gagccgggca ggccactgag
    25381 ggcgaccccg tccagggtca cggtcagtgt cgccttgtcc ttgaaggtgc tgttctgcgc
    25441 ctgggccagg caccacaccg ccccctgcgg ggtgttctgg aactgcgggg tccagcccgg
    25501 gcaactgacc tgcaccgagg ccggatcgct gaccaggccg ccgaggaaca ggtacagcag
    25561 gctggtgttg ctgtccgccg cggtttccgg caccggcggg ctgccggtca gcatcaggtc
    25621 gctaccgctg acattggtca gggtcaggct caaggtctga gtctggttca ggtaagccac
    25681 aggcttgccg tccttgttgg cgatgctgca ctcgattgca ctcatcctgg gtcactcctt
    25741 aaccgttgtc gcggaccagc cgcagccagc cttcttcgat gcgttgcgcg gatgccaggg
    25801 tcgcggtggg caccgccgtg ccgggggcga ggttgctcca gccggagcca ccggggttgc
    25861 gcgtcaccca ttcccagatg aaaccgtttt cctgcggcgc cggtaccggc atcaccgtgc
    25921 cggcgccgac catcggcgtg gtcaggaaag tcaccgcgat cgcgtccagc gctggctgcc
    25981 actgggcgcg agggatacag atggtcttca ccgggacgat gccggcggtg gcgtttagcg
    26041 aaccgtgggg gtcgatcagc agggtcaggg ccaggccgtc gccgctggcg gaggcgggta
    26101 ccggggtcag tgacgtcttg ttcacgtcca ccggcaccac gccattaccg ccggtggccg
    26161 ccggcgagta gaaggtggtc cattgctcgg cgctgccgtc ctcgacgaag tagcccacca
    26221 ggccatcgtc atacaccccg aggtcgccca ggcgcaccgg gaatttcacc ttgccgatgc
    26281 cggcgctggg gcgtggctgg cccgggctca gggcgacgct ggcggcaaag gccggccagc
    26341 tgtcgtcggc cgcgggctgg ccttgcaact ccaggcgcag ggcggcgcga accaccgcca
    26401 gcgggcggcc gatcagcacg ctcaggcttg gatcggccgt cggcgccgcc gggccgctgg
    26461 caccgctggc ctggtcgagg gtggcgagca gggcctggag gaagcccagg ccctggggct
    26521 ggttgtagag cgcacggacg aagttggcca gatacgggtt gatcgaagcc atcacctgat
    26581 cgaacggccg ggtccagttg gcgctacccg gcgcaccctg ccagcgtggg ccgacggtat
    26641 tcagcgagcc gatcggcgag ccgtcggcgt cgtacacgct gaggttgtcg tcaaggtggt
    26701 tgaacagcac ccagccgcag atcggcgccg ggccctggtc ggaacattcg gcctggccat
    26761 cctcggcatt gagccagcgc aattgcaggc gcgccggctg ggtcaggcgc ggcggcagga
    26821 caatcttgcc gttgtccacc acctcgccac cgaccaggcg ctgcttcagg cgttgggcga
    26881 tgatcggcgt cggcttcggc aagtccagcg cctggccgta ggcgtccacc aggcgcaggc
    26941 ggttgattcg cagttcgccg cagcgcagcg ggttgaagcc attgttcggc gccggcgagg
    27001 cgacgttaaa gccgtcgatc gccggggcca cctgggtgtt ggtgaaattg cgcaccacca
    27061 gcgacgggct cagcgcgtcc accaccggca gttgcagggt ctggctgcgc atcagcaggc
    27121 cctggttgaa gccggtcagg ctctgcgcca tggcctgcag gtcgagctgg ccaaggatgc
    27181 cttgcaggac ctgggcattg gggtcgtccg ggtagtgctt gaggtagacc tcgatctgcg
    27241 attgcaggtt gagttcggtg cgcccggcca gggtcagggt gccggaatac gtctggaaca
    27301 ccgggtcggg tgtcagcccg gcgacggcgt cgaagtccag gccgtcaggg tccagggtga
    27361 aggagccggt caccgcgtcg gcgctgtagt cgaccccgct gccggccagg ccgacgcgat
    27421 ggtagggata gaacagcact tcccagttga ggaaggtcgg caaccagggc tgcgaccagg
    27481 tgctcaggcc caccggcgac ggtgccttgc cgaccaggga caccgccgca ttggcggcgg
    27541 cgctgcgggc ctcggccgcc agcaggtgct ggccgcgaac ggcgtgctgg gcgctggcga
    27601 tctgttctgc cagggtgtcg ctggcgatcg ccgccaggcg ctgcacgccg ttgccctggg
    27661 tgaactgccg cgccagatcc ggggcgcgca gcgggtcaag ggtcagcgac tcggccagca
    27721 acgcgccaag ttccggcgga taactggcgc ccgccggggc ggcggccagc gccacgttgg
    27781 ggcgcaacag cgtgccatgt acccgcaggc tgctgaccag ctggttagcg gtgcggcaac
    27841 cgagcaggcc ctcggcatgg aagcgaccgt cgccgccatg gcgcgccgag gcctgggtgg
    27901 tggggcgtcc ggccagcagg atcaccgggt cggccggctg ccagaagcgc gccgccgagg
    27961 acggcttgat ctcccagccg ctgcccaggc tcttgcccag ggcggccagg gcgctgtcga
    28021 tctggctttg cagggtagcg atgctgccgc tgctggtctt gctcccggcc agcgcggtca
    28081 ccgccgacag gtcgtagttc ttgaggaagg cccgggcatc gtcggctttg agcccggtcg
    28141 ggttggcctg gttgaactgc aggagcatga acttggccca gtcgacgaac agctgctggc
    28201 gcaaggcgtc gagatcggcg ctttggccgt cgaggctgcg ttgcaggcgg ttgatctgct
    28261 ccagctgctg cacggcagcg tccggcaact gaccgttggc cgccgacgga tcggcacccg
    28321 gcacactgac ctggcgtgcc agccacacag tgccgccggg gtaggcagca aagccggcct
    28381 ggtgcaccgc ctcatcggcc gcggcggctc cgccgacctt gcccagttcg tggagcagtc
    28441 cctgctggaa cacgttgagc agggtttcca ggtcggccac ctcggggttg cgcgcctgga
    28501 tcaacgccgc caccgcctcg gcggtgttgt cggcgatgac cacatcgatg ccgtcggcgc
    28561 tgggcggggt cagccaggca cgttgcggat cccaggtcag gccgctgagc tggccgttgc
    28621 acacggtgcg attgggcacc tcgcgggtat cgctgacggc ccattccagg gtctgggcga
    28681 tataggcctg gcgcgcctcc acggtggtgg cgctggccgg gtagaccaga gtcgccagcg
    28741 ggtcgctggc gctgctggcg taccagccca ccaccgagta ggacagcggc gtctgggcgc
    28801 tgaaggcctt ggcgtcgtca tcgtccagcg ggtcccagaa cgagaacacg ttggggcagt
    28861 tcgggtacgc cgcggcatag gccggagtgc cgtagcccac ggtggtgttg ctgctggcgt
    28921 aggtgccgcc attgcgcccg gcccagtcgg cctggcggta gacccgcccc tggaacagga
    28981 acggctggct ggccccggtc aggtccgggg tcaccggcac tgcccgcgaa tagatgttct
    29041 gcgccaggct ctggtcctgc acctgctgca actggtcgct ctcgatcacc caggcggtct
    29101 gcaccgtgcc gccgttggcg ttgccgccgg cgatgcgggt caccagccac aggttcggcg
    29161 cctgcaggaa ggccaccttg ccgccatcgg tgcggccgcg cgccaagctg tcgggcagcg
    29221 cccagtgcag gtgtatgccg ggctgcatgg catcctggct gtcgaccgcg tcgaacggcc
    29281 tgggcaaaag gttttgcgcc aggtagggcc ccaccgcctg ggtcgtcggc atccgggcga
    29341 agtcgctggc cacggcggca aaaccattga ccgcgctggc atcgggcttg ccgatgacca
    29401 gggcggtgac atcgataggg acgatcaggc cgctgtcgct catgccgaaa cctccttgcc
    29461 ttgattgctg aagcgcaccg tctgcactcc ttccaccagc tccagggcga actccgccgg
    29521 ggtgaacgga cgctggctgc cgtccgcggc gaggttagcg ttgtgggtct gcaactgcgc
    29581 ctgcaggctc ttggccatgt cggcgatctt cagcacgcgc ttgccacccc cggcggcacg
    29641 ataggtgacg gcgacgctgg caccgtcgat cgggtcgccg ggacgggtgt tggccggcgc
    29701 ggtcttgggc acggtgacat agcgcagcga cttgctcgcc tggccgatgt cgacgccaaa
    29761 gtgcatggct tcggaaggct cgccgatatc gacatggctg atctgcccgg tggtcatgaa
    29821 cagcagcacg gtgggcgcca acacctggtg gcgcagcacg ttgtcgagca gggtgccttg
    29881 ggcgtcgtag gcgcgcacct cgatgcccgg ccagccgctg accacgttgg agcgcaggac
    29941 gaaaccgctg accgtcgtcg ccggcgacac cgccgcgtat aggcgcgcca ccagttgggc
    30001 gtcgatgccg gcgtcgaagg tgcaggagcg gccaatgctg gtggcgcctt cgagcagggc
    30061 attgatccag ttcgggtcga ggacgaagaa gcggatcgac tccaccggca gcatggcctc
    30121 gtccggcacc aggtagccga aaggcaggcc cttgaggacc gcaaggttgc ccagccactg
    30181 ggtgagttcg ccgggcagcg gctcgctgtt ggtggcgcgc aggaggctgg gctggggctc
    30241 ggcgaccatg gcctgcaggt tgaggaactg actgttgcgc tgggcgagcc gggtcattct
    30301 gtggtctccg acgagctgga agagcgggcg cactgggcgg ccagggattc ggcgatcagg
    30361 ccgatggcca ggccgcgcag gtcgggctgg ctggtggggg cgacattcag cgcgcgcaac
    30421 gccgagtttg gcgtcaccga ggcttgcaga cgcaggctca gggtctgggt ttcgctgttt
    30481 tgcgccactt ggcgcgcggc gctgcgtttc caggcataga gggtgctggc gaacagggtg
    30541 ttctgtagcg ccaggccacg accgatctgc caggcagccg cgtaggtgac gtccatcagg
    30601 ccgctggccg ggtcgaagcg caccgcctgg tcggccacct gcagcggcgt ggcgcccggc
    30661 ggcggcacga tgaccggtga ggcggtgaat ggcagcagcg ggccgcggta ccacgacacc
    30721 gtagtgtcgc cgaggcgggt ctggtggttc attgccgtgt agcccatggc caaggcattg
    30781 ccaacggcct gcccggcgct gccgctggcg ttcgccgggg cgggcaggcg cagcggcgcg
    30841 caatcgacgc cttcgaggta gccgctgaag gtttcctgcg ggtcgaggga ggtgaacgac
    30901 cagcttgcca gcgacaccag gcgcagcttg tccgccgtgc cgccggcggc cagggtcagc
    30961 atggcggcgg tttcgccgtc gccggtgggc aggtagcgcg ccaggccttc cagggacacc
    31021 aggtgcacca cgcatttctg gttcggggcc ggcaggcggt tgcccaccac caccgagaag
    31081 ttgccttcct gctcgtcctc gtcctgcgcc tgcttctggg tcagcaccac gctgcgggcg
    31141 tgggccagcc agttcagttc gtcgagggtc ggggcgatgg cggcgaacag ctcggccggc
    31201 acgtcgatca cctggcaggg gtcataccaa ttctcgccgg tggccagggt gtagctcggt
    31261 gcatggccgg cggcgccgag cagcgcgtag ccgtccgggt agctggcggt gctggccgcc
    31321 aggctgctgg gcgtcggctg gccggccttg gccgcctcgg cgctgtgggc gaacgcctgg
    31381 cgctgcaggt cgccggccag caccgactgc aggggtggcg cttcgtccgc ttcaaacagc
    31441 aacagggcca gccacgaggc gttgtccgcc tccaactgcg gcgagcgctc ccagggcagg
    31501 gtgcgccgct tgaagatcac gtggggcagc acgttctggt actcgccctg gttgtccggc
    31561 ggcgggaagc gcgacaccag ctcattgtcg tcaaggctga agcgctcgcc acgcacggcg
    31621 aaatgccggg tgttgacgaa ggcttcgtcg aacgctgcgt cggcgctggc attcgggtca
    31681 ctgttctgca agtgctgggt gacggtgatg ctgtagcggc cggcggtcaa cggcggcagc
    31741 cagtgggcga cgaactgaac gctgccgtcg ctcaacggtg tggaagaggc cttgatcatc
    31801 aacggacggc tccgtgagtg gtgggttggg cgccgagcag cgagagctgc ggggcactga
    31861 gcagggtgtt ggcggcgttc tgcgccagca ggtcgacgtt gacctgggtg gtcaccgcaa
    31921 ccccggccgc gaccagttgg tcgaggatgg cgctgcgggc cgtggccacg ccggtgttga
    31981 tcagggcgct ggtgaactga ctcatggcat tggcctggtc atagccggtg gcggcgggca
    32041 cggcgggcgc gatccaggtc accgggcggt tggcctggat ttcctcgcgc agcacgccga
    32101 gctcgatggg cagtggggtg acgtcggggt tgtcggcctt ggccttgatg cgcaggccgg
    32161 tcagggcgtt gggaatggca cgctgggccg cgtcgttgag gttgctcagg ctcgggtcga
    32221 gggcggcgct ggtggaccag gtcgcagccg gcaggttttc caccacggcg ctgacatcga
    32281 cgcgaatgtc ctcggcgctc atctcgccgt cgagcttgct gatcaccacg ctgtggctgg
    32341 acttgaagta gtcgttgtcg acccccaccg ggccgacgcc gaacgcccga ttgctggcgc
    32401 tgatgtcctg ctgcgcggtg gagccggtat agctggcctg cttgctcggc agggcgcacc
    32461 aggtggtcag ctcgaagcgt tccgggtcga gcaccca
//
