# Supplementary material for: Genome mining for methanobactins
Source: BMC Biol. 2013 Feb 26;11:17. doi: 10.1186/1741-7007-11-17 (PMC3621798; doi:10.1186/1741-7007-11-17)
Supplement: Additional file 7 — HMMER3 hidden Markov model for MbnA. A HMMER3-compatible hidden Markov model constructed using a curated alignment of the MbnA sequences discussed in the paper. [file 1741-7007-11-17-S7.HMM]

HMMER3/e [3.1dev | November 2011]
NAME  Query
LENG  26
ALPH  amino
RF    no
CONS  yes
CS    no
MAP   yes
DATE  Mon Feb 18 04:19:14 2013
NSEQ  20
EFFN  17.915039
CKSUM 2717697999
STATS LOCAL MSV       -6.4197  0.72009
STATS LOCAL VITERBI   -6.8104  0.72009
STATS LOCAL FORWARD   -4.5221  0.72009
HMM          A        C        D        E        F        G        H        I        K        L        M        N        P        Q        R        S        T        V        W        Y   
            m->m     m->i     m->d     i->m     i->i     d->m     d->d
  COMPO   2.22302  2.55840  3.93208  3.29230  4.70889  2.58806  5.10238  2.37272  2.17322  3.06232  3.02663  3.61982  3.88228  3.53470  2.95799  2.74849  2.76351  2.34527  5.31414  4.75117
          2.68618  4.42225  2.77519  2.73123  3.46354  2.40513  3.72494  3.29354  2.67741  2.69355  4.24690  2.90347  2.73739  3.18146  2.89801  2.37887  2.77519  2.98518  4.58477  3.61503
          0.11529  6.51393  2.23112  0.61958  0.77255  0.00000        *
      1   5.62024  6.79142  7.60805  7.19028  5.03345  6.97793  7.63176  1.88642  7.06362  3.24525  0.26549  7.38673  7.05991  6.89316  6.98012  6.58638  5.87517  4.01934  7.39724  6.42292      1 M - -
          2.68618  4.42225  2.77519  2.73123  3.46354  2.40513  3.72494  3.29354  2.67741  2.69355  4.24690  2.90347  2.73739  3.18146  2.89801  2.37887  2.77519  2.98518  4.58477  3.61503
          0.00247  6.40111  7.12345  0.61958  0.77255  1.34746  0.30097
      2   1.52697  6.08873  5.96274  5.75145  6.80885  4.85594  6.66435  6.31027  5.75513  5.96355  6.70558  5.54701  5.69634  2.07664  5.95604  2.00670  0.73255  5.44307  8.10626  7.00456      2 t - -
          2.68618  4.42225  2.77519  2.73123  3.46354  2.40513  3.72494  3.29354  2.67741  2.69355  4.24690  2.90347  2.73739  3.18146  2.89801  2.37887  2.77519  2.98518  4.58477  3.61503
          0.00247  6.40111  7.12345  0.61958  0.77255  0.17739  1.81679
      3   5.06300  6.24782  7.19321  6.71028  5.59845  6.70641  7.42713  0.42619  2.25332  3.99618  2.28177  6.86039  6.90336  6.84682  6.63922  6.15362  5.31980  2.38178  7.73769  6.53789      3 I - -
          2.68618  4.42225  2.77519  2.73123  3.46354  2.40513  3.72494  3.29354  2.67741  2.69355  4.24690  2.90347  2.73739  3.18146  2.89801  2.37887  2.77519  2.98518  4.58477  3.61503
          0.00221  6.51393  7.23627  0.61958  0.77255  0.48576  0.95510
      4   5.47383  7.40798  6.32065  5.17336  7.20232  5.90089  5.54076  6.34494  0.35927  5.58803  6.51040  3.06760  6.18893  4.66422  2.43793  5.43125  2.11193  6.05905  7.47010  6.49032      4 K - -
          2.68618  4.42225  2.77519  2.73123  3.46354  2.40513  3.72494  3.29354  2.67741  2.69355  4.24690  2.90347  2.73739  3.18146  2.89801  2.37887  2.77519  2.98518  4.58477  3.61503
          0.00221  6.51393  7.23627  0.61958  0.77255  0.48576  0.95510
      5   4.88554  6.17585  6.98288  6.60247  5.75134  6.27806  7.34638  0.42480  6.55263  4.25076  5.49380  2.31397  6.69691  6.82536  6.70418  5.74072  2.21240  2.38853  7.78605  6.54190      5 I - -
          2.68618  4.42225  2.77519  2.73123  3.46354  2.40513  3.72494  3.29354  2.67741  2.69355  4.24690  2.90347  2.73739  3.18146  2.89801  2.37887  2.77519  2.98518  4.58477  3.61503
          0.00221  6.51393  7.23627  0.61958  0.77255  0.48576  0.95510
      6   1.27694  5.72528  2.31981  5.02545  5.05535  5.03913  5.74258  4.26335  5.01640  2.06565  5.04453  5.20531  5.58422  5.23256  5.23826  1.69260  4.43091  1.50905  6.56050  5.36637      6 a - -
          2.68618  4.42225  2.77519  2.73123  3.46354  2.40513  3.72494  3.29354  2.67741  2.69355  4.24690  2.90347  2.73739  3.18146  2.89801  2.37887  2.77519  2.98518  4.58477  3.61503
          0.00221  6.51393  7.23627  0.61958  0.77255  0.48576  0.95510
      7   2.95778  7.02718  5.74857  4.97353  6.79201  5.60376  5.57385  5.96705  0.34668  5.43036  6.33341  5.26408  6.01649  2.78618  3.88232  5.07678  5.23799  2.21647  7.43530  6.36831      7 K - -
          2.68618  4.42225  2.77519  2.73123  3.46354  2.40513  3.72494  3.29354  2.67741  2.69355  4.24690  2.90347  2.73739  3.18146  2.89801  2.37887  2.77519  2.98518  4.58477  3.61503
          0.00221  6.51393  7.23627  0.61958  0.77255  0.48576  0.95510
      8   5.34368  7.36181  5.99915  2.18876  7.07976  5.81095  5.49181  6.26472  0.75616  5.52831  6.43298  5.29333  6.10565  4.61280  1.39642  5.29401  2.11478  5.96568  7.42973  6.41001      8 k - -
          2.68618  4.42225  2.77519  2.73123  3.46354  2.40513  3.72494  3.29354  2.67741  2.69355  4.24690  2.90347  2.73739  3.18146  2.89801  2.37887  2.77519  2.98518  4.58477  3.61503
          0.00221  6.51393  7.23627  0.61958  0.77255  0.48576  0.95510
      9   3.82435  6.18161  4.13726  1.76385  5.47335  4.61926  2.86086  1.91370  1.57176  4.46047  5.23817  4.11336  5.01048  2.67206  4.01734  3.81765  2.54227  2.05428  6.64488  5.27645      9 k - -
          2.68618  4.42225  2.77519  2.73123  3.46354  2.40513  3.72494  3.29354  2.67741  2.69355  4.24690  2.90347  2.73739  3.18146  2.89801  2.37887  2.77519  2.98518  4.58477  3.61503
          0.00221  6.51393  7.23627  0.61958  0.77255  0.48576  0.95510
     10   1.89799  5.61704  4.87230  2.24829  4.77239  4.93426  5.21335  2.25506  4.26803  3.82366  4.73575  4.70412  5.31858  2.18863  4.60736  4.19164  1.56194  1.64414  6.23916  5.00965     10 t - -
          2.68618  4.42225  2.77519  2.73123  3.46354  2.40513  3.72494  3.29354  2.67741  2.69355  4.24690  2.90347  2.73739  3.18146  2.89801  2.37887  2.77519  2.98518  4.58477  3.61503
          0.00221  6.51393  7.23627  0.61958  0.77255  0.48576  0.95510
     11   5.47162  6.58579  7.63698  7.18562  5.33121  7.27672  8.03116  1.74773  7.19314  0.57376  5.00428  7.46649  7.22463  7.15191  7.24839  6.80004  5.71073  1.45438  7.78194  6.80868     11 L - -
          2.68618  4.42225  2.77519  2.73123  3.46354  2.40513  3.72494  3.29354  2.67741  2.69355  4.24690  2.90347  2.73739  3.18146  2.89801  2.37887  2.77519  2.98518  4.58477  3.61503
          0.00221  6.51393  7.23627  0.61958  0.77255  0.48576  0.95510
     12   3.01810  6.29351  4.02762  1.94840  5.63991  4.55329  3.39360  5.12667  2.18565  4.59926  5.33386  2.66828  1.78935  2.49532  2.93124  1.78396  4.01121  3.13285  6.72531  5.31376     12 s - -
          2.68618  4.42225  2.77519  2.73123  3.46354  2.40513  3.72494  3.29354  2.67741  2.69355  4.24690  2.90347  2.73739  3.18146  2.89801  2.37887  2.77519  2.98518  4.58477  3.61503
          0.00221  6.51393  7.23627  0.61958  0.77255  0.48576  0.95510
     13   5.18241  6.32151  7.40604  7.02846  5.94320  7.02580  8.26926  1.95994  7.08092  4.23863  5.57676  7.23274  7.18935  7.45938  7.35520  6.56221  5.45565  0.20096  8.38488  7.06595     13 V - -
          2.68618  4.42225  2.77519  2.73123  3.46354  2.40513  3.72494  3.29354  2.67741  2.69355  4.24690  2.90347  2.73739  3.18146  2.89801  2.37887  2.77519  2.98518  4.58477  3.61503
          0.00221  6.51393  7.23627  0.61958  0.77255  0.48576  0.95510
     14   1.84680  6.20651  4.08661  2.14904  5.51331  4.58577  4.77600  1.51994  2.19416  4.49452  5.25814  2.55221  2.27170  3.88692  3.14382  3.77953  4.02788  3.08039  6.66237  5.27805     14 i - -
          2.68618  4.42225  2.77519  2.73123  3.46354  2.40513  3.72494  3.29354  2.67741  2.69355  4.24690  2.90347  2.73739  3.18146  2.89801  2.37887  2.77519  2.98518  4.58477  3.61503
          0.00221  6.51393  7.23627  0.61958  0.77255  0.48576  0.95510
     15   4.57471  6.62365  1.50563  4.81653  7.17698  0.59351  6.48736  6.68965  5.82782  6.32866  7.15228  5.19088  5.90122  5.75634  6.34324  2.94155  5.11511  2.08779  8.47996  7.15152     15 G - -
          2.68618  4.42225  2.77519  2.73123  3.46354  2.40513  3.72494  3.29354  2.67741  2.69355  4.24690  2.90347  2.73739  3.18146  2.89801  2.37887  2.77519  2.98518  4.58477  3.61503
          0.00221  6.51393  7.23627  0.61958  0.77255  0.48576  0.95510
     16   5.72005  7.53648  6.89194  5.42840  7.37493  6.07142  5.65436  6.49734  1.44943  5.71196  6.65522  5.59904  6.33801  4.78164  0.32967  5.67689  5.71432  6.23629  7.55392  6.62679     16 R - -
          2.68618  4.42225  2.77519  2.73123  3.46354  2.40513  3.72494  3.29354  2.67741  2.69355  4.24690  2.90347  2.73739  3.18146  2.89801  2.37887  2.77519  2.98518  4.58477  3.61503
          0.25172  6.51393  1.50934  0.61958  0.77255  0.48576  0.95510
     17   0.65692  5.58404  5.61685  5.16405  5.10213  4.77757  5.77669  4.38764  5.07084  2.68769  5.09578  2.86470  5.41954  5.28246  5.24566  2.04845  4.29248  1.98218  6.59259  5.41463     17 A - -
          2.68618  4.42225  2.77519  2.73123  3.46354  2.40513  3.72494  3.29354  2.67741  2.69355  4.24690  2.90347  2.73739  3.18146  2.89801  2.37887  2.77519  2.98518  4.58477  3.61503
          0.00283  6.26503  6.98738  0.61958  0.77255  0.10606  2.29627
     18   2.78124  7.08191  4.15053  1.50974  6.82408  0.68873  5.74839  6.36808  4.76465  5.84279  6.66164  4.65305  5.71210  2.24337  5.34233  3.11243  5.03847  5.80926  7.97748  6.48853     18 G - -
          2.68618  4.42225  2.77519  2.73123  3.46354  2.40513  3.72494  3.29354  2.67741  2.69355  4.24690  2.90347  2.73739  3.18146  2.89801  2.37887  2.77519  2.98518  4.58477  3.61503
          0.00221  6.51393  7.23627  0.61958  0.77255  0.48576  0.95510
     19   0.54852  6.70095  7.42249  7.00534  5.03440  6.29329  7.32102  4.28367  6.81675  1.85825  1.53545  6.89421  6.70491  6.65796  6.71126  5.77581  5.61846  4.56174  7.31282  6.39687     19 A - -
          2.68618  4.42225  2.77519  2.73123  3.46354  2.40513  3.72494  3.29354  2.67741  2.69355  4.24690  2.90347  2.73739  3.18146  2.89801  2.37887  2.77519  2.98518  4.58477  3.61503
          0.00221  6.51393  7.23627  0.61958  0.77255  0.48576  0.95510
     20   3.88009  1.78359  2.64635  4.33381  3.00465  4.89573  5.16253  3.99780  4.27001  2.66363  2.15002  4.69587  5.27228  2.19847  2.53136  4.15205  1.64483  3.78460  6.11079  4.89153     20 t - -
          2.68618  4.42225  2.77519  2.73123  3.46354  2.40513  3.72494  3.29354  2.67741  2.69355  4.24690  2.90347  2.73739  3.18146  2.89801  2.37887  2.77519  2.98518  4.58477  3.61503
          0.00221  6.51393  7.23627  0.61958  0.77255  0.48576  0.95510
     21   7.16427  0.00746  7.82236  7.91027  8.31202  6.77030  8.39683  8.60299  8.05553  7.79421  9.07160  8.05612  7.44542  8.33968  7.81186  7.47664  7.66431  8.10029  8.73396  8.54310     21 C - -
          2.68618  4.42225  2.77519  2.73123  3.46354  2.40513  3.72494  3.29354  2.67741  2.69355  4.24690  2.90347  2.73739  3.18146  2.89801  2.37887  2.77519  2.98518  4.58477  3.61503
          0.00221  6.51393  7.23627  0.61958  0.77255  0.48576  0.95510
     22   1.40197  6.18582  6.78423  6.85238  7.19636  0.48081  7.30252  6.73777  6.78447  6.42777  7.12922  5.95075  5.87602  6.77572  6.67518  2.24767  4.87523  5.68376  8.52756  7.57324     22 G - -
          2.68618  4.42225  2.77519  2.73123  3.46354  2.40513  3.72494  3.29354  2.67741  2.69355  4.24690  2.90347  2.73739  3.18146  2.89801  2.37887  2.77519  2.98518  4.58477  3.61503
          0.00221  6.51393  7.23627  0.61958  0.77255  0.48576  0.95510
     23   2.12970  2.85238  6.95470  7.00015  7.15613  4.97539  7.31110  6.68252  6.79753  6.38089  7.08818  5.96954  5.86950  6.79646  6.66737  0.41139  2.01315  5.65423  8.49637  7.54281     23 S - -
          2.68618  4.42225  2.77519  2.73123  3.46354  2.40513  3.72494  3.29354  2.67741  2.69355  4.24690  2.90347  2.73739  3.18146  2.89801  2.37887  2.77519  2.98518  4.58477  3.61503
          0.00221  6.51393  7.23627  0.61958  0.77255  0.48576  0.95510
     24   2.10690  1.34277  5.80086  5.19447  2.30712  2.21667  5.42169  2.75682  5.00010  3.51694  4.44479  2.95864  5.45117  5.14879  5.04150  4.38987  2.64739  3.57307  5.94518  2.28558     24 c - -
          2.68618  4.42225  2.77519  2.73123  3.46354  2.40513  3.72494  3.29354  2.67741  2.69355  4.24690  2.90347  2.73739  3.18146  2.89801  2.37887  2.77519  2.98518  4.58477  3.61503
          0.00221  6.51393  7.23627  0.61958  0.77255  0.48576  0.95510
     25   4.09167  1.01216  5.85587  5.38995  5.11706  5.00924  5.89795  4.49503  5.27506  4.24475  5.15372  1.59503  2.33915  5.47033  5.41306  2.86482  4.46522  2.06119  6.61907  2.89133     25 c - -
          2.68618  4.42225  2.77519  2.73123  3.46354  2.40513  3.72494  3.29354  2.67741  2.69355  4.24690  2.90347  2.73739  3.18146  2.89801  2.37887  2.77519  2.98518  4.58477  3.61503
          0.00221  6.51393  7.23627  0.61958  0.77255  0.48576  0.95510
     26   1.39569  2.23412  4.93703  4.37314  4.85935  3.02230  5.25664  4.22089  1.63004  3.93586  3.07133  4.73486  2.31595  4.60381  4.61118  4.16833  4.19681  3.98467  2.25800  5.07992     26 a - -
          2.68618  4.42225  2.77519  2.73123  3.46354  2.40513  3.72494  3.29354  2.67741  2.69355  4.24690  2.90347  2.73739  3.18146  2.89801  2.37887  2.77519  2.98518  4.58477  3.61503
          0.00148  6.51321        *  0.61958  0.77255  0.00000        *
//
