# Supplementary material for: Genome mining for methanobactins
Source: BMC Biol. 2013 Feb 26;11:17. doi: 10.1186/1741-7007-11-17 (PMC3621798; doi:10.1186/1741-7007-11-17)
Supplement: Additional file 8 — HMMER3 hidden Markov model for MbnB. A HMMER3-compatible hidden Markov model constructed using a curated alignment of the complete MbnB sequences discussed in the paper. [file 1741-7007-11-17-S8.HMM]

HMMER3/e [3.1dev | November 2011]
NAME  Query
LENG  259
ALPH  amino
RF    no
CONS  yes
CS    no
MAP   yes
DATE  Thu Feb 14 18:02:48 2013
NSEQ  18
EFFN  0.786621
CKSUM 1615037797
STATS LOCAL MSV      -10.6711  0.70254
STATS LOCAL VITERBI  -11.7327  0.70254
STATS LOCAL FORWARD   -5.1615  0.70254
HMM          A        C        D        E        F        G        H        I        K        L        M        N        P        Q        R        S        T        V        W        Y   
            m->m     m->i     m->d     i->m     i->i     d->m     d->d
  COMPO   2.58260  4.40437  2.79301  2.63737  3.10896  3.09213  3.49875  2.71808  2.79720  2.37077  3.57161  3.03337  3.49755  3.12933  2.97420  2.70245  2.88885  2.66099  4.51174  3.38660
          2.68618  4.42225  2.77519  2.73123  3.46354  2.40513  3.72494  3.29354  2.67741  2.69355  4.24690  2.90347  2.73739  3.18146  2.89801  2.37887  2.77519  2.98518  4.58477  3.61503
          0.02580  4.06627  4.78862  0.61958  0.77255  0.00000        *
      1   2.68516  4.33679  3.75567  3.26053  3.38713  3.02371  4.07448  2.61150  3.10143  2.14374  1.64347  3.57080  4.08274  3.45946  3.36926  2.96718  2.97072  2.46958  4.98711  3.74726      1 m - -
          2.68618  4.42225  2.77519  2.73123  3.46354  2.40513  3.72494  3.29354  2.67741  2.69355  4.24690  2.90347  2.73739  3.18146  2.89801  2.37887  2.77519  2.98518  4.58477  3.61503
          0.02580  4.06627  4.78862  0.61958  0.77255  0.48576  0.95510
      2   2.72237  5.02214  3.04274  2.46832  4.35089  3.47525  3.59396  3.76864  1.90245  2.99270  4.08650  2.69695  3.85989  2.44762  2.11497  2.49671  2.93663  3.40889  5.43378  4.12132      2 k - -
          2.68618  4.42225  2.77519  2.73123  3.46354  2.40513  3.72494  3.29354  2.67741  2.69355  4.24690  2.90347  2.73739  3.18146  2.89801  2.37887  2.77519  2.98518  4.58477  3.61503
          0.02580  4.06627  4.78862  0.61958  0.77255  0.48576  0.95510
      3   3.18665  4.48611  4.88757  4.37177  3.47438  4.55192  5.04355  1.07123  4.24321  1.80146  3.27678  4.60358  4.81545  4.47846  4.42322  3.93037  3.43969  1.56652  5.48721  4.30976      3 i - -
          2.68618  4.42225  2.77519  2.73123  3.46354  2.40513  3.72494  3.29354  2.67741  2.69355  4.24690  2.90347  2.73739  3.18146  2.89801  2.37887  2.77519  2.98518  4.58477  3.61503
          0.02580  4.06627  4.78862  0.61958  0.77255  0.48576  0.95510
      4   2.92386  4.67578  3.63699  3.56312  4.69373  0.48418  4.66759  4.34439  3.77051  3.97289  4.95316  3.80188  4.07287  4.07964  3.98146  3.10199  3.42018  3.83527  5.73364  4.80358      4 G - -
          2.68618  4.42225  2.77519  2.73123  3.46354  2.40513  3.72494  3.29354  2.67741  2.69355  4.24690  2.90347  2.73739  3.18146  2.89801  2.37887  2.77519  2.98518  4.58477  3.61503
          0.02580  4.06627  4.78862  0.61958  0.77255  0.48576  0.95510
      5   2.87387  4.32285  4.30432  3.76683  1.74840  3.98264  4.25908  1.90904  3.64534  1.96560  3.17952  3.97546  4.34054  3.86060  3.83062  3.30715  2.70421  2.17579  4.79928  3.47581      5 f - -
          2.68618  4.42225  2.77519  2.73123  3.46354  2.40513  3.72494  3.29354  2.67741  2.69355  4.24690  2.90347  2.73739  3.18146  2.89801  2.37887  2.77519  2.98518  4.58477  3.61503
          0.02580  4.06627  4.78862  0.61958  0.77255  0.48576  0.95510
      6   2.89613  4.89169  2.83436  2.74164  4.28697  3.32367  4.09505  4.04380  3.01765  3.66967  4.62702  0.85570  3.98692  3.37169  3.37587  2.95814  3.28656  3.64611  5.57079  4.22414      6 n - -
          2.68618  4.42225  2.77519  2.73123  3.46354  2.40513  3.72494  3.29354  2.67741  2.69355  4.24690  2.90347  2.73739  3.18146  2.89801  2.37887  2.77519  2.98518  4.58477  3.61503
          0.02580  4.06627  4.78862  0.61958  0.77255  0.48576  0.95510
      7   3.67190  4.86751  4.78253  4.47106  1.02509  4.44718  3.47746  3.37929  4.28883  2.72101  3.95429  4.13065  4.73993  4.20056  4.27002  3.80478  3.88497  3.28741  2.30697  1.71798      7 f - -
          2.68618  4.42225  2.77519  2.73123  3.46354  2.40513  3.72494  3.29354  2.67741  2.69355  4.24690  2.90347  2.73739  3.18146  2.89801  2.37887  2.77519  2.98518  4.58477  3.61503
          0.02580  4.06627  4.78862  0.61958  0.77255  0.48576  0.95510
      8   2.30636  4.23719  3.44755  3.13653  4.21571  3.03770  4.19519  3.55413  3.14000  3.30304  4.16643  3.33053  3.75978  3.46852  3.44923  1.80561  1.34588  3.09229  5.58304  4.35139      8 t - -
          2.68618  4.42225  2.77519  2.73123  3.46354  2.40513  3.72494  3.29354  2.67741  2.69355  4.24690  2.90347  2.73739  3.18146  2.89801  2.37887  2.77519  2.98518  4.58477  3.61503
          0.02580  4.06627  4.78862  0.61958  0.77255  0.48576  0.95510
      9   2.67515  4.41349  3.57898  3.20571  3.60344  2.09888  4.12765  2.88911  3.12447  1.38452  3.65357  3.51530  4.02934  3.49082  3.40498  2.90515  3.01673  2.69949  5.14170  3.87828      9 l - -
          2.68618  4.42225  2.77519  2.73123  3.46354  2.40513  3.72494  3.29354  2.67741  2.69355  4.24690  2.90347  2.73739  3.18146  2.89801  2.37887  2.77519  2.98518  4.58477  3.61503
          0.02580  4.06627  4.78862  0.61958  0.77255  0.48576  0.95510
     10   2.62655  4.82962  2.74856  2.42718  4.30082  2.07935  3.74291  3.73862  2.55830  3.32155  4.13906  2.29687  3.81664  2.58250  3.00222  2.65618  2.53084  3.35169  5.53064  4.18434     10 g - -
          2.68618  4.42225  2.77519  2.73123  3.46354  2.40513  3.72494  3.29354  2.67741  2.69355  4.24690  2.90347  2.73739  3.18146  2.89801  2.37887  2.77519  2.98518  4.58477  3.61503
          0.02580  4.06627  4.78862  0.61958  0.77255  0.48576  0.95510
     11   2.45647  5.06179  2.46227  2.10436  4.37368  2.94116  3.59195  3.83696  2.35494  3.35291  4.12176  2.84197  3.78341  2.51317  2.43441  2.60553  2.74623  3.43651  5.51605  4.12246     11 e - -
          2.68618  4.42225  2.77519  2.73123  3.46354  2.40513  3.72494  3.29354  2.67741  2.69355  4.24690  2.90347  2.73739  3.18146  2.89801  2.37887  2.77519  2.98518  4.58477  3.61503
          0.02580  4.06627  4.78862  0.61958  0.77255  0.48576  0.95510
     12   2.61130  4.72284  2.81892  2.07546  4.18617  3.29449  3.78743  3.56356  2.62351  3.21363  4.05758  2.98920  3.83256  2.96997  3.04853  2.40182  1.72864  3.21077  5.46725  4.14603     12 t - -
          2.68618  4.42225  2.77519  2.73123  3.46354  2.40513  3.72494  3.29354  2.67741  2.69355  4.24690  2.90347  2.73739  3.18146  2.89801  2.37887  2.77519  2.98518  4.58477  3.61503
          0.02580  4.06627  4.78862  0.61958  0.77255  0.48576  0.95510
     13   2.29360  4.24990  3.73897  3.19627  3.24355  3.65604  3.94967  2.58152  3.08773  1.72234  3.30824  3.51928  4.05164  3.39131  3.36488  2.94676  2.76296  2.40952  4.79308  2.65184     13 l - -
          2.68618  4.42225  2.77519  2.73123  3.46354  2.40513  3.72494  3.29354  2.67741  2.69355  4.24690  2.90347  2.73739  3.18146  2.89801  2.37887  2.77519  2.98518  4.58477  3.61503
          0.02580  4.06627  4.78862  0.61958  0.77255  0.48576  0.95510
     14   2.73755  5.12465  1.94682  2.17138  4.48604  3.29232  3.70937  3.95403  2.58855  3.49390  4.29963  2.80975  2.36309  2.85541  3.10722  2.21309  3.01034  3.55199  5.67957  4.26440     14 d - -
          2.68618  4.42225  2.77519  2.73123  3.46354  2.40513  3.72494  3.29354  2.67741  2.69355  4.24690  2.90347  2.73739  3.18146  2.89801  2.37887  2.77519  2.98518  4.58477  3.61503
          0.02580  4.06627  4.78862  0.61958  0.77255  0.48576  0.95510
     15   2.62069  3.39547  4.04410  3.46785  3.21326  3.71253  4.06059  2.38673  3.34935  1.93199  2.23586  3.69634  4.09422  3.58757  3.55229  2.71164  2.86446  2.06628  4.76968  3.57737     15 l - -
          2.68618  4.42225  2.77519  2.73123  3.46354  2.40513  3.72494  3.29354  2.67741  2.69355  4.24690  2.90347  2.73739  3.18146  2.89801  2.37887  2.77519  2.98518  4.58477  3.61503
          0.02580  4.06627  4.78862  0.61958  0.77255  0.48576  0.95510
     16   2.88687  4.39020  4.73113  4.20206  3.55286  4.39779  4.88923  1.53360  4.09687  1.92316  3.36849  4.43250  4.69892  4.34707  4.29809  3.75430  3.31639  1.13663  5.44521  4.25573     16 v - -
          2.68618  4.42225  2.77519  2.73123  3.46354  2.40513  3.72494  3.29354  2.67741  2.69355  4.24690  2.90347  2.73739  3.18146  2.89801  2.37887  2.77519  2.98518  4.58477  3.61503
          0.02580  4.06627  4.78862  0.61958  0.77255  0.48576  0.95510
     17   2.69677  4.95132  3.05994  2.47833  4.25362  3.47212  3.60112  3.66534  2.07617  3.21046  3.39422  2.71221  3.85479  2.40530  2.02113  2.70428  2.77429  3.32202  5.38580  4.07592     17 r - -
          2.68618  4.42225  2.77519  2.73123  3.46354  2.40513  3.72494  3.29354  2.67741  2.69355  4.24690  2.90347  2.73739  3.18146  2.89801  2.37887  2.77519  2.98518  4.58477  3.61503
          0.02580  4.06627  4.78862  0.61958  0.77255  0.48576  0.95510
     18   2.75382  5.08541  2.97789  2.26328  4.43206  3.46989  3.59955  3.85342  2.06569  3.35194  4.15032  2.95971  3.86744  2.30975  1.97298  2.37188  2.96839  3.48257  5.48269  4.16630     18 r - -
          2.68618  4.42225  2.77519  2.73123  3.46354  2.40513  3.72494  3.29354  2.67741  2.69355  4.24690  2.90347  2.73739  3.18146  2.89801  2.37887  2.77519  2.98518  4.58477  3.61503
          0.02580  4.06627  4.78862  0.61958  0.77255  0.48576  0.95510
     19   3.31993  4.64776  4.88630  4.31609  3.09321  4.57555  4.86878  1.95809  4.17207  0.98746  2.10945  4.58120  4.74969  4.27982  4.29226  3.91847  3.53844  2.27773  5.17938  4.12579     19 l - -
          2.68618  4.42225  2.77519  2.73123  3.46354  2.40513  3.72494  3.29354  2.67741  2.69355  4.24690  2.90347  2.73739  3.18146  2.89801  2.37887  2.77519  2.98518  4.58477  3.61503
          0.02580  4.06627  4.78862  0.61958  0.77255  0.48576  0.95510
     20   3.15999  4.47467  4.86291  4.30301  2.72885  4.45722  4.79525  1.43570  4.18643  1.38493  3.03925  4.50331  4.68885  4.31001  4.30366  3.79960  3.39046  1.82333  5.16483  4.02246     20 l - -
          2.68618  4.42225  2.77519  2.73123  3.46354  2.40513  3.72494  3.29354  2.67741  2.69355  4.24690  2.90347  2.73739  3.18146  2.89801  2.37887  2.77519  2.98518  4.58477  3.61503
          0.02580  4.06627  4.78862  0.61958  0.77255  0.48576  0.95510
     21   2.13855  4.83546  2.70331  2.40576  4.10480  3.25373  3.61831  3.52715  2.27780  2.84555  3.92156  2.92766  3.80228  2.76149  2.57326  2.44343  2.83405  3.18890  5.34169  3.99965     21 a - -
          2.68618  4.42225  2.77519  2.73123  3.46354  2.40513  3.72494  3.29354  2.67741  2.69355  4.24690  2.90347  2.73739  3.18146  2.89801  2.37887  2.77519  2.98518  4.58477  3.61503
          0.02580  4.06627  4.78862  0.61958  0.77255  0.48576  0.95510
     22   2.41125  4.77841  2.89176  1.85178  4.09055  3.07463  3.67117  3.49331  2.48403  2.79810  3.93163  2.94871  3.81296  2.83023  2.93823  2.50367  2.61125  3.15972  5.35651  4.02334     22 e - -
          2.68618  4.42225  2.77519  2.73123  3.46354  2.40513  3.72494  3.29354  2.67741  2.69355  4.24690  2.90347  2.73739  3.18146  2.89801  2.37887  2.77519  2.98518  4.58477  3.61503
          0.02580  4.06627  4.78862  0.61958  0.77255  0.48576  0.95510
     23   2.74399  4.77237  3.22294  2.79884  4.37105  1.81459  3.85846  3.82286  2.43566  3.39140  4.25191  3.20899  3.92977  3.04190  1.56865  2.82144  3.06106  3.44009  5.49801  4.27369     23 r - -
          2.68618  4.42225  2.77519  2.73123  3.46354  2.40513  3.72494  3.29354  2.67741  2.69355  4.24690  2.90347  2.73739  3.18146  2.89801  2.37887  2.77519  2.98518  4.58477  3.61503
          0.02580  4.06627  4.78862  0.61958  0.77255  0.48576  0.95510
     24   2.55736  5.05522  2.62676  2.35104  4.37348  3.40149  2.56318  3.82332  2.08793  3.33497  4.11219  2.88468  3.80748  2.45886  2.47179  2.63854  2.88880  3.43428  5.48756  4.12150     24 k - -
          2.68618  4.42225  2.77519  2.73123  3.46354  2.40513  3.72494  3.29354  2.67741  2.69355  4.24690  2.90347  2.73739  3.18146  2.89801  2.37887  2.77519  2.98518  4.58477  3.61503
          0.02580  4.06627  4.78862  0.61958  0.77255  0.48576  0.95510
     25   3.14467  4.47427  4.81472  4.33993  3.54191  4.44798  5.04703  1.00026  4.20389  2.02197  3.35870  4.55346  4.77836  4.47688  4.39379  3.85298  3.41951  1.54324  5.53885  4.33042     25 i - -
          2.68618  4.42225  2.77519  2.73123  3.46354  2.40513  3.72494  3.29354  2.67741  2.69355  4.24690  2.90347  2.73739  3.18146  2.89801  2.37887  2.77519  2.98518  4.58477  3.61503
          0.02580  4.06627  4.78862  0.61958  0.77255  0.48576  0.95510
     26   3.20932  5.35403  0.67539  2.47685  4.75979  3.36788  4.11739  4.39454  3.24058  3.96989  4.95636  3.04141  4.03472  3.35975  3.77999  3.15263  3.55345  4.01440  5.88951  4.60600     26 D - -
          2.68618  4.42225  2.77519  2.73123  3.46354  2.40513  3.72494  3.29354  2.67741  2.69355  4.24690  2.90347  2.73739  3.18146  2.89801  2.37887  2.77519  2.98518  4.58477  3.61503
          0.02580  4.06627  4.78862  0.61958  0.77255  0.48576  0.95510
     27   3.70436  4.93191  4.65885  4.35682  1.44956  4.43273  3.49205  3.39485  4.20219  2.71704  3.99014  4.10342  4.74191  4.16549  4.23341  3.80589  3.92648  3.32008  3.62872  0.97846     27 y - -
          2.68618  4.42225  2.77519  2.73123  3.46354  2.40513  3.72494  3.29354  2.67741  2.69355  4.24690  2.90347  2.73739  3.18146  2.89801  2.37887  2.77519  2.98518  4.58477  3.61503
          0.02580  4.06627  4.78862  0.61958  0.77255  0.48576  0.95510
     28   2.85459  2.50707  4.57007  4.03815  3.50410  4.05243  4.62713  1.75789  3.91337  2.24314  3.39244  4.18999  4.45537  4.15337  4.08799  3.41282  3.13355  1.25599  5.23799  4.03438     28 v - -
          2.68618  4.42225  2.77519  2.73123  3.46354  2.40513  3.72494  3.29354  2.67741  2.69355  4.24690  2.90347  2.73739  3.18146  2.89801  2.37887  2.77519  2.98518  4.58477  3.61503
          0.02580  4.06627  4.78862  0.61958  0.77255  0.48576  0.95510
     29   3.13232  5.27034  2.58700  0.77808  4.64291  3.40868  4.01800  4.13611  2.92403  3.72393  4.69398  3.06053  4.02386  3.23251  3.34969  3.09760  3.43952  3.80162  5.77782  4.50568     29 e - -
          2.68618  4.42225  2.77519  2.73123  3.46354  2.40513  3.72494  3.29354  2.67741  2.69355  4.24690  2.90347  2.73739  3.18146  2.89801  2.37887  2.77519  2.98518  4.58477  3.61503
          0.02580  4.06627  4.78862  0.61958  0.77255  0.48576  0.95510
     30   3.29291  4.61038  4.92339  4.35088  2.55607  4.55052  4.80661  1.88311  4.22790  0.96685  2.69595  4.57743  4.72768  4.29117  4.32075  3.88964  3.50949  2.29621  5.08887  3.98148     30 l - -
          2.68618  4.42225  2.77519  2.73123  3.46354  2.40513  3.72494  3.29354  2.67741  2.69355  4.24690  2.90347  2.73739  3.18146  2.89801  2.37887  2.77519  2.98518  4.58477  3.61503
          0.02580  4.06627  4.78862  0.61958  0.77255  0.48576  0.95510
     31   3.37918  4.78640  4.49991  4.14481  3.22037  4.22622  4.74012  2.43924  3.91072  0.66868  3.19023  4.40146  4.63092  4.23229  4.05337  3.82607  3.66610  2.52611  5.16560  3.93227     31 L - -
          2.68618  4.42225  2.77519  2.73123  3.46354  2.40513  3.72494  3.29354  2.67741  2.69355  4.24690  2.90347  2.73739  3.18146  2.89801  2.37887  2.77519  2.98518  4.58477  3.61503
          0.02580  4.06627  4.78862  0.61958  0.77255  0.48576  0.95510
     32   3.14216  4.48831  4.76666  4.30732  3.51643  4.40570  5.01138  0.97132  4.15547  2.00428  3.35027  4.51972  4.75482  4.44214  4.34405  3.81989  3.42306  1.63802  5.51002  4.28935     32 i - -
          2.68618  4.42225  2.77519  2.73123  3.46354  2.40513  3.72494  3.29354  2.67741  2.69355  4.24690  2.90347  2.73739  3.18146  2.89801  2.37887  2.77519  2.98518  4.58477  3.61503
          0.02580  4.06627  4.78862  0.61958  0.77255  0.48576  0.95510
     33   3.20932  5.35403  0.67539  2.47685  4.75979  3.36788  4.11739  4.39454  3.24058  3.96989  4.95636  3.04141  4.03472  3.35975  3.77999  3.15263  3.55345  4.01440  5.88951  4.60600     33 D - -
          2.68618  4.42225  2.77519  2.73123  3.46354  2.40513  3.72494  3.29354  2.67741  2.69355  4.24690  2.90347  2.73739  3.18146  2.89801  2.37887  2.77519  2.98518  4.58477  3.61503
          0.02580  4.06627  4.78862  0.61958  0.77255  0.48576  0.95510
     34   2.89613  4.89169  2.83436  2.74164  4.28697  3.32367  4.09505  4.04380  3.01765  3.66967  4.62702  0.85570  3.98692  3.37169  3.37587  2.95814  3.28656  3.64611  5.57079  4.22414     34 n - -
          2.68618  4.42225  2.77519  2.73123  3.46354  2.40513  3.72494  3.29354  2.67741  2.69355  4.24690  2.90347  2.73739  3.18146  2.89801  2.37887  2.77519  2.98518  4.58477  3.61503
          0.02580  4.06627  4.78862  0.61958  0.77255  0.48576  0.95510
     35   3.51511  4.86130  4.50503  4.26008  0.74088  4.15169  3.97795  3.01926  4.16328  2.34632  3.72306  4.24277  4.60876  4.27867  4.23490  3.77245  3.81778  3.02356  4.17656  2.52215     35 f - -
          2.68618  4.42225  2.77519  2.73123  3.46354  2.40513  3.72494  3.29354  2.67741  2.69355  4.24690  2.90347  2.73739  3.18146  2.89801  2.37887  2.77519  2.98518  4.58477  3.61503
          0.02580  4.06627  4.78862  0.61958  0.77255  0.48576  0.95510
     36   3.30972  4.64593  4.84238  4.28761  2.68777  4.54171  4.77426  2.09638  4.16216  0.87815  2.91303  4.53622  4.73546  4.26478  4.28974  3.88597  3.53309  2.17720  5.07882  3.90238     36 l - -
          2.68618  4.42225  2.77519  2.73123  3.46354  2.40513  3.72494  3.29354  2.67741  2.69355  4.24690  2.90347  2.73739  3.18146  2.89801  2.37887  2.77519  2.98518  4.58477  3.61503
          0.02580  4.06627  4.78862  0.61958  0.77255  0.48576  0.95510
     37   2.26261  3.61007  3.08632  2.54199  3.86119  3.26450  2.85708  3.25726  2.51237  2.90130  3.74270  2.91652  3.83104  2.54020  2.94190  2.65476  2.60188  2.96401  5.18544  3.88722     37 a - -
          2.68618  4.42225  2.77519  2.73123  3.46354  2.40513  3.72494  3.29354  2.67741  2.69355  4.24690  2.90347  2.73739  3.18146  2.89801  2.37887  2.77519  2.98518  4.58477  3.61503
          0.02580  4.06627  4.78862  0.61958  0.77255  0.48576  0.95510
     38   2.74597  3.34569  4.31582  3.74485  3.10241  3.92163  4.29320  2.03959  3.62757  1.96659  3.24646  3.94131  4.27830  3.84863  3.80386  3.23164  2.66559  1.45810  4.92965  3.73709     38 v - -
          2.68618  4.42225  2.77519  2.73123  3.46354  2.40513  3.72494  3.29354  2.67741  2.69355  4.24690  2.90347  2.73739  3.18146  2.89801  2.37887  2.77519  2.98518  4.58477  3.61503
          0.02580  4.06627  4.78862  0.61958  0.77255  0.48576  0.95510
     39   2.67993  4.98384  2.18946  2.31835  4.39631  3.28688  3.72222  3.84806  2.58709  3.41344  4.22304  2.55104  2.08621  2.87365  3.08423  2.67292  2.62087  3.45265  5.61253  4.22412     39 p - -
          2.68618  4.42225  2.77519  2.73123  3.46354  2.40513  3.72494  3.29354  2.67741  2.69355  4.24690  2.90347  2.73739  3.18146  2.89801  2.37887  2.77519  2.98518  4.58477  3.61503
          0.02580  4.06627  4.78862  0.61958  0.77255  0.48576  0.95510
     40   2.48642  4.44849  3.28713  2.60413  3.66564  3.49277  3.80254  2.78048  2.70921  2.59125  3.58625  3.19892  2.29587  3.05498  3.09485  2.75638  2.84467  2.29623  5.08476  3.82416     40 p - -
          2.68618  4.42225  2.77519  2.73123  3.46354  2.40513  3.72494  3.29354  2.67741  2.69355  4.24690  2.90347  2.73739  3.18146  2.89801  2.37887  2.77519  2.98518  4.58477  3.61503
          0.02580  4.06627  4.78862  0.61958  0.77255  0.48576  0.95510
     41   2.38682  5.04016  2.21883  2.00045  4.34021  3.35458  3.61485  3.79049  2.27547  3.33053  4.11292  2.84354  3.79255  2.73968  2.89750  2.62449  2.64613  3.19164  5.51311  4.12276     41 e - -
          2.68618  4.42225  2.77519  2.73123  3.46354  2.40513  3.72494  3.29354  2.67741  2.69355  4.24690  2.90347  2.73739  3.18146  2.89801  2.37887  2.77519  2.98518  4.58477  3.61503
          0.02580  4.06627  4.78862  0.61958  0.77255  0.48576  0.95510
     42   2.79326  5.24830  2.33695  1.51226  4.55364  3.31036  3.69446  4.03084  2.55493  3.54793  4.35318  2.78706  3.83441  2.53598  3.06672  2.22853  3.05153  3.62903  5.71768  4.28931     42 e - -
          2.68618  4.42225  2.77519  2.73123  3.46354  2.40513  3.72494  3.29354  2.67741  2.69355  4.24690  2.90347  2.73739  3.18146  2.89801  2.37887  2.77519  2.98518  4.58477  3.61503
          0.02580  4.06627  4.78862  0.61958  0.77255  0.48576  0.95510
     43   3.28976  4.60157  4.89219  4.36572  3.22755  4.57966  4.94734  1.42210  4.19972  1.13089  3.04256  4.61209  4.79792  4.38102  4.33985  3.95581  3.52766  1.99615  5.29161  4.15571     43 l - -
          2.68618  4.42225  2.77519  2.73123  3.46354  2.40513  3.72494  3.29354  2.67741  2.69355  4.24690  2.90347  2.73739  3.18146  2.89801  2.37887  2.77519  2.98518  4.58477  3.61503
          0.02580  4.06627  4.78862  0.61958  0.77255  0.48576  0.95510
     44   1.94394  4.59412  3.12099  2.43997  3.80863  3.45441  3.69024  3.17423  2.35769  2.61855  3.50541  3.06130  3.85421  2.89217  2.93395  2.60973  2.73047  2.89892  5.14873  3.86215     44 a - -
          2.68618  4.42225  2.77519  2.73123  3.46354  2.40513  3.72494  3.29354  2.67741  2.69355  4.24690  2.90347  2.73739  3.18146  2.89801  2.37887  2.77519  2.98518  4.58477  3.61503
          0.02580  4.06627  4.78862  0.61958  0.77255  0.48576  0.95510
     45   2.18533  4.95612  2.49265  2.34500  4.26821  3.01044  3.60838  3.71232  2.13240  3.26113  4.04651  2.87956  3.79041  2.73489  2.65876  2.60981  2.67606  3.33660  5.45087  4.08091     45 k - -
          2.68620  4.42227  2.77521  2.73125  3.46327  2.40514  3.72496  3.29331  2.67742  2.69357  4.24691  2.90348  2.73741  3.18148  2.89802  2.37888  2.77521  2.98520  4.58479  3.61505
          0.14828  2.04417  4.78862  0.33261  1.26250  0.48576  0.95510
     46   1.96661  4.54407  3.12728  2.61909  3.90650  2.83287  3.74798  3.29270  2.38791  2.66609  3.79421  3.07492  3.82285  2.94836  3.00716  2.33573  2.70078  2.97915  5.23648  3.95026     47 a - -
          2.68618  4.42225  2.77519  2.73123  3.46354  2.40513  3.72494  3.29354  2.67741  2.69355  4.24690  2.90347  2.73739  3.18146  2.89801  2.37887  2.77519  2.98518  4.58477  3.61503
          0.02580  4.06627  4.78862  0.61958  0.77255  0.48576  0.95510
     47   2.43547  4.32380  3.64254  3.12505  1.83062  3.64355  3.89509  2.68923  2.66464  2.30095  3.39404  3.46671  4.04920  3.33603  3.28007  2.94272  2.92884  2.51077  4.75556  3.40780     48 f - -
          2.68618  4.42225  2.77519  2.73123  3.46354  2.40513  3.72494  3.29354  2.67741  2.69355  4.24690  2.90347  2.73739  3.18146  2.89801  2.37887  2.77519  2.98518  4.58477  3.61503
          0.02580  4.06627  4.78862  0.61958  0.77255  0.48576  0.95510
     48   2.53302  5.16893  1.68335  2.15495  4.53638  2.51201  3.71689  4.00975  2.61212  3.54131  4.34649  2.79410  3.14097  2.86283  3.14324  2.71043  3.03133  3.59896  5.72337  4.29638     49 d - -
          2.68618  4.42225  2.77519  2.73123  3.46354  2.40513  3.72494  3.29354  2.67741  2.69355  4.24690  2.90347  2.73739  3.18146  2.89801  2.37887  2.77519  2.98518  4.58477  3.61503
          0.02580  4.06627  4.78862  0.61958  0.77255  0.48576  0.95510
     49   2.28882  2.28559  3.74694  3.18666  3.40147  3.53373  3.96694  2.61897  3.05181  2.24164  3.37590  3.48313  3.98046  3.37111  2.91892  2.84053  2.82614  2.28398  4.89343  3.68150     50 l - -
          2.68618  4.42225  2.77519  2.73123  3.46354  2.40513  3.72494  3.29354  2.67741  2.69355  4.24690  2.90347  2.73739  3.18146  2.89801  2.37887  2.77519  2.98518  4.58477  3.61503
          0.02580  4.06627  4.78862  0.61958  0.77255  0.48576  0.95510
     50   3.02908  4.74962  3.65790  3.52795  4.49963  3.42637  4.58600  4.09933  3.60272  3.70330  4.76415  3.81319  0.53499  3.98550  3.82275  3.20354  3.48668  3.72181  5.62879  4.62425     51 P - -
          2.68618  4.42225  2.77519  2.73123  3.46354  2.40513  3.72494  3.29354  2.67741  2.69355  4.24690  2.90347  2.73739  3.18146  2.89801  2.37887  2.77519  2.98518  4.58477  3.61503
          0.02580  4.06627  4.78862  0.61958  0.77255  0.48576  0.95510
     51   2.87007  3.30924  4.56795  4.02925  3.52733  4.10134  4.63387  1.63093  3.91547  2.27458  3.40652  4.20124  4.48010  4.15712  4.09779  3.45163  2.93596  1.18649  5.25271  4.05125     52 v - -
          2.68618  4.42225  2.77519  2.73123  3.46354  2.40513  3.72494  3.29354  2.67741  2.69355  4.24690  2.90347  2.73739  3.18146  2.89801  2.37887  2.77519  2.98518  4.58477  3.61503
          0.02580  4.06627  4.78862  0.61958  0.77255  0.48576  0.95510
     52   1.28217  4.21218  3.45806  3.22762  4.38878  1.63657  4.32048  3.75579  3.33227  3.49056  4.33557  3.36837  3.74314  3.60697  3.63076  2.46042  2.77789  3.21233  5.72789  4.53380     53 a - -
          2.68618  4.42225  2.77519  2.73123  3.46354  2.40513  3.72494  3.29354  2.67741  2.69355  4.24690  2.90347  2.73739  3.18146  2.89801  2.37887  2.77519  2.98518  4.58477  3.61503
          0.02580  4.06627  4.78862  0.61958  0.77255  0.48576  0.95510
     53   3.38716  4.73300  4.64862  4.22675  1.15342  4.36742  4.05347  2.57841  4.06845  1.62799  3.25958  4.26959  4.66956  4.17161  4.17076  3.75731  3.63046  2.63896  4.26440  2.65479     54 f - -
          2.68618  4.42225  2.77519  2.73123  3.46354  2.40513  3.72494  3.29354  2.67741  2.69355  4.24690  2.90347  2.73739  3.18146  2.89801  2.37887  2.77519  2.98518  4.58477  3.61503
          0.02580  4.06627  4.78862  0.61958  0.77255  0.48576  0.95510
     54   3.22964  5.00529  3.33621  3.11971  3.43746  3.62597  0.79184  3.96270  2.95825  3.43036  4.49176  3.51953  4.19121  3.48965  3.21020  3.29980  3.54133  3.69433  4.89898  3.38372     55 h - -
          2.68618  4.42225  2.77519  2.73123  3.46354  2.40513  3.72494  3.29354  2.67741  2.69355  4.24690  2.90347  2.73739  3.18146  2.89801  2.37887  2.77519  2.98518  4.58477  3.61503
          0.02580  4.06627  4.78862  0.61958  0.77255  0.48576  0.95510
     55   3.18442  4.55503  4.60245  4.22904  3.51176  4.26917  4.92503  0.86569  4.06095  2.06274  3.42168  4.44783  4.68566  4.39195  4.23594  3.78693  3.48174  1.87091  5.43969  4.19193     56 i - -
          2.68618  4.42225  2.77519  2.73123  3.46354  2.40513  3.72494  3.29354  2.67741  2.69355  4.24690  2.90347  2.73739  3.18146  2.89801  2.37887  2.77519  2.98518  4.58477  3.61503
          0.02580  4.06627  4.78862  0.61958  0.77255  0.48576  0.95510
     56   3.13227  4.65269  4.26304  3.87533  3.30738  3.98171  4.56574  2.50301  3.63157  1.87641  1.04982  4.12762  4.44700  4.00276  3.81328  3.49968  3.44329  2.53078  5.17159  3.94850     57 m - -
          2.68618  4.42225  2.77519  2.73123  3.46354  2.40513  3.72494  3.29354  2.67741  2.69355  4.24690  2.90347  2.73739  3.18146  2.89801  2.37887  2.77519  2.98518  4.58477  3.61503
          0.02580  4.06627  4.78862  0.61958  0.77255  0.48576  0.95510
     57   2.68233  4.41574  3.46222  2.92433  2.13268  3.61720  3.72913  2.92070  2.86188  2.40625  3.51234  2.63491  3.99757  2.82803  3.20869  2.87352  2.91366  2.70275  4.60224  2.87226     58 f - -
          2.68618  4.42225  2.77519  2.73123  3.46354  2.40513  3.72494  3.29354  2.67741  2.69355  4.24690  2.90347  2.73739  3.18146  2.89801  2.37887  2.77519  2.98518  4.58477  3.61503
          0.02580  4.06627  4.78862  0.61958  0.77255  0.48576  0.95510
     58   2.42094  4.34163  3.38653  3.21571  4.27540  3.06850  4.31796  3.82643  3.30275  3.53312  4.44562  3.40610  3.82421  3.63750  3.57970  0.83225  2.91638  3.31846  5.63307  4.36119     59 s - -
          2.68618  4.42225  2.77519  2.73123  3.46354  2.40513  3.72494  3.29354  2.67741  2.69355  4.24690  2.90347  2.73739  3.18146  2.89801  2.37887  2.77519  2.98518  4.58477  3.61503
          0.02580  4.06627  4.78862  0.61958  0.77255  0.48576  0.95510
     59   2.93803  5.20494  3.19177  2.39885  4.62391  3.59191  3.60837  4.00055  1.37637  3.44419  4.27097  3.07859  3.97049  2.44866  2.00514  2.91130  3.12253  3.64556  5.51129  4.27390     60 k - -
          2.68618  4.42225  2.77519  2.73123  3.46354  2.40513  3.72494  3.29354  2.67741  2.69355  4.24690  2.90347  2.73739  3.18146  2.89801  2.37887  2.77519  2.98518  4.58477  3.61503
          0.02580  4.06627  4.78862  0.61958  0.77255  0.48576  0.95510
     60   3.58891  4.86423  4.54577  4.19974  1.01578  4.35523  3.08085  3.41542  4.04957  2.79230  3.99211  4.02295  4.66882  4.06500  4.11997  3.70380  3.80704  3.29614  3.63377  1.52715     61 f - -
          2.68618  4.42225  2.77519  2.73123  3.46354  2.40513  3.72494  3.29354  2.67741  2.69355  4.24690  2.90347  2.73739  3.18146  2.89801  2.37887  2.77519  2.98518  4.58477  3.61503
          0.02580  4.06627  4.78862  0.61958  0.77255  0.48576  0.95510
     61   3.29150  4.60973  4.90935  4.33995  3.12015  4.56666  4.87796  1.73372  4.20279  1.07360  2.21859  4.58856  4.74787  4.30589  4.31627  3.91077  3.51215  2.19800  5.19088  4.13302     62 l - -
          2.68618  4.42225  2.77519  2.73123  3.46354  2.40513  3.72494  3.29354  2.67741  2.69355  4.24690  2.90347  2.73739  3.18146  2.89801  2.37887  2.77519  2.98518  4.58477  3.61503
          0.02580  4.06627  4.78862  0.61958  0.77255  0.48576  0.95510
     62   2.83616  5.31825  2.20302  1.42017  4.57775  3.30826  2.66372  4.09373  2.58498  3.60138  4.41425  2.77513  3.84653  2.85433  3.10262  2.76303  3.09514  3.68990  5.74849  4.30170     63 e - -
          2.68618  4.42225  2.77519  2.73123  3.46354  2.40513  3.72494  3.29354  2.67741  2.69355  4.24690  2.90347  2.73739  3.18146  2.89801  2.37887  2.77519  2.98518  4.58477  3.61503
          0.02580  4.06627  4.78862  0.61958  0.77255  0.48576  0.95510
     63   2.38507  4.99114  2.90900  2.32869  4.30951  3.41761  3.60607  3.74052  2.13907  3.27595  4.07057  2.48066  3.82633  2.73293  2.16425  2.47599  2.90143  3.37383  5.44705  4.10500     64 k - -
          2.68618  4.42225  2.77519  2.73123  3.46354  2.40513  3.72494  3.29354  2.67741  2.69355  4.24690  2.90347  2.73739  3.18146  2.89801  2.37887  2.77519  2.98518  4.58477  3.61503
          0.02580  4.06627  4.78862  0.61958  0.77255  0.48576  0.95510
     64   2.75092  5.10612  1.41335  2.25726  4.60740  2.74836  3.78839  4.09285  2.73265  3.63180  4.44885  2.80734  3.33925  2.94859  3.27179  2.39387  3.06494  3.65152  5.81152  4.38127     65 d - -
          2.68618  4.42225  2.77519  2.73123  3.46354  2.40513  3.72494  3.29354  2.67741  2.69355  4.24690  2.90347  2.73739  3.18146  2.89801  2.37887  2.77519  2.98518  4.58477  3.61503
          0.02580  4.06627  4.78862  0.61958  0.77255  0.48576  0.95510
     65   2.57054  5.03010  2.76811  1.99454  4.34352  3.39282  3.58048  3.79439  2.15965  3.15832  4.08541  2.87724  3.79390  2.52353  2.37619  2.61424  2.69720  3.40474  5.47253  4.10096     66 e - -
          2.68618  4.42225  2.77519  2.73123  3.46354  2.40513  3.72494  3.29354  2.67741  2.69355  4.24690  2.90347  2.73739  3.18146  2.89801  2.37887  2.77519  2.98518  4.58477  3.61503
          0.02580  4.06627  4.78862  0.61958  0.77255  0.48576  0.95510
     66   2.38576  5.00089  2.72162  1.96441  4.30073  3.37367  3.59089  3.75239  2.34982  3.28673  4.06348  2.86379  3.13266  2.51699  2.61555  2.60256  2.85256  3.24106  5.46482  4.08555     67 e - -
          2.68618  4.42225  2.77519  2.73123  3.46354  2.40513  3.72494  3.29354  2.67741  2.69355  4.24690  2.90347  2.73739  3.18146  2.89801  2.37887  2.77519  2.98518  4.58477  3.61503
          0.02580  4.06627  4.78862  0.61958  0.77255  0.48576  0.95510
     67   2.21401  4.91293  2.55008  1.95506  4.22594  3.35368  3.64202  3.65223  2.45074  3.23254  4.03291  2.88557  3.79851  2.78128  2.93203  2.53771  2.51055  3.13040  5.44668  4.08101     68 e - -
          2.68618  4.42225  2.77519  2.73123  3.46354  2.40513  3.72494  3.29354  2.67741  2.69355  4.24690  2.90347  2.73739  3.18146  2.89801  2.37887  2.77519  2.98518  4.58477  3.61503
          0.02580  4.06627  4.78862  0.61958  0.77255  0.48576  0.95510
     68   3.37918  4.78640  4.49991  4.14481  3.22037  4.22622  4.74012  2.43924  3.91072  0.66868  3.19023  4.40146  4.63092  4.23229  4.05337  3.82607  3.66610  2.52611  5.16560  3.93227     69 L - -
          2.68618  4.42225  2.77519  2.73123  3.46354  2.40513  3.72494  3.29354  2.67741  2.69355  4.24690  2.90347  2.73739  3.18146  2.89801  2.37887  2.77519  2.98518  4.58477  3.61503
          0.02580  4.06627  4.78862  0.61958  0.77255  0.48576  0.95510
     69   2.61545  4.98044  2.59045  1.93273  4.27128  3.22622  3.59082  3.71747  2.16370  2.95605  4.04064  2.87167  3.78691  2.71267  2.72856  2.60375  2.84804  3.08080  5.44477  4.07065     70 e - -
          2.68618  4.42225  2.77519  2.73123  3.46354  2.40513  3.72494  3.29354  2.67741  2.69355  4.24690  2.90347  2.73739  3.18146  2.89801  2.37887  2.77519  2.98518  4.58477  3.61503
          0.02580  4.06627  4.78862  0.61958  0.77255  0.48576  0.95510
     70   2.44297  4.97673  2.42634  2.25410  4.26451  3.37578  3.59398  3.71242  2.14488  3.25700  4.03853  2.86861  3.78604  2.71722  2.75784  2.28233  2.84831  3.33745  5.44465  3.48278     71 k - -
          2.68618  4.42225  2.77519  2.73123  3.46354  2.40513  3.72494  3.29354  2.67741  2.69355  4.24690  2.90347  2.73739  3.18146  2.89801  2.37887  2.77519  2.98518  4.58477  3.61503
          0.02580  4.06627  4.78862  0.61958  0.77255  0.48576  0.95510
     71   3.21965  4.54413  4.89317  4.31443  2.31691  4.46541  4.73371  1.82598  4.18538  1.13258  2.50714  4.51252  4.66535  4.24930  4.26552  3.79933  3.43742  2.29880  5.03974  3.93280     72 l - -
          2.68618  4.42225  2.77519  2.73123  3.46354  2.40513  3.72494  3.29354  2.67741  2.69355  4.24690  2.90347  2.73739  3.18146  2.89801  2.37887  2.77519  2.98518  4.58477  3.61503
          0.02580  4.06627  4.78862  0.61958  0.77255  0.48576  0.95510
     72   1.13869  4.17760  3.48355  3.20757  4.34946  2.29375  4.27848  3.75295  3.28542  3.45264  4.27470  3.34249  3.71582  3.55634  3.59461  2.09752  2.73058  3.19532  5.69565  4.49158     73 a - -
          2.68618  4.42225  2.77519  2.73123  3.46354  2.40513  3.72494  3.29354  2.67741  2.69355  4.24690  2.90347  2.73739  3.18146  2.89801  2.37887  2.77519  2.98518  4.58477  3.61503
          0.02580  4.06627  4.78862  0.61958  0.77255  0.48576  0.95510
     73   2.39672  4.81503  2.99791  2.38087  4.07058  3.42793  3.62036  3.48232  1.92979  2.92192  3.89298  2.96036  3.82152  2.76932  2.70879  2.36737  2.74721  3.15805  5.30798  3.73887     74 k - -
          2.68618  4.42225  2.77519  2.73123  3.46354  2.40513  3.72494  3.29354  2.67741  2.69355  4.24690  2.90347  2.73739  3.18146  2.89801  2.37887  2.77519  2.98518  4.58477  3.61503
          0.02580  4.06627  4.78862  0.61958  0.77255  0.48576  0.95510
     74   2.87263  4.86271  3.42471  2.80362  4.08030  3.62093  3.69561  2.92990  2.14895  3.01555  3.95053  3.22055  4.00824  2.72710  1.38554  2.94333  3.08175  3.19873  5.28068  4.03766     75 r - -
          2.68618  4.42225  2.77519  2.73123  3.46354  2.40513  3.72494  3.29354  2.67741  2.69355  4.24690  2.90347  2.73739  3.18146  2.89801  2.37887  2.77519  2.98518  4.58477  3.61503
          0.02580  4.06627  4.78862  0.61958  0.77255  0.48576  0.95510
     75   3.25015  4.55494  4.91171  4.37339  3.28342  4.57588  4.97346  1.37610  4.23511  1.23359  3.08040  4.61354  4.79594  4.40542  4.38043  3.94124  3.48860  1.83662  5.33628  4.21585     76 l - -
          2.68618  4.42225  2.77519  2.73123  3.46354  2.40513  3.72494  3.29354  2.67741  2.69355  4.24690  2.90347  2.73739  3.18146  2.89801  2.37887  2.77519  2.98518  4.58477  3.61503
          0.02580  4.06627  4.78862  0.61958  0.77255  0.48576  0.95510
     76   2.80101  5.00419  3.13938  2.57854  4.37424  3.51792  3.63013  3.76499  1.97595  3.28978  4.11670  2.70966  3.91694  2.76677  1.67011  2.81015  2.53876  3.42434  5.43106  4.16339     77 r - -
          2.68618  4.42225  2.77519  2.73123  3.46354  2.40513  3.72494  3.29354  2.67741  2.69355  4.24690  2.90347  2.73739  3.18146  2.89801  2.37887  2.77519  2.98518  4.58477  3.61503
          0.02580  4.06627  4.78862  0.61958  0.77255  0.48576  0.95510
     77   2.49694  4.85570  2.76973  2.22628  4.11520  3.39941  3.59812  3.23468  2.24719  2.86353  3.92075  2.91301  3.57247  2.55628  2.68920  2.54965  2.81719  2.97261  5.34257  3.99229     78 e - -
          2.68618  4.42225  2.77519  2.73123  3.46354  2.40513  3.72494  3.29354  2.67741  2.69355  4.24690  2.90347  2.73739  3.18146  2.89801  2.37887  2.77519  2.98518  4.58477  3.61503
          0.02580  4.06627  4.78862  0.61958  0.77255  0.48576  0.95510
     78   2.92409  4.32925  4.45515  3.87814  2.52325  4.06729  4.26336  2.25478  3.74757  1.27481  2.63104  4.06025  4.36464  3.89560  3.88020  3.37285  3.14849  2.37885  4.71978  2.81809     79 l - -
          2.68618  4.42225  2.77519  2.73123  3.46354  2.40513  3.72494  3.29354  2.67741  2.69355  4.24690  2.90347  2.73739  3.18146  2.89801  2.37887  2.77519  2.98518  4.58477  3.61503
          0.02580  4.06627  4.78862  0.61958  0.77255  0.48576  0.95510
     79   2.65538  4.34704  3.51209  3.04872  3.49957  3.57431  3.95269  1.59701  2.90807  2.49502  3.48616  3.41260  4.02085  2.86082  3.20033  2.59827  2.92277  2.46945  5.00083  3.75192     80 i - -
          2.68618  4.42225  2.77519  2.73123  3.46354  2.40513  3.72494  3.29354  2.67741  2.69355  4.24690  2.90347  2.73739  3.18146  2.89801  2.37887  2.77519  2.98518  4.58477  3.61503
          0.02580  4.06627  4.78862  0.61958  0.77255  0.48576  0.95510
     80   2.69617  5.16293  1.99667  2.07605  4.48281  3.35645  3.13455  3.95509  2.20062  3.44960  4.22165  2.82594  3.80366  2.72939  2.51070  2.65096  2.93316  3.54301  5.59430  4.19134     81 d - -
          2.68618  4.42225  2.77519  2.73123  3.46354  2.40513  3.72494  3.29354  2.67741  2.69355  4.24690  2.90347  2.73739  3.18146  2.89801  2.37887  2.77519  2.98518  4.58477  3.61503
          0.02580  4.06627  4.78862  0.61958  0.77255  0.48576  0.95510
     81   2.20986  4.82039  2.75432  2.19695  4.07716  3.40032  3.61477  3.29229  2.40424  3.09072  3.89814  2.92787  3.79920  2.75902  2.58820  2.44838  2.82327  2.93459  5.32387  3.98165     82 e - -
          2.68618  4.42225  2.77519  2.73123  3.46354  2.40513  3.72494  3.29354  2.67741  2.69355  4.24690  2.90347  2.73739  3.18146  2.89801  2.37887  2.77519  2.98518  4.58477  3.61503
          0.02580  4.06627  4.78862  0.61958  0.77255  0.48576  0.95510
     82   3.04054  4.44841  4.50949  3.93542  2.67290  4.20335  4.48308  2.28842  3.81159  1.15715  2.24129  4.18192  4.47432  3.97339  3.97127  3.51571  2.97715  2.33693  4.96484  3.82492     83 l - -
          2.68618  4.42225  2.77519  2.73123  3.46354  2.40513  3.72494  3.29354  2.67741  2.69355  4.24690  2.90347  2.73739  3.18146  2.89801  2.37887  2.77519  2.98518  4.58477  3.61503
          0.02580  4.06627  4.78862  0.61958  0.77255  0.48576  0.95510
     83   2.77347  5.10704  2.97491  2.45771  4.46401  3.47518  3.60324  3.88581  2.03419  3.37604  4.17618  2.33615  3.87648  2.15828  2.10504  2.66074  2.98731  3.51257  5.49718  4.18467     84 k - -
          2.68618  4.42225  2.77519  2.73123  3.46354  2.40513  3.72494  3.29354  2.67741  2.69355  4.24690  2.90347  2.73739  3.18146  2.89801  2.37887  2.77519  2.98518  4.58477  3.61503
          0.02580  4.06627  4.78862  0.61958  0.77255  0.48576  0.95510
     84   3.02908  4.74962  3.65790  3.52795  4.49963  3.42637  4.58600  4.09933  3.60272  3.70330  4.76415  3.81319  0.53499  3.98550  3.82275  3.20354  3.48668  3.72181  5.62879  4.62425     85 P - -
          2.68618  4.42225  2.77519  2.73123  3.46354  2.40513  3.72494  3.29354  2.67741  2.69355  4.24690  2.90347  2.73739  3.18146  2.89801  2.37887  2.77519  2.98518  4.58477  3.61503
          0.02580  4.06627  4.78862  0.61958  0.77255  0.48576  0.95510
     85   2.90668  4.45069  4.70738  4.14756  3.27908  4.37561  4.74803  1.52915  4.02707  1.29950  2.90178  4.38671  4.63431  4.20857  4.18973  3.71041  3.33894  1.87300  5.21800  4.09862     86 l - -
          2.68618  4.42225  2.77519  2.73123  3.46354  2.40513  3.72494  3.29354  2.67741  2.69355  4.24690  2.90347  2.73739  3.18146  2.89801  2.37887  2.77519  2.98518  4.58477  3.61503
          0.02580  4.06627  4.78862  0.61958  0.77255  0.48576  0.95510
     86   3.53850  4.94850  4.12987  3.89932  2.32695  4.06023  3.72630  3.52203  3.75153  2.92487  4.17758  3.97007  4.53128  4.01025  3.89378  3.65430  3.82710  3.40224  3.97683  0.69569     87 y - -
          2.68618  4.42225  2.77519  2.73123  3.46354  2.40513  3.72494  3.29354  2.67741  2.69355  4.24690  2.90347  2.73739  3.18146  2.89801  2.37887  2.77519  2.98518  4.58477  3.61503
          0.02580  4.06627  4.78862  0.61958  0.77255  0.48576  0.95510
     87   3.12621  4.43491  4.85800  4.36737  3.61783  4.48481  5.08321  1.37364  4.25664  2.12049  3.42067  4.57866  4.79958  4.52355  4.45333  3.87840  3.39465  1.05556  5.59062  4.38097     88 v - -
          2.68618  4.42225  2.77519  2.73123  3.46354  2.40513  3.72494  3.29354  2.67741  2.69355  4.24690  2.90347  2.73739  3.18146  2.89801  2.37887  2.77519  2.98518  4.58477  3.61503
          0.02580  4.06627  4.78862  0.61958  0.77255  0.48576  0.95510
     88   2.42094  4.34163  3.38653  3.21571  4.27540  3.06850  4.31796  3.82643  3.30275  3.53312  4.44562  3.40610  3.82421  3.63750  3.57970  0.83225  2.91638  3.31846  5.63307  4.36119     89 s - -
          2.68618  4.42225  2.77519  2.73123  3.46354  2.40513  3.72494  3.29354  2.67741  2.69355  4.24690  2.90347  2.73739  3.18146  2.89801  2.37887  2.77519  2.98518  4.58477  3.61503
          0.02580  4.06627  4.78862  0.61958  0.77255  0.48576  0.95510
     89   3.20932  5.35403  0.67539  2.47685  4.75979  3.36788  4.11739  4.39454  3.24058  3.96989  4.95636  3.04141  4.03472  3.35975  3.77999  3.15263  3.55345  4.01440  5.88951  4.60600     90 D - -
          2.68618  4.42225  2.77519  2.73123  3.46354  2.40513  3.72494  3.29354  2.67741  2.69355  4.24690  2.90347  2.73739  3.18146  2.89801  2.37887  2.77519  2.98518  4.58477  3.61503
          0.02580  4.06627  4.78862  0.61958  0.77255  0.48576  0.95510
     90   3.22964  5.00529  3.33621  3.11971  3.43746  3.62597  0.79184  3.96270  2.95825  3.43036  4.49176  3.51953  4.19121  3.48965  3.21020  3.29980  3.54133  3.69433  4.89898  3.38372     91 h - -
          2.68618  4.42225  2.77519  2.73123  3.46354  2.40513  3.72494  3.29354  2.67741  2.69355  4.24690  2.90347  2.73739  3.18146  2.89801  2.37887  2.77519  2.98518  4.58477  3.61503
          0.02580  4.06627  4.78862  0.61958  0.77255  0.48576  0.95510
     91   2.81480  4.25169  4.28056  3.72849  3.40327  3.33523  4.38482  1.51935  3.61430  1.98897  3.31497  3.97212  4.34675  3.87386  3.83076  3.30324  3.06502  1.59451  5.07645  3.87459     92 i - -
          2.68618  4.42225  2.77519  2.73123  3.46354  2.40513  3.72494  3.29354  2.67741  2.69355  4.24690  2.90347  2.73739  3.18146  2.89801  2.37887  2.77519  2.98518  4.58477  3.61503
          0.02580  4.06627  4.78862  0.61958  0.77255  0.48576  0.95510
     92   1.74847  4.28723  3.45142  2.98727  3.77396  2.48149  3.98114  3.03280  2.94847  2.15751  3.71497  3.30680  3.85158  3.27251  3.29075  2.63857  2.64776  2.74095  5.20056  3.96514     93 a - -
          2.68618  4.42225  2.77519  2.73123  3.46354  2.40513  3.72494  3.29354  2.67741  2.69355  4.24690  2.90347  2.73739  3.18146  2.89801  2.37887  2.77519  2.98518  4.58477  3.61503
          0.02580  4.06627  4.78862  0.61958  0.77255  0.48576  0.95510
     93   2.51747  4.63455  3.14318  2.57168  3.83581  3.47447  3.45344  2.91478  2.29818  2.64901  3.71934  3.05627  3.85812  2.85818  2.22406  2.53931  2.83922  2.94749  5.15311  3.61604     94 r - -
          2.68618  4.42225  2.77519  2.73123  3.46354  2.40513  3.72494  3.29354  2.67741  2.69355  4.24690  2.90347  2.73739  3.18146  2.89801  2.37887  2.77519  2.98518  4.58477  3.61503
          0.02580  4.06627  4.78862  0.61958  0.77255  0.48576  0.95510
     94   3.51511  4.86130  4.50503  4.26008  0.74088  4.15169  3.97795  3.01926  4.16328  2.34632  3.72306  4.24277  4.60876  4.27867  4.23490  3.77245  3.81778  3.02356  4.17656  2.52215     95 f - -
          2.68618  4.42225  2.77519  2.73123  3.46354  2.40513  3.72494  3.29354  2.67741  2.69355  4.24690  2.90347  2.73739  3.18146  2.89801  2.37887  2.77519  2.98518  4.58477  3.61503
          0.02580  4.06627  4.78862  0.61958  0.77255  0.48576  0.95510
     95   2.50403  4.57576  3.07404  2.39566  3.80275  3.42455  3.71328  3.19328  2.58088  2.85785  3.71367  3.05925  3.85001  2.92481  3.00054  2.30395  2.21628  2.91284  5.15539  2.95265     96 t - -
          2.68618  4.42225  2.77519  2.73123  3.46354  2.40513  3.72494  3.29354  2.67741  2.69355  4.24690  2.90347  2.73739  3.18146  2.89801  2.37887  2.77519  2.98518  4.58477  3.61503
          0.02580  4.06627  4.78862  0.61958  0.77255  0.48576  0.95510
     96   2.90855  4.86827  3.05995  2.79530  3.70200  3.46553  1.15521  3.77036  2.69326  3.31482  4.26257  3.23450  3.42830  3.19149  2.99868  2.97343  3.21561  3.45597  5.10777  3.64706     97 h - -
          2.68618  4.42225  2.77519  2.73123  3.46354  2.40513  3.72494  3.29354  2.67741  2.69355  4.24690  2.90347  2.73739  3.18146  2.89801  2.37887  2.77519  2.98518  4.58477  3.61503
          0.02580  4.06627  4.78862  0.61958  0.77255  0.48576  0.95510
     97   2.64447  5.09248  2.46081  2.08718  4.40795  3.36254  3.38283  3.87606  2.34306  3.18076  4.14683  2.30035  3.78556  2.58901  2.52910  2.61064  2.87882  3.46878  5.53457  4.13748     98 e - -
          2.68618  4.42225  2.77519  2.73123  3.46354  2.40513  3.72494  3.29354  2.67741  2.69355  4.24690  2.90347  2.73739  3.18146  2.89801  2.37887  2.77519  2.98518  4.58477  3.61503
          0.02580  4.06627  4.78862  0.61958  0.77255  0.48576  0.95510
     98   2.33613  4.29103  3.24060  3.10079  4.46658  1.06400  4.30226  3.96225  3.30806  3.64043  4.47895  3.30858  3.76056  3.58585  3.61633  2.11078  2.83994  3.36612  5.78239  4.55152     99 g - -
          2.68618  4.42225  2.77519  2.73123  3.46354  2.40513  3.72494  3.29354  2.67741  2.69355  4.24690  2.90347  2.73739  3.18146  2.89801  2.37887  2.77519  2.98518  4.58477  3.61503
          0.02580  4.06627  4.78862  0.61958  0.77255  0.48576  0.95510
     99   2.65662  4.70732  3.15933  2.58475  3.91855  3.48953  3.65965  3.31965  2.36627  2.94362  3.79603  3.06426  3.87624  2.60578  1.95644  2.72898  2.63852  2.79918  5.20082  3.32667    100 r - -
          2.68618  4.42225  2.77519  2.73123  3.46354  2.40513  3.72494  3.29354  2.67741  2.69355  4.24690  2.90347  2.73739  3.18146  2.89801  2.37887  2.77519  2.98518  4.58477  3.61503
          0.02580  4.06627  4.78862  0.61958  0.77255  0.48576  0.95510
    100   2.31790  4.31533  2.94468  2.39929  4.11464  3.39750  3.18720  3.54130  2.38081  3.12294  3.92414  2.48532  3.32279  2.49477  2.74763  2.53601  2.82429  3.19819  5.34377  3.99810    101 a - -
          2.68618  4.42225  2.77519  2.73123  3.46354  2.40513  3.72494  3.29354  2.67741  2.69355  4.24690  2.90347  2.73739  3.18146  2.89801  2.37887  2.77519  2.98518  4.58477  3.61503
          0.02580  4.06627  4.78862  0.61958  0.77255  0.48576  0.95510
    101   3.37070  4.70804  4.79714  4.29654  2.10406  4.50046  4.50308  2.34445  4.15014  0.90970  2.97029  4.47200  4.72461  4.24378  4.25612  3.87127  3.59830  2.48017  4.74408  3.33695    102 l - -
          2.68618  4.42225  2.77519  2.73123  3.46354  2.40513  3.72494  3.29354  2.67741  2.69355  4.24690  2.90347  2.73739  3.18146  2.89801  2.37887  2.77519  2.98518  4.58477  3.61503
          0.02580  4.06627  4.78862  0.61958  0.77255  0.48576  0.95510
    102   2.85885  4.39675  3.92574  3.40191  1.96637  3.83341  3.72943  2.83905  3.30995  2.30627  3.46978  3.63463  2.79446  3.54006  3.55667  3.12089  3.09188  2.67004  4.20792  1.91595    103 y - -
          2.68618  4.42225  2.77519  2.73123  3.46354  2.40513  3.72494  3.29354  2.67741  2.69355  4.24690  2.90347  2.73739  3.18146  2.89801  2.37887  2.77519  2.98518  4.58477  3.61503
          0.02580  4.06627  4.78862  0.61958  0.77255  0.48576  0.95510
    103   2.67466  4.86094  2.94847  2.46156  4.03356  3.43934  2.25179  3.53478  2.36871  3.11990  3.94823  2.84900  3.85094  2.37680  2.77013  2.70054  2.64132  3.21366  5.29172  3.64820    104 h - -
          2.68618  4.42225  2.77519  2.73123  3.46354  2.40513  3.72494  3.29354  2.67741  2.69355  4.24690  2.90347  2.73739  3.18146  2.89801  2.37887  2.77519  2.98518  4.58477  3.61503
          0.02580  4.06627  4.78862  0.61958  0.77255  0.48576  0.95510
    104   3.34712  4.70832  4.78625  4.24051  3.07459  4.53286  4.81944  2.23687  4.04068  0.86845  2.20187  4.52266  4.73518  4.21790  4.18111  3.89482  3.57369  2.38062  5.16159  4.06482    105 l - -
          2.68618  4.42225  2.77519  2.73123  3.46354  2.40513  3.72494  3.29354  2.67741  2.69355  4.24690  2.90347  2.73739  3.18146  2.89801  2.37887  2.77519  2.98518  4.58477  3.61503
          0.02580  4.06627  4.78862  0.61958  0.77255  0.48576  0.95510
    105   1.68567  4.29733  3.39520  3.00677  3.99580  1.83927  4.06068  3.28379  3.00177  2.59628  3.93993  3.29207  3.80743  3.32949  3.34316  2.56614  2.79727  2.92541  5.39221  4.14651    106 a - -
          2.68618  4.42225  2.77519  2.73123  3.46354  2.40513  3.72494  3.29354  2.67741  2.69355  4.24690  2.90347  2.73739  3.18146  2.89801  2.37887  2.77519  2.98518  4.58477  3.61503
          0.02580  4.06627  4.78862  0.61958  0.77255  0.48576  0.95510
    106   3.13232  5.27034  2.58700  0.77808  4.64291  3.40868  4.01800  4.13611  2.92403  3.72393  4.69398  3.06053  4.02386  3.23251  3.34969  3.09760  3.43952  3.80162  5.77782  4.50568    107 e - -
          2.68618  4.42225  2.77519  2.73123  3.46354  2.40513  3.72494  3.29354  2.67741  2.69355  4.24690  2.90347  2.73739  3.18146  2.89801  2.37887  2.77519  2.98518  4.58477  3.61503
          0.02580  4.06627  4.78862  0.61958  0.77255  0.48576  0.95510
    107   3.17986  4.47331  4.90300  4.38446  3.49236  4.55982  5.05517  1.10968  4.26530  1.81338  3.28995  4.61283  4.81985  4.49493  4.44438  3.93613  3.43160  1.48864  5.49919  4.32487    108 i - -
          2.68618  4.42225  2.77519  2.73123  3.46354  2.40513  3.72494  3.29354  2.67741  2.69355  4.24690  2.90347  2.73739  3.18146  2.89801  2.37887  2.77519  2.98518  4.58477  3.61503
          0.02580  4.06627  4.78862  0.61958  0.77255  0.48576  0.95510
    108   2.98962  5.46534  1.04841  2.17026  4.78688  3.24128  3.85893  4.37203  2.92282  3.89924  4.77800  2.35987  3.89394  3.04496  3.52108  2.88942  3.30762  3.93786  6.00887  4.50272    109 d - -
          2.68618  4.42225  2.77519  2.73123  3.46354  2.40513  3.72494  3.29354  2.67741  2.69355  4.24690  2.90347  2.73739  3.18146  2.89801  2.37887  2.77519  2.98518  4.58477  3.61503
          0.02580  4.06627  4.78862  0.61958  0.77255  0.48576  0.95510
    109   3.53850  4.94850  4.12987  3.89932  2.32695  4.06023  3.72630  3.52203  3.75153  2.92487  4.17758  3.97007  4.53128  4.01025  3.89378  3.65430  3.82710  3.40224  3.97683  0.69569    110 y - -
          2.68618  4.42225  2.77519  2.73123  3.46354  2.40513  3.72494  3.29354  2.67741  2.69355  4.24690  2.90347  2.73739  3.18146  2.89801  2.37887  2.77519  2.98518  4.58477  3.61503
          0.02580  4.06627  4.78862  0.61958  0.77255  0.48576  0.95510
    110   1.84288  4.45192  3.19651  2.59419  3.87500  2.75936  3.81170  3.24489  2.70215  2.80554  3.78029  3.12758  3.81839  3.03369  3.10847  2.23498  2.79675  2.69086  5.23155  3.95878    111 a - -
          2.68618  4.42225  2.77519  2.73123  3.46354  2.40513  3.72494  3.29354  2.67741  2.69355  4.24690  2.90347  2.73739  3.18146  2.89801  2.37887  2.77519  2.98518  4.58477  3.61503
          0.10009  4.06627  2.54976  0.61958  0.77255  0.48576  0.95510
    111   2.37873  4.49764  3.15950  2.60737  3.70161  2.93980  3.69117  2.80872  2.49788  2.54890  3.61286  2.96790  3.83887  2.91464  2.86340  2.47910  2.61786  2.81335  5.06868  3.79267    112 a - -
          2.68618  4.42225  2.77519  2.73123  3.46354  2.40513  3.72494  3.29354  2.67741  2.69355  4.24690  2.90347  2.73739  3.18146  2.89801  2.37887  2.77519  2.98518  4.58477  3.61503
          0.02776  3.99394  4.71628  0.61958  0.77255  0.44185  1.02960
    112   2.50421  5.26009  2.04595  1.80568  4.56736  2.88141  3.66817  4.05307  2.52325  3.55401  4.34140  2.77610  3.81642  2.33669  3.04976  2.69784  3.01479  3.63587  5.71343  4.27506    113 e - -
          2.68618  4.42225  2.77519  2.73123  3.46354  2.40513  3.72494  3.29354  2.67741  2.69355  4.24690  2.90347  2.73739  3.18146  2.89801  2.37887  2.77519  2.98518  4.58477  3.61503
          0.08402  4.06627  2.75758  0.61958  0.77255  0.48576  0.95510
    113   2.65218  4.35740  3.48939  2.95196  2.78488  3.59672  3.74983  2.83981  2.57583  2.52550  3.46065  3.33091  3.98351  3.18756  3.17756  2.86470  2.60835  2.62668  4.63633  2.07705    114 y - -
          2.68618  4.42225  2.77519  2.73123  3.46354  2.40513  3.72494  3.29354  2.67741  2.69355  4.24690  2.90347  2.73739  3.18146  2.89801  2.37887  2.77519  2.98518  4.58477  3.61503
          0.02732  4.00957  4.73192  0.61958  0.77255  0.45039  1.01440
    114   2.49499  5.09024  2.16505  2.09682  4.39916  3.10227  3.16200  3.86734  2.38906  3.38209  4.15236  2.82648  3.56602  2.72135  2.75526  2.42824  2.88772  3.46373  5.54631  4.14330    115 e - -
          2.68618  4.42225  2.77519  2.73123  3.46354  2.40513  3.72494  3.29354  2.67741  2.69355  4.24690  2.90347  2.73739  3.18146  2.89801  2.37887  2.77519  2.98518  4.58477  3.61503
          0.02580  4.06627  4.78862  0.61958  0.77255  0.48576  0.95510
    115   2.54683  4.85320  2.99735  2.43591  4.11747  3.42959  3.41294  3.14755  2.19494  3.11513  3.92390  2.95099  3.58877  2.57386  2.33322  2.28730  2.84993  3.20139  5.33167  4.00266    116 k - -
          2.68618  4.42225  2.77519  2.73123  3.46354  2.40513  3.72494  3.29354  2.67741  2.69355  4.24690  2.90347  2.73739  3.18146  2.89801  2.37887  2.77519  2.98518  4.58477  3.61503
          0.02580  4.06627  4.78862  0.61958  0.77255  0.48576  0.95510
    116   2.69177  4.20932  3.97479  3.41728  3.27270  3.77354  4.09425  2.21779  3.30621  2.26386  3.29330  3.69564  4.15324  3.58079  3.55077  3.07019  2.63786  1.54083  4.85243  2.73906    117 v - -
          2.68618  4.42225  2.77519  2.73123  3.46354  2.40513  3.72494  3.29354  2.67741  2.69355  4.24690  2.90347  2.73739  3.18146  2.89801  2.37887  2.77519  2.98518  4.58477  3.61503
          0.02580  4.06627  4.78862  0.61958  0.77255  0.48576  0.95510
    117   2.53245  4.41336  3.48318  2.91440  2.71518  3.59849  3.82729  2.55731  2.74636  2.47708  3.46205  3.32126  3.98513  3.14021  2.01167  2.86154  2.89434  2.61065  4.92853  3.64409    118 r - -
          2.68618  4.42225  2.77519  2.73123  3.46354  2.40513  3.72494  3.29354  2.67741  2.69355  4.24690  2.90347  2.73739  3.18146  2.89801  2.37887  2.77519  2.98518  4.58477  3.61503
          0.02580  4.06627  4.78862  0.61958  0.77255  0.48576  0.95510
    118   2.64994  5.10596  2.14640  2.03084  4.41997  3.35290  3.59656  3.89053  2.21961  3.39630  4.16231  2.72825  3.78492  2.61928  2.75612  2.53076  2.78719  3.28967  5.55204  4.14837    119 e - -
          2.68618  4.42225  2.77519  2.73123  3.46354  2.40513  3.72494  3.29354  2.67741  2.69355  4.24690  2.90347  2.73739  3.18146  2.89801  2.37887  2.77519  2.98518  4.58477  3.61503
          0.02580  4.06627  4.78862  0.61958  0.77255  0.48576  0.95510
    119   2.93765  5.10645  3.32112  2.70396  4.53875  3.60647  3.63151  3.90697  1.62014  3.38300  4.22673  3.14080  3.99111  2.76483  1.53126  2.58007  3.13059  3.56995  5.46601  4.25108    120 r - -
          2.68618  4.42225  2.77519  2.73123  3.46354  2.40513  3.72494  3.29354  2.67741  2.69355  4.24690  2.90347  2.73739  3.18146  2.89801  2.37887  2.77519  2.98518  4.58477  3.61503
          0.02580  4.06627  4.78862  0.61958  0.77255  0.48576  0.95510
    120   2.97459  4.37375  4.55931  4.06432  3.63847  4.19706  4.81923  1.68406  3.94547  2.23653  3.46793  4.28696  4.59139  4.24268  4.17134  3.57537  2.97434  1.00658  5.48779  4.27366    121 v - -
          2.68618  4.42225  2.77519  2.73123  3.46354  2.40513  3.72494  3.29354  2.67741  2.69355  4.24690  2.90347  2.73739  3.18146  2.89801  2.37887  2.77519  2.98518  4.58477  3.61503
          0.02580  4.06627  4.78862  0.61958  0.77255  0.48576  0.95510
    121   2.50977  4.98224  2.44231  2.12474  4.27794  3.37738  3.58276  3.72826  2.21238  3.10133  4.04036  2.86760  3.77975  2.70113  2.61973  2.42489  2.83612  3.09262  5.44561  4.06789    122 e - -
          2.68618  4.42225  2.77519  2.73123  3.46354  2.40513  3.72494  3.29354  2.67741  2.69355  4.24690  2.90347  2.73739  3.18146  2.89801  2.37887  2.77519  2.98518  4.58477  3.61503
          0.02580  4.06627  4.78862  0.61958  0.77255  0.48576  0.95510
    122   2.37049  4.52004  3.26648  2.68872  3.68978  3.51427  3.70821  3.07241  2.44471  2.38666  3.61198  3.14386  3.89478  2.56449  2.53540  2.75272  2.84620  2.81926  3.36493  3.78901    123 a - -
          2.68618  4.42225  2.77519  2.73123  3.46354  2.40513  3.72494  3.29354  2.67741  2.69355  4.24690  2.90347  2.73739  3.18146  2.89801  2.37887  2.77519  2.98518  4.58477  3.61503
          0.02580  4.06627  4.78862  0.61958  0.77255  0.48576  0.95510
    123   3.67761  4.97967  4.40036  4.15732  2.89157  3.95820  4.15941  3.71399  3.87772  3.07355  4.33809  4.26836  4.49293  4.25521  3.97054  3.87930  3.98876  3.60955  0.57107  2.88422    124 W - -
          2.68618  4.42225  2.77519  2.73123  3.46354  2.40513  3.72494  3.29354  2.67741  2.69355  4.24690  2.90347  2.73739  3.18146  2.89801  2.37887  2.77519  2.98518  4.58477  3.61503
          0.02580  4.06627  4.78862  0.61958  0.77255  0.48576  0.95510
    124   2.74722  4.87872  2.83717  2.55912  4.28152  3.34470  3.79525  3.80848  2.47852  3.37304  4.25194  3.03200  3.89761  1.38071  2.81458  2.43458  3.05503  3.44136  5.51014  4.16565    125 q - -
          2.68618  4.42225  2.77519  2.73123  3.46354  2.40513  3.72494  3.29354  2.67741  2.69355  4.24690  2.90347  2.73739  3.18146  2.89801  2.37887  2.77519  2.98518  4.58477  3.61503
          0.02580  4.06627  4.78862  0.61958  0.77255  0.48576  0.95510
    125   2.84281  5.38606  1.69722  1.76336  4.68420  3.28761  3.71083  4.18545  2.61684  3.67554  4.47903  2.74609  3.83785  2.42029  3.16551  2.45347  3.10609  3.75931  5.83118  4.36482    126 d - -
          2.68618  4.42225  2.77519  2.73123  3.46354  2.40513  3.72494  3.29354  2.67741  2.69355  4.24690  2.90347  2.73739  3.18146  2.89801  2.37887  2.77519  2.98518  4.58477  3.61503
          0.02580  4.06627  4.78862  0.61958  0.77255  0.48576  0.95510
    126   2.55371  4.27098  3.64617  3.06711  3.34275  3.64220  3.89386  2.37051  2.92708  2.09615  2.38489  3.43191  4.01076  3.12210  2.70018  2.90506  2.86212  2.47500  4.85494  3.64470    127 l - -
          2.68618  4.42225  2.77519  2.73123  3.46354  2.40513  3.72494  3.29354  2.67741  2.69355  4.24690  2.90347  2.73739  3.18146  2.89801  2.37887  2.77519  2.98518  4.58477  3.61503
          0.02580  4.06627  4.78862  0.61958  0.77255  0.48576  0.95510
    127   3.27824  4.61182  4.84201  4.29873  3.19929  4.54462  4.90662  1.86075  4.14916  0.94637  2.99930  4.56135  4.76314  4.31618  4.29982  3.90469  3.51444  1.92251  5.26931  4.16230    128 l - -
          2.68618  4.42225  2.77519  2.73123  3.46354  2.40513  3.72494  3.29354  2.67741  2.69355  4.24690  2.90347  2.73739  3.18146  2.89801  2.37887  2.77519  2.98518  4.58477  3.61503
          0.02580  4.06627  4.78862  0.61958  0.77255  0.48576  0.95510
    128   2.77643  4.85913  2.20169  2.56264  4.59464  1.06676  4.06133  4.11493  3.08476  3.72482  4.59978  3.05311  3.90043  3.28659  3.55449  2.82450  3.17088  3.65540  5.79949  4.51319    129 g - -
          2.68618  4.42225  2.77519  2.73123  3.46354  2.40513  3.72494  3.29354  2.67741  2.69355  4.24690  2.90347  2.73739  3.18146  2.89801  2.37887  2.77519  2.98518  4.58477  3.61503
          0.02580  4.06627  4.78862  0.61958  0.77255  0.48576  0.95510
    129   2.58875  3.40710  3.04129  2.33277  3.92466  3.08826  3.23234  3.32721  2.44613  2.95347  3.78397  2.98997  3.82368  2.50830  2.65860  2.64762  2.72998  2.81964  5.22030  3.90804    130 e - -
          2.68618  4.42225  2.77519  2.73123  3.46354  2.40513  3.72494  3.29354  2.67741  2.69355  4.24690  2.90347  2.73739  3.18146  2.89801  2.37887  2.77519  2.98518  4.58477  3.61503
          0.02580  4.06627  4.78862  0.61958  0.77255  0.48576  0.95510
    130   2.86170  5.08402  3.22765  2.61329  4.46323  3.57050  3.61045  3.84419  1.77528  3.33544  4.16249  3.07864  3.94490  2.43846  1.72690  2.85788  2.55564  3.50314  5.44644  4.19800    131 r - -
          2.68618  4.42225  2.77519  2.73123  3.46354  2.40513  3.72494  3.29354  2.67741  2.69355  4.24690  2.90347  2.73739  3.18146  2.89801  2.37887  2.77519  2.98518  4.58477  3.61503
          0.02580  4.06627  4.78862  0.61958  0.77255  0.48576  0.95510
    131   3.26765  4.57899  4.90309  4.35996  3.24017  4.57543  4.95394  1.56410  4.22034  1.08465  3.03468  4.60712  4.78773  4.37804  4.36185  3.93760  3.50327  1.88626  5.30455  4.19799    132 l - -
          2.68618  4.42225  2.77519  2.73123  3.46354  2.40513  3.72494  3.29354  2.67741  2.69355  4.24690  2.90347  2.73739  3.18146  2.89801  2.37887  2.77519  2.98518  4.58477  3.61503
          0.02580  4.06627  4.78862  0.61958  0.77255  0.48576  0.95510
    132   2.62826  4.36720  3.85003  3.31104  2.28337  3.78698  2.80566  2.84413  3.21972  2.11750  3.46736  3.57242  4.15008  3.46600  3.48299  3.06323  3.03625  2.65526  4.25045  1.98412    133 y - -
          2.68618  4.42225  2.77519  2.73123  3.46354  2.40513  3.72494  3.29354  2.67741  2.69355  4.24690  2.90347  2.73739  3.18146  2.89801  2.37887  2.77519  2.98518  4.58477  3.61503
          0.02580  4.06627  4.78862  0.61958  0.77255  0.48576  0.95510
    133   3.33465  4.65731  4.88992  4.33781  2.45406  4.56435  4.73553  2.03170  4.20721  0.90044  2.90003  4.56206  4.74708  4.28572  4.31304  3.91066  3.55412  2.33073  5.00163  3.77736    134 l - -
          2.68618  4.42225  2.77519  2.73123  3.46354  2.40513  3.72494  3.29354  2.67741  2.69355  4.24690  2.90347  2.73739  3.18146  2.89801  2.37887  2.77519  2.98518  4.58477  3.61503
          0.02580  4.06627  4.78862  0.61958  0.77255  0.48576  0.95510
    134   3.13232  5.27034  2.58700  0.77808  4.64291  3.40868  4.01800  4.13611  2.92403  3.72393  4.69398  3.06053  4.02386  3.23251  3.34969  3.09760  3.43952  3.80162  5.77782  4.50568    135 e - -
          2.68618  4.42225  2.77519  2.73123  3.46354  2.40513  3.72494  3.29354  2.67741  2.69355  4.24690  2.90347  2.73739  3.18146  2.89801  2.37887  2.77519  2.98518  4.58477  3.61503
          0.02580  4.06627  4.78862  0.61958  0.77255  0.48576  0.95510
    135   2.89613  4.89169  2.83436  2.74164  4.28697  3.32367  4.09505  4.04380  3.01765  3.66967  4.62702  0.85570  3.98692  3.37169  3.37587  2.95814  3.28656  3.64611  5.57079  4.22414    136 n - -
          2.68618  4.42225  2.77519  2.73123  3.46354  2.40513  3.72494  3.29354  2.67741  2.69355  4.24690  2.90347  2.73739  3.18146  2.89801  2.37887  2.77519  2.98518  4.58477  3.61503
          0.02580  4.06627  4.78862  0.61958  0.77255  0.48576  0.95510
    136   3.67460  4.92977  4.59349  4.28229  1.65271  4.40093  3.50188  3.38460  4.13235  2.71655  3.98814  4.07749  4.71995  4.13039  4.18869  3.77654  3.90093  3.30715  3.64848  0.88651    137 y - -
          2.68618  4.42225  2.77519  2.73123  3.46354  2.40513  3.72494  3.29354  2.67741  2.69355  4.24690  2.90347  2.73739  3.18146  2.89801  2.37887  2.77519  2.98518  4.58477  3.61503
          0.02580  4.06627  4.78862  0.61958  0.77255  0.48576  0.95510
    137   3.02908  4.74962  3.65790  3.52795  4.49963  3.42637  4.58600  4.09933  3.60272  3.70330  4.76415  3.81319  0.53499  3.98550  3.82275  3.20354  3.48668  3.72181  5.62879  4.62425    138 P - -
          2.68618  4.42225  2.77519  2.73123  3.46354  2.40513  3.72494  3.29354  2.67741  2.69355  4.24690  2.90347  2.73739  3.18146  2.89801  2.37887  2.77519  2.98518  4.58477  3.61503
          0.02580  4.06627  4.78862  0.61958  0.77255  0.48576  0.95510
    138   2.42094  4.34163  3.38653  3.21571  4.27540  3.06850  4.31796  3.82643  3.30275  3.53312  4.44562  3.40610  3.82421  3.63750  3.57970  0.83225  2.91638  3.31846  5.63307  4.36119    139 s - -
          2.68618  4.42225  2.77519  2.73123  3.46354  2.40513  3.72494  3.29354  2.67741  2.69355  4.24690  2.90347  2.73739  3.18146  2.89801  2.37887  2.77519  2.98518  4.58477  3.61503
          0.02580  4.06627  4.78862  0.61958  0.77255  0.48576  0.95510
    139   3.22000  4.54115  4.80501  4.31623  3.38110  4.50767  4.95681  1.02740  4.13517  1.69883  3.23225  4.55416  4.78900  4.40428  4.30854  3.90690  3.47680  1.80779  5.39127  4.17544    140 i - -
          2.68618  4.42225  2.77519  2.73123  3.46354  2.40513  3.72494  3.29354  2.67741  2.69355  4.24690  2.90347  2.73739  3.18146  2.89801  2.37887  2.77519  2.98518  4.58477  3.61503
          0.02580  4.06627  4.78862  0.61958  0.77255  0.48576  0.95510
    140   3.26367  4.61764  4.77859  4.21067  2.58354  4.46423  4.68050  2.27574  4.07958  1.15899  1.73067  4.45423  4.66496  4.17867  4.20050  3.79554  3.48118  2.41711  5.00745  3.85052    141 l - -
          2.68618  4.42225  2.77519  2.73123  3.46354  2.40513  3.72494  3.29354  2.67741  2.69355  4.24690  2.90347  2.73739  3.18146  2.89801  2.37887  2.77519  2.98518  4.58477  3.61503
          0.02580  4.06627  4.78862  0.61958  0.77255  0.48576  0.95510
    141   2.91742  5.45894  1.33397  1.83574  4.76289  3.26506  3.76902  4.26918  2.74650  3.77141  4.60351  2.73199  3.06228  2.92676  3.32439  2.81770  3.19840  3.84429  5.93451  4.44836    142 d - -
          2.68618  4.42225  2.77519  2.73123  3.46354  2.40513  3.72494  3.29354  2.67741  2.69355  4.24690  2.90347  2.73739  3.18146  2.89801  2.37887  2.77519  2.98518  4.58477  3.61503
          0.02580  4.06627  4.78862  0.61958  0.77255  0.48576  0.95510
    142   2.79876  5.04933  2.52754  2.11308  4.44595  1.59468  3.77755  3.89613  2.60598  3.46438  4.31188  2.88330  3.87301  2.56260  3.04059  2.78730  3.08781  3.52347  5.65546  4.28960    143 g - -
          2.68618  4.42225  2.77519  2.73123  3.46354  2.40513  3.72494  3.29354  2.67741  2.69355  4.24690  2.90347  2.73739  3.18146  2.89801  2.37887  2.77519  2.98518  4.58477  3.61503
          0.02580  4.06627  4.78862  0.61958  0.77255  0.48576  0.95510
    143   2.51596  4.89576  2.29784  2.35564  4.45881  1.80353  3.79551  3.91994  2.70538  3.48870  4.30233  2.51929  3.80816  2.95965  3.20769  2.37136  2.97287  3.48908  5.68951  4.30602    144 g - -
          2.68618  4.42225  2.77519  2.73123  3.46354  2.40513  3.72494  3.29354  2.67741  2.69355  4.24690  2.90347  2.73739  3.18146  2.89801  2.37887  2.77519  2.98518  4.58477  3.61503
          0.02580  4.06627  4.78862  0.61958  0.77255  0.48576  0.95510
    144   2.40401  4.29095  3.48968  2.91920  3.33723  3.56803  2.98063  2.78709  2.83608  2.42900  3.02852  3.31134  3.94530  3.15634  2.88201  2.81767  2.81905  2.56596  3.09581  3.11713    145 a - -
          2.68619  4.42226  2.77520  2.73124  3.46355  2.40513  3.72495  3.29355  2.67728  2.69356  4.24690  2.90347  2.73740  3.18147  2.89801  2.37888  2.77520  2.98519  4.58478  3.61504
          0.08597  2.60292  4.78862  0.43047  1.05040  0.48576  0.95510
    145   2.74509  5.17038  1.87285  1.80619  4.45980  3.32152  3.67386  3.92138  2.52842  2.97152  4.26243  2.80221  3.82139  2.81265  3.04299  2.44671  2.99806  3.53270  5.64339  4.22550    147 e - -
          2.68618  4.42225  2.77519  2.73123  3.46354  2.40513  3.72494  3.29354  2.67741  2.69355  4.24690  2.90347  2.73739  3.18146  2.89801  2.37887  2.77519  2.98518  4.58477  3.61503
          0.02580  4.06627  4.78862  0.61958  0.77255  0.48576  0.95510
    146   1.44794  4.60207  3.02767  2.69614  4.13324  3.27977  3.88144  3.50265  2.66609  3.15802  4.05491  3.11976  3.85734  2.23368  3.02152  2.68595  2.92846  3.15878  5.44815  4.15572    148 a - -
          2.68618  4.42225  2.77519  2.73123  3.46354  2.40513  3.72494  3.29354  2.67741  2.69355  4.24690  2.90347  2.73739  3.18146  2.89801  2.37887  2.77519  2.98518  4.58477  3.61503
          0.02580  4.06627  4.78862  0.61958  0.77255  0.48576  0.95510
    147   2.63287  4.45515  3.49210  3.11814  3.76301  3.40165  4.11930  2.49471  3.03028  2.70524  3.79354  3.44241  1.38079  3.42273  3.33586  2.83127  2.99838  2.73187  5.28434  4.00056    149 p - -
          2.68618  4.42225  2.77519  2.73123  3.46354  2.40513  3.72494  3.29354  2.67741  2.69355  4.24690  2.90347  2.73739  3.18146  2.89801  2.37887  2.77519  2.98518  4.58477  3.61503
          0.02580  4.06627  4.78862  0.61958  0.77255  0.48576  0.95510
    148   2.11244  4.95546  2.19083  2.27054  4.27271  3.35079  3.63813  3.71289  2.43899  3.27464  4.06992  2.87263  3.79881  2.77359  2.70194  2.54135  2.63428  3.34168  5.47615  4.10364    150 a - -
          2.68618  4.42225  2.77519  2.73123  3.46354  2.40513  3.72494  3.29354  2.67741  2.69355  4.24690  2.90347  2.73739  3.18146  2.89801  2.37887  2.77519  2.98518  4.58477  3.61503
          0.02580  4.06627  4.78862  0.61958  0.77255  0.48576  0.95510
    149   3.51511  4.86130  4.50503  4.26008  0.74088  4.15169  3.97795  3.01926  4.16328  2.34632  3.72306  4.24277  4.60876  4.27867  4.23490  3.77245  3.81778  3.02356  4.17656  2.52215    151 f - -
          2.68618  4.42225  2.77519  2.73123  3.46354  2.40513  3.72494  3.29354  2.67741  2.69355  4.24690  2.90347  2.73739  3.18146  2.89801  2.37887  2.77519  2.98518  4.58477  3.61503
          0.02580  4.06627  4.78862  0.61958  0.77255  0.48576  0.95510
    150   3.52145  4.83578  4.45835  4.08906  1.00563  4.30454  2.88616  3.38393  3.94525  2.78070  3.96215  3.97727  4.62491  4.00156  4.04731  3.64602  3.74110  3.25673  3.66420  1.67922    152 f - -
          2.68618  4.42225  2.77519  2.73123  3.46354  2.40513  3.72494  3.29354  2.67741  2.69355  4.24690  2.90347  2.73739  3.18146  2.89801  2.37887  2.77519  2.98518  4.58477  3.61503
          0.02580  4.06627  4.78862  0.61958  0.77255  0.48576  0.95510
    151   2.63512  5.11884  2.90218  1.78250  4.47039  3.45710  3.61365  3.89206  1.90938  3.38880  4.19095  2.94571  3.87274  2.73750  2.19789  2.75069  2.99449  3.51826  5.51763  4.19539    153 e - -
          2.68618  4.42225  2.77519  2.73123  3.46354  2.40513  3.72494  3.29354  2.67741  2.69355  4.24690  2.90347  2.73739  3.18146  2.89801  2.37887  2.77519  2.98518  4.58477  3.61503
          0.02580  4.06627  4.78862  0.61958  0.77255  0.48576  0.95510
    152   2.92046  5.11675  3.14709  2.35312  4.44339  3.57462  3.03641  3.87247  2.06687  3.36245  4.20644  3.08581  3.97149  2.77522  1.41304  2.91330  3.11614  3.54078  5.44940  4.19105    154 r - -
          2.68618  4.42225  2.77519  2.73123  3.46354  2.40513  3.72494  3.29354  2.67741  2.69355  4.24690  2.90347  2.73739  3.18146  2.89801  2.37887  2.77519  2.98518  4.58477  3.61503
          0.02580  4.06627  4.78862  0.61958  0.77255  0.48576  0.95510
    153   3.32114  4.63570  4.92525  4.35921  3.12519  4.60236  4.91265  1.75559  4.21802  0.97227  2.50877  4.61796  4.77520  4.32623  4.33613  3.95065  3.54207  2.19096  5.21546  4.15708    155 l - -
          2.68618  4.42225  2.77519  2.73123  3.46354  2.40513  3.72494  3.29354  2.67741  2.69355  4.24690  2.90347  2.73739  3.18146  2.89801  2.37887  2.77519  2.98518  4.58477  3.61503
          0.02580  4.06627  4.78862  0.61958  0.77255  0.48576  0.95510
    154   2.56265  3.45148  3.72616  3.15177  3.26297  3.60534  3.89491  2.51640  3.07096  2.19521  2.87193  3.46918  3.98414  3.34001  3.34614  2.40572  2.38256  2.38699  4.75083  3.21844    156 l - -
          2.68618  4.42225  2.77519  2.73123  3.46354  2.40513  3.72494  3.29354  2.67741  2.69355  4.24690  2.90347  2.73739  3.18146  2.89801  2.37887  2.77519  2.98518  4.58477  3.61503
          0.02580  4.06627  4.78862  0.61958  0.77255  0.48576  0.95510
    155   2.55835  5.11384  3.08435  2.31282  4.48434  3.52069  3.60136  3.88661  1.64799  3.37019  4.17982  3.01223  3.90673  2.60738  1.96891  2.79817  3.01954  3.52475  5.48085  4.19739    157 k - -
          2.68618  4.42225  2.77519  2.73123  3.46354  2.40513  3.72494  3.29354  2.67741  2.69355  4.24690  2.90347  2.73739  3.18146  2.89801  2.37887  2.77519  2.98518  4.58477  3.61503
          0.02580  4.06627  4.78862  0.61958  0.77255  0.48576  0.95510
    156   2.75733  5.25082  2.10689  1.70562  4.56843  3.33539  3.64754  4.04791  2.07490  3.53690  4.31974  2.79972  3.82085  2.77291  2.74590  2.69668  3.00194  3.63060  5.68050  4.26030    158 e - -
          2.68618  4.42225  2.77519  2.73123  3.46354  2.40513  3.72494  3.29354  2.67741  2.69355  4.24690  2.90347  2.73739  3.18146  2.89801  2.37887  2.77519  2.98518  4.58477  3.61503
          0.02580  4.06627  4.78862  0.61958  0.77255  0.48576  0.95510
    157   2.33529  3.01713  3.92769  3.52244  3.94503  3.12987  4.34027  3.02245  3.39225  2.95285  3.91402  3.56597  3.84177  3.70503  3.62936  2.57379  1.16807  2.69772  5.42129  4.22417    159 t - -
          2.68618  4.42225  2.77519  2.73123  3.46354  2.40513  3.72494  3.29354  2.67741  2.69355  4.24690  2.90347  2.73739  3.18146  2.89801  2.37887  2.77519  2.98518  4.58477  3.61503
          0.02580  4.06627  4.78862  0.61958  0.77255  0.48576  0.95510
    158   2.69933  4.77468  2.79125  2.26379  3.97612  1.71294  3.76300  3.48528  2.62960  3.11996  3.98655  2.99647  3.87717  2.97539  3.04827  2.75484  2.97402  3.17603  5.31519  3.20150    160 g - -
          2.68618  4.42225  2.77519  2.73123  3.46354  2.40513  3.72494  3.29354  2.67741  2.69355  4.24690  2.90347  2.73739  3.18146  2.89801  2.37887  2.77519  2.98518  4.58477  3.61503
          0.02580  4.06627  4.78862  0.61958  0.77255  0.48576  0.95510
    159   1.73696  2.20862  3.68463  3.20620  3.76722  3.18010  4.08981  3.08560  3.14033  2.84730  3.72838  2.82562  3.81253  3.43229  3.43931  2.43412  2.74208  2.60158  5.20063  3.99066    161 a - -
          2.68618  4.42225  2.77519  2.73123  3.46354  2.40513  3.72494  3.29354  2.67741  2.69355  4.24690  2.90347  2.73739  3.18146  2.89801  2.37887  2.77519  2.98518  4.58477  3.61503
          0.02580  4.06627  4.78862  0.61958  0.77255  0.48576  0.95510
    160   2.40983  4.43303  2.97688  2.76927  4.40140  1.37577  4.05470  3.84571  2.98138  3.48614  4.31099  2.60397  3.76623  3.27618  3.36812  2.39547  2.59498  3.33324  5.69665  4.41472    162 g - -
          2.68618  4.42225  2.77519  2.73123  3.46354  2.40513  3.72494  3.29354  2.67741  2.69355  4.24690  2.90347  2.73739  3.18146  2.89801  2.37887  2.77519  2.98518  4.58477  3.61503
          0.02580  4.06627  4.78862  0.61958  0.77255  0.48576  0.95510
    161   2.82937  4.39456  4.58157  4.04751  3.46840  4.27622  4.73948  1.82451  3.92829  1.65475  3.30213  4.29363  4.59977  4.18441  4.13769  3.62378  3.27617  1.20975  5.33491  4.15208    163 v - -
          2.68618  4.42225  2.77519  2.73123  3.46354  2.40513  3.72494  3.29354  2.67741  2.69355  4.24690  2.90347  2.73739  3.18146  2.89801  2.37887  2.77519  2.98518  4.58477  3.61503
          0.02580  4.06627  4.78862  0.61958  0.77255  0.48576  0.95510
    162   3.37918  4.78640  4.49991  4.14481  3.22037  4.22622  4.74012  2.43924  3.91072  0.66868  3.19023  4.40146  4.63092  4.23229  4.05337  3.82607  3.66610  2.52611  5.16560  3.93227    164 L - -
          2.68618  4.42225  2.77519  2.73123  3.46354  2.40513  3.72494  3.29354  2.67741  2.69355  4.24690  2.90347  2.73739  3.18146  2.89801  2.37887  2.77519  2.98518  4.58477  3.61503
          0.02580  4.06627  4.78862  0.61958  0.77255  0.48576  0.95510
    163   3.51511  4.86130  4.50503  4.26008  0.74088  4.15169  3.97795  3.01926  4.16328  2.34632  3.72306  4.24277  4.60876  4.27867  4.23490  3.77245  3.81778  3.02356  4.17656  2.52215    165 f - -
          2.68618  4.42225  2.77519  2.73123  3.46354  2.40513  3.72494  3.29354  2.67741  2.69355  4.24690  2.90347  2.73739  3.18146  2.89801  2.37887  2.77519  2.98518  4.58477  3.61503
          0.02580  4.06627  4.78862  0.61958  0.77255  0.48576  0.95510
    164   3.20932  5.35403  0.67539  2.47685  4.75979  3.36788  4.11739  4.39454  3.24058  3.96989  4.95636  3.04141  4.03472  3.35975  3.77999  3.15263  3.55345  4.01440  5.88951  4.60600    166 D - -
          2.68618  4.42225  2.77519  2.73123  3.46354  2.40513  3.72494  3.29354  2.67741  2.69355  4.24690  2.90347  2.73739  3.18146  2.89801  2.37887  2.77519  2.98518  4.58477  3.61503
          0.02580  4.06627  4.78862  0.61958  0.77255  0.48576  0.95510
    165   1.75786  4.30484  4.11898  3.61768  3.57858  3.79412  4.42416  1.59569  3.52346  2.32008  3.46261  3.86811  4.26838  3.81895  3.78759  3.15414  3.05777  1.86401  5.26732  4.05605    167 i - -
          2.68618  4.42225  2.77519  2.73123  3.46354  2.40513  3.72494  3.29354  2.67741  2.69355  4.24690  2.90347  2.73739  3.18146  2.89801  2.37887  2.77519  2.98518  4.58477  3.61503
          0.02580  4.06627  4.78862  0.61958  0.77255  0.48576  0.95510
    166   2.42094  4.34163  3.38653  3.21571  4.27540  3.06850  4.31796  3.82643  3.30275  3.53312  4.44562  3.40610  3.82421  3.63750  3.57970  0.83225  2.91638  3.31846  5.63307  4.36119    168 s - -
          2.68618  4.42225  2.77519  2.73123  3.46354  2.40513  3.72494  3.29354  2.67741  2.69355  4.24690  2.90347  2.73739  3.18146  2.89801  2.37887  2.77519  2.98518  4.58477  3.61503
          0.02580  4.06627  4.78862  0.61958  0.77255  0.48576  0.95510
    167   2.89613  4.89169  2.83436  2.74164  4.28697  3.32367  4.09505  4.04380  3.01765  3.66967  4.62702  0.85570  3.98692  3.37169  3.37587  2.95814  3.28656  3.64611  5.57079  4.22414    169 n - -
          2.68618  4.42225  2.77519  2.73123  3.46354  2.40513  3.72494  3.29354  2.67741  2.69355  4.24690  2.90347  2.73739  3.18146  2.89801  2.37887  2.77519  2.98518  4.58477  3.61503
          0.02580  4.06627  4.78862  0.61958  0.77255  0.48576  0.95510
    168   0.91593  4.18730  3.55385  3.33120  4.27578  2.99474  4.35850  3.53042  3.36630  3.36633  4.26617  3.42261  3.76331  3.67203  3.62794  2.30634  2.78200  3.06118  5.67839  4.45910    170 a - -
          2.68618  4.42225  2.77519  2.73123  3.46354  2.40513  3.72494  3.29354  2.67741  2.69355  4.24690  2.90347  2.73739  3.18146  2.89801  2.37887  2.77519  2.98518  4.58477  3.61503
          0.02580  4.06627  4.78862  0.61958  0.77255  0.48576  0.95510
    169   3.04516  4.41052  4.63220  4.10900  2.80903  4.28797  4.68204  1.86082  4.00025  1.99032  3.27585  4.32142  4.61040  4.21940  4.18749  3.64124  3.30150  1.07705  5.18116  3.90363    171 v - -
          2.68618  4.42225  2.77519  2.73123  3.46354  2.40513  3.72494  3.29354  2.67741  2.69355  4.24690  2.90347  2.73739  3.18146  2.89801  2.37887  2.77519  2.98518  4.58477  3.61503
          0.02580  4.06627  4.78862  0.61958  0.77255  0.48576  0.95510
    170   2.79931  1.88390  4.47063  3.94503  3.46019  3.92382  4.54284  1.71179  3.80568  2.20739  3.36745  4.09031  4.36706  4.05424  3.98580  3.29143  3.09486  1.74239  5.18267  3.97742    172 i - -
          2.68618  4.42225  2.77519  2.73123  3.46354  2.40513  3.72494  3.29354  2.67741  2.69355  4.24690  2.90347  2.73739  3.18146  2.89801  2.37887  2.77519  2.98518  4.58477  3.61503
          0.02580  4.06627  4.78862  0.61958  0.77255  0.48576  0.95510
    171   0.91154  4.18909  3.55512  3.33413  4.27315  2.99711  4.36086  3.52202  3.36846  3.36233  4.26581  3.42531  3.76573  3.67533  3.62908  2.32258  2.78487  3.05634  5.67782  4.45770    173 a - -
          2.68618  4.42225  2.77519  2.73123  3.46354  2.40513  3.72494  3.29354  2.67741  2.69355  4.24690  2.90347  2.73739  3.18146  2.89801  2.37887  2.77519  2.98518  4.58477  3.61503
          0.02580  4.06627  4.78862  0.61958  0.77255  0.48576  0.95510
    172   2.61278  4.97819  2.89161  2.21954  4.27605  3.39259  2.96491  3.72196  2.25741  3.25735  3.75632  2.63283  3.78832  2.37114  2.68536  2.43792  2.72312  3.34405  5.43423  4.06654    174 e - -
          2.68618  4.42225  2.77519  2.73123  3.46354  2.40513  3.72494  3.29354  2.67741  2.69355  4.24690  2.90347  2.73739  3.18146  2.89801  2.37887  2.77519  2.98518  4.58477  3.61503
          0.02580  4.06627  4.78862  0.61958  0.77255  0.48576  0.95510
    173   2.62675  4.69660  3.10022  2.36735  3.90799  3.46689  3.08298  3.30687  2.40975  2.39501  3.77887  2.91273  3.85400  2.83206  2.36925  2.69545  2.85309  2.75887  5.20041  3.90375    175 e - -
          2.68618  4.42225  2.77519  2.73123  3.46354  2.40513  3.72494  3.29354  2.67741  2.69355  4.24690  2.90347  2.73739  3.18146  2.89801  2.37887  2.77519  2.98518  4.58477  3.61503
          0.02580  4.06627  4.78862  0.61958  0.77255  0.48576  0.95510
    174   2.89613  4.89169  2.83436  2.74164  4.28697  3.32367  4.09505  4.04380  3.01765  3.66967  4.62702  0.85570  3.98692  3.37169  3.37587  2.95814  3.28656  3.64611  5.57079  4.22414    176 n - -
          2.68618  4.42225  2.77519  2.73123  3.46354  2.40513  3.72494  3.29354  2.67741  2.69355  4.24690  2.90347  2.73739  3.18146  2.89801  2.37887  2.77519  2.98518  4.58477  3.61503
          0.02580  4.06627  4.78862  0.61958  0.77255  0.48576  0.95510
    175   2.53763  1.96116  4.05996  3.55092  3.52457  3.49462  4.25250  2.18671  3.41871  2.45926  3.47961  3.70520  4.04631  3.70093  3.64473  2.87060  2.17487  2.21604  5.09115  3.88712    177 c - -
          2.68618  4.42225  2.77519  2.73123  3.46354  2.40513  3.72494  3.29354  2.67741  2.69355  4.24690  2.90347  2.73739  3.18146  2.89801  2.37887  2.77519  2.98518  4.58477  3.61503
          0.02580  4.06627  4.78862  0.61958  0.77255  0.48576  0.95510
    176   2.70595  4.71508  2.94058  2.74283  4.42573  1.15106  4.00779  3.88388  2.32877  3.50743  4.38529  3.16808  3.90582  3.22787  3.11822  2.79495  3.08587  3.46731  5.62816  4.38512    178 g - -
          2.68618  4.42225  2.77519  2.73123  3.46354  2.40513  3.72494  3.29354  2.67741  2.69355  4.24690  2.90347  2.73739  3.18146  2.89801  2.37887  2.77519  2.98518  4.58477  3.61503
          0.02580  4.06627  4.78862  0.61958  0.77255  0.48576  0.95510
    177   2.00875  4.38234  3.36761  2.82443  3.60753  3.48147  3.82536  2.86270  2.76269  2.41024  3.54065  3.24152  3.91068  2.79055  3.13227  2.75227  2.42242  2.35257  5.03832  3.79065    179 a - -
          2.68618  4.42225  2.77519  2.73123  3.46354  2.40513  3.72494  3.29354  2.67741  2.69355  4.24690  2.90347  2.73739  3.18146  2.89801  2.37887  2.77519  2.98518  4.58477  3.61503
          0.02580  4.06627  4.78862  0.61958  0.77255  0.48576  0.95510
    178   2.62137  4.78089  2.33624  2.44677  4.37770  3.21109  3.85606  3.83411  2.77471  3.44257  4.27759  2.94111  1.63205  3.04149  3.24475  2.35109  2.97058  3.41429  5.64710  4.28763    180 p - -
          2.68618  4.42225  2.77519  2.73123  3.46354  2.40513  3.72494  3.29354  2.67741  2.69355  4.24690  2.90347  2.73739  3.18146  2.89801  2.37887  2.77519  2.98518  4.58477  3.61503
          0.02580  4.06627  4.78862  0.61958  0.77255  0.48576  0.95510
    179   2.77140  4.23991  4.15989  3.58054  2.41866  3.88458  4.15801  2.19009  3.45630  1.54166  3.08651  3.82887  4.21978  3.68110  3.10159  3.17609  3.00119  2.14322  4.79540  3.59203    181 l - -
          2.68618  4.42225  2.77519  2.73123  3.46354  2.40513  3.72494  3.29354  2.67741  2.69355  4.24690  2.90347  2.73739  3.18146  2.89801  2.37887  2.77519  2.98518  4.58477  3.61503
          0.02580  4.06627  4.78862  0.61958  0.77255  0.48576  0.95510
    180   2.85978  5.36897  1.80357  1.46247  4.67784  3.28016  3.73718  4.15716  2.66798  3.67658  4.49608  2.75062  3.84760  2.88687  3.22165  2.77696  2.69868  3.74297  5.84783  4.38294    182 e - -
          2.68618  4.42225  2.77519  2.73123  3.46354  2.40513  3.72494  3.29354  2.67741  2.69355  4.24690  2.90347  2.73739  3.18146  2.89801  2.37887  2.77519  2.98518  4.58477  3.61503
          0.02580  4.06627  4.78862  0.61958  0.77255  0.48576  0.95510
    181   2.02735  4.76821  2.62465  2.28125  4.01728  3.40175  3.64274  3.41751  2.45794  2.82053  3.61127  2.95009  3.81263  2.80171  2.91772  2.45698  2.83386  3.10029  5.29529  3.96410    183 a - -
          2.68618  4.42225  2.77519  2.73123  3.46354  2.40513  3.72494  3.29354  2.67741  2.69355  4.24690  2.90347  2.73739  3.18146  2.89801  2.37887  2.77519  2.98518  4.58477  3.61503
          0.02580  4.06627  4.78862  0.61958  0.77255  0.48576  0.95510
    182   3.67761  4.97967  4.40036  4.15732  2.89157  3.95820  4.15941  3.71399  3.87772  3.07355  4.33809  4.26836  4.49293  4.25521  3.97054  3.87930  3.98876  3.60955  0.57107  2.88422    184 W - -
          2.68618  4.42225  2.77519  2.73123  3.46354  2.40513  3.72494  3.29354  2.67741  2.69355  4.24690  2.90347  2.73739  3.18146  2.89801  2.37887  2.77519  2.98518  4.58477  3.61503
          0.02580  4.06627  4.78862  0.61958  0.77255  0.48576  0.95510
    183   2.59124  4.90536  2.60917  2.26603  3.57158  3.39021  3.59023  3.61560  2.13643  2.90451  3.96706  2.71942  3.78517  2.71819  2.67651  2.50987  2.71005  3.25691  5.38267  4.02119    185 k - -
          2.68618  4.42225  2.77519  2.73123  3.46354  2.40513  3.72494  3.29354  2.67741  2.69355  4.24690  2.90347  2.73739  3.18146  2.89801  2.37887  2.77519  2.98518  4.58477  3.61503
          0.02580  4.06627  4.78862  0.61958  0.77255  0.48576  0.95510
    184   2.75446  5.26085  1.91027  2.11624  4.57088  2.76122  3.66101  4.05879  2.24920  3.55452  4.33768  2.33993  3.44042  2.78969  3.03232  2.69048  3.00609  3.63777  5.70947  4.27092    186 d - -
          2.68618  4.42225  2.77519  2.73123  3.46354  2.40513  3.72494  3.29354  2.67741  2.69355  4.24690  2.90347  2.73739  3.18146  2.89801  2.37887  2.77519  2.98518  4.58477  3.61503
          0.02580  4.06627  4.78862  0.61958  0.77255  0.48576  0.95510
    185   3.15899  4.44865  4.90540  4.37839  3.49334  4.54774  5.03001  1.37477  4.27051  1.72795  3.29016  4.59937  4.80353  4.48641  4.44367  3.91613  3.40697  1.25656  5.47673  4.30947    187 v - -
          2.68618  4.42225  2.77519  2.73123  3.46354  2.40513  3.72494  3.29354  2.67741  2.69355  4.24690  2.90347  2.73739  3.18146  2.89801  2.37887  2.77519  2.98518  4.58477  3.61503
          0.02580  4.06627  4.78862  0.61958  0.77255  0.48576  0.95510
    186   2.62151  4.32574  3.86146  2.89244  3.52259  3.84256  4.21934  1.41982  3.27003  2.34867  3.42617  3.70315  4.23266  3.59409  3.56246  3.15476  3.02851  1.88179  5.13640  3.91606    188 i - -
          2.68618  4.42225  2.77519  2.73123  3.46354  2.40513  3.72494  3.29354  2.67741  2.69355  4.24690  2.90347  2.73739  3.18146  2.89801  2.37887  2.77519  2.98518  4.58477  3.61503
          0.08597  4.06627  2.72969  0.61958  0.77255  0.48576  0.95510
    187   2.19353  4.98599  2.59578  2.08838  4.28153  3.35214  3.60190  3.72725  2.22245  3.27372  4.06346  2.84962  3.78470  2.73119  2.71108  2.35592  2.87085  3.35393  5.46303  4.08783    189 e - -
          2.68618  4.42225  2.77519  2.73123  3.46354  2.40513  3.72494  3.29354  2.67741  2.69355  4.24690  2.90347  2.73739  3.18146  2.89801  2.37887  2.77519  2.98518  4.58477  3.61503
          0.02737  4.00767  4.73002  0.61958  0.77255  0.54694  0.86445
    188   2.48595  4.93350  2.73783  2.16141  4.21503  3.36988  3.06020  3.65560  2.16694  3.08989  3.99861  2.86908  3.77796  2.71237  2.81907  2.36424  2.65307  3.29089  5.40653  4.04046    190 e - -
          2.68618  4.42225  2.77519  2.73123  3.46354  2.40513  3.72494  3.29354  2.67741  2.69355  4.24690  2.90347  2.73739  3.18146  2.89801  2.37887  2.77519  2.98518  4.58477  3.61503
          0.02737  4.00767  4.73002  0.61958  0.77255  0.44932  1.01628
    189   2.04661  3.35786  3.62483  3.08707  3.54604  3.36509  3.95826  2.84684  3.02221  2.61311  2.99277  3.38271  3.88364  3.31443  3.33888  2.42528  2.02844  2.58778  4.99984  3.78200    191 t - -
          2.68618  4.42225  2.77519  2.73123  3.46354  2.40513  3.72494  3.29354  2.67741  2.69355  4.24690  2.90347  2.73739  3.18146  2.89801  2.37887  2.77519  2.98518  4.58477  3.61503
          0.02580  4.06627  4.78862  0.61958  0.77255  0.48576  0.95510
    190   2.65352  4.96481  2.96276  2.40931  4.26608  3.42833  3.59269  3.69555  2.15754  2.92268  4.02942  2.59424  3.58979  2.38529  2.29198  2.45070  2.87777  3.33457  5.41263  4.07294    192 k - -
          2.68618  4.42225  2.77519  2.73123  3.46354  2.40513  3.72494  3.29354  2.67741  2.69355  4.24690  2.90347  2.73739  3.18146  2.89801  2.37887  2.77519  2.98518  4.58477  3.61503
          0.02580  4.06627  4.78862  0.61958  0.77255  0.48576  0.95510
    191   2.96683  5.00153  2.95646  2.67673  3.62467  3.52243  1.34748  3.76825  2.47043  3.27297  4.22242  3.13860  4.02532  2.75159  2.76132  2.98983  3.22450  3.47789  5.04048  3.53751    193 h - -
          2.68618  4.42225  2.77519  2.73123  3.46354  2.40513  3.72494  3.29354  2.67741  2.69355  4.24690  2.90347  2.73739  3.18146  2.89801  2.37887  2.77519  2.98518  4.58477  3.61503
          0.02580  4.06627  4.78862  0.61958  0.77255  0.48576  0.95510
    192   3.39504  4.71386  4.57851  4.15996  1.12085  4.31113  3.67939  2.93905  4.00469  2.00534  3.55804  4.08431  4.61223  4.05928  4.08928  3.65124  3.61776  2.90853  3.86889  1.94014    194 f - -
          2.68618  4.42225  2.77519  2.73123  3.46354  2.40513  3.72494  3.29354  2.67741  2.69355  4.24690  2.90347  2.73739  3.18146  2.89801  2.37887  2.77519  2.98518  4.58477  3.61503
          0.02580  4.06627  4.78862  0.61958  0.77255  0.48576  0.95510
    193   3.22964  5.00529  3.33621  3.11971  3.43746  3.62597  0.79184  3.96270  2.95825  3.43036  4.49176  3.51953  4.19121  3.48965  3.21020  3.29980  3.54133  3.69433  4.89898  3.38372    195 h - -
          2.68618  4.42225  2.77519  2.73123  3.46354  2.40513  3.72494  3.29354  2.67741  2.69355  4.24690  2.90347  2.73739  3.18146  2.89801  2.37887  2.77519  2.98518  4.58477  3.61503
          0.02580  4.06627  4.78862  0.61958  0.77255  0.48576  0.95510
    194   2.93594  4.33327  4.50498  3.98391  3.59203  4.16664  4.70718  1.52828  3.87882  2.24825  3.43709  4.21590  4.53940  4.15536  4.10396  3.52122  2.62074  1.21467  5.38109  4.17502    196 v - -
          2.68618  4.42225  2.77519  2.73123  3.46354  2.40513  3.72494  3.29354  2.67741  2.69355  4.24690  2.90347  2.73739  3.18146  2.89801  2.37887  2.77519  2.98518  4.58477  3.61503
          0.02580  4.06627  4.78862  0.61958  0.77255  0.48576  0.95510
    195   0.94173  4.20561  3.51563  3.29234  4.35656  2.42368  4.35307  3.68621  3.37268  3.45589  4.31943  3.40745  3.75741  3.65599  3.65094  2.47838  2.79064  3.16972  5.70873  4.52291    197 a - -
          2.68618  4.42225  2.77519  2.73123  3.46354  2.40513  3.72494  3.29354  2.67741  2.69355  4.24690  2.90347  2.73739  3.18146  2.89801  2.37887  2.77519  2.98518  4.58477  3.61503
          0.02580  4.06627  4.78862  0.61958  0.77255  0.48576  0.95510
    196   2.92386  4.67578  3.63699  3.56312  4.69373  0.48418  4.66759  4.34439  3.77051  3.97289  4.95316  3.80188  4.07287  4.07964  3.98146  3.10199  3.42018  3.83527  5.73364  4.80358    198 G - -
          2.68618  4.42225  2.77519  2.73123  3.46354  2.40513  3.72494  3.29354  2.67741  2.69355  4.24690  2.90347  2.73739  3.18146  2.89801  2.37887  2.77519  2.98518  4.58477  3.61503
          0.02580  4.06627  4.78862  0.61958  0.77255  0.48576  0.95510
    197   3.67782  4.93013  4.60013  4.28973  1.63676  4.40435  3.50074  3.38585  4.13942  2.71672  3.98848  4.08011  4.72228  4.13392  4.19333  3.77961  3.90369  3.30867  3.64628  0.89218    199 y - -
          2.68618  4.42225  2.77519  2.73123  3.46354  2.40513  3.72494  3.29354  2.67741  2.69355  4.24690  2.90347  2.73739  3.18146  2.89801  2.37887  2.77519  2.98518  4.58477  3.61503
          0.02580  4.06627  4.78862  0.61958  0.77255  0.48576  0.95510
    198   2.36593  4.96779  2.68048  2.19224  4.27295  2.94549  3.60581  3.72162  2.38646  3.26823  4.05091  2.56892  3.78546  2.73115  2.69193  2.45622  2.53539  3.34329  5.45807  4.08118    200 e - -
          2.68618  4.42225  2.77519  2.73123  3.46354  2.40513  3.72494  3.29354  2.67741  2.69355  4.24690  2.90347  2.73739  3.18146  2.89801  2.37887  2.77519  2.98518  4.58477  3.61503
          0.02580  4.06627  4.78862  0.61958  0.77255  0.48576  0.95510
    199   2.60495  4.91714  2.90769  2.23343  4.19420  3.21046  3.21648  3.62994  2.34577  2.82108  3.97987  2.68402  3.06241  2.57345  2.63960  2.60737  2.74460  3.27152  5.38976  4.03215    201 e - -
          2.68618  4.42225  2.77519  2.73123  3.46354  2.40513  3.72494  3.29354  2.67741  2.69355  4.24690  2.90347  2.73739  3.18146  2.89801  2.37887  2.77519  2.98518  4.58477  3.61503
          0.02580  4.06627  4.78862  0.61958  0.77255  0.48576  0.95510
    200   1.57054  4.19346  3.52471  3.17301  4.26772  2.99661  4.21507  3.62178  3.18540  3.34788  4.18184  3.33565  3.72751  3.48106  3.50675  1.46963  2.32374  3.11838  5.61987  4.40753    202 s - -
          2.68618  4.42225  2.77519  2.73123  3.46354  2.40513  3.72494  3.29354  2.67741  2.69355  4.24690  2.90347  2.73739  3.18146  2.89801  2.37887  2.77519  2.98518  4.58477  3.61503
          0.08436  4.06627  2.75270  0.61958  0.77255  0.48576  0.95510
    201   2.57034  4.12508  3.79264  3.21965  2.71798  3.62837  3.92981  2.18262  3.13354  2.16628  3.22606  3.51856  3.38017  3.39469  3.39320  2.64316  2.70910  2.15731  4.74596  3.53730    203 v - -
          2.68618  4.42225  2.77519  2.73123  3.46354  2.40513  3.72494  3.29354  2.67741  2.69355  4.24690  2.90347  2.73739  3.18146  2.89801  2.37887  2.77519  2.98518  4.58477  3.61503
          0.02733  4.00924  4.73159  0.61958  0.77255  0.45020  1.01473
    202   2.55402  4.30241  3.42323  2.86702  3.47565  3.26368  3.80913  2.55275  2.81693  2.05112  3.43651  3.11178  3.35272  3.12892  3.17299  2.47730  2.70777  2.51325  4.91450  3.67746    204 l - -
          2.68618  4.42225  2.77519  2.73123  3.46354  2.40513  3.72494  3.29354  2.67741  2.69355  4.24690  2.90347  2.73739  3.18146  2.89801  2.37887  2.77519  2.98518  4.58477  3.61503
          0.02580  4.06627  4.78862  0.61958  0.77255  0.48576  0.95510
    203   2.56781  5.11551  2.26534  2.05870  4.43293  3.35050  3.59779  3.90556  2.36977  3.40817  4.17313  2.82370  3.34787  2.34643  2.62198  2.51314  2.89038  3.49311  5.56141  4.15543    205 e - -
          2.68618  4.42225  2.77519  2.73123  3.46354  2.40513  3.72494  3.29354  2.67741  2.69355  4.24690  2.90347  2.73739  3.18146  2.89801  2.37887  2.77519  2.98518  4.58477  3.61503
          0.02580  4.06627  4.78862  0.61958  0.77255  0.48576  0.95510
    204   2.70970  4.93216  2.42425  2.37312  4.41161  3.25509  3.81292  3.89292  2.71295  3.47818  4.31493  2.24694  1.70643  2.99080  3.18817  2.72059  3.03008  3.48968  5.65874  4.27800    206 p - -
          2.68618  4.42225  2.77519  2.73123  3.46354  2.40513  3.72494  3.29354  2.67741  2.69355  4.24690  2.90347  2.73739  3.18146  2.89801  2.37887  2.77519  2.98518  4.58477  3.61503
          0.02580  4.06627  4.78862  0.61958  0.77255  0.48576  0.95510
    205   2.58926  4.88670  2.82417  2.37122  3.66590  3.39421  2.88211  3.58889  2.36372  3.15759  3.94963  2.69389  3.51625  2.54611  2.57744  2.43531  2.82040  3.23571  5.36541  3.76548    207 k - -
          2.68618  4.42225  2.77519  2.73123  3.46354  2.40513  3.72494  3.29354  2.67741  2.69355  4.24690  2.90347  2.73739  3.18146  2.89801  2.37887  2.77519  2.98518  4.58477  3.61503
          0.02580  4.06627  4.78862  0.61958  0.77255  0.48576  0.95510
    206   3.08559  4.41339  4.79620  4.23139  2.41456  4.35963  4.68900  1.62587  4.10880  1.49989  3.05385  4.41140  4.61465  4.24031  4.22179  3.69482  3.31667  1.67985  5.08956  3.92733    208 l - -
          2.68618  4.42225  2.77519  2.73123  3.46354  2.40513  3.72494  3.29354  2.67741  2.69355  4.24690  2.90347  2.73739  3.18146  2.89801  2.37887  2.77519  2.98518  4.58477  3.61503
          0.02580  4.06627  4.78862  0.61958  0.77255  0.48576  0.95510
    207   2.52707  4.17464  3.89746  3.32835  3.30962  3.72251  4.03945  2.00397  3.05644  1.88145  3.27522  3.62256  4.09677  3.49874  3.47438  2.77191  2.88227  1.95785  4.84907  3.64441    209 l - -
          2.68618  4.42225  2.77519  2.73123  3.46354  2.40513  3.72494  3.29354  2.67741  2.69355  4.24690  2.90347  2.73739  3.18146  2.89801  2.37887  2.77519  2.98518  4.58477  3.61503
          0.02580  4.06627  4.78862  0.61958  0.77255  0.48576  0.95510
    208   2.57357  4.18903  3.95806  3.38642  3.25258  3.76312  3.45462  2.11743  3.26958  1.83736  3.22526  3.67001  4.12653  3.53955  3.50877  3.04873  2.91044  1.78665  4.82652  3.61806    210 v - -
          2.68618  4.42225  2.77519  2.73123  3.46354  2.40513  3.72494  3.29354  2.67741  2.69355  4.24690  2.90347  2.73739  3.18146  2.89801  2.37887  2.77519  2.98518  4.58477  3.61503
          0.02580  4.06627  4.78862  0.61958  0.77255  0.48576  0.95510
    209   3.20932  5.35403  0.67539  2.47685  4.75979  3.36788  4.11739  4.39454  3.24058  3.96989  4.95636  3.04141  4.03472  3.35975  3.77999  3.15263  3.55345  4.01440  5.88951  4.60600    211 D - -
          2.68618  4.42225  2.77519  2.73123  3.46354  2.40513  3.72494  3.29354  2.67741  2.69355  4.24690  2.90347  2.73739  3.18146  2.89801  2.37887  2.77519  2.98518  4.58477  3.61503
          0.02580  4.06627  4.78862  0.61958  0.77255  0.48576  0.95510
    210   2.03165  4.20964  3.50080  3.14734  4.20620  3.02732  4.18758  3.53530  3.14941  3.27927  4.12684  3.33165  3.74458  3.45735  3.46921  1.86941  1.43901  3.06951  5.56932  4.35258    212 t - -
          2.68618  4.42225  2.77519  2.73123  3.46354  2.40513  3.72494  3.29354  2.67741  2.69355  4.24690  2.90347  2.73739  3.18146  2.89801  2.37887  2.77519  2.98518  4.58477  3.61503
          0.02580  4.06627  4.78862  0.61958  0.77255  0.48576  0.95510
    211   3.22964  5.00529  3.33621  3.11971  3.43746  3.62597  0.79184  3.96270  2.95825  3.43036  4.49176  3.51953  4.19121  3.48965  3.21020  3.29980  3.54133  3.69433  4.89898  3.38372    213 h - -
          2.68618  4.42225  2.77519  2.73123  3.46354  2.40513  3.72494  3.29354  2.67741  2.69355  4.24690  2.90347  2.73739  3.18146  2.89801  2.37887  2.77519  2.98518  4.58477  3.61503
          0.02580  4.06627  4.78862  0.61958  0.77255  0.48576  0.95510
    212   2.08442  4.87051  1.76085  2.37309  4.44288  3.22390  3.80022  3.88233  2.70612  3.47467  4.29120  2.88894  3.80661  2.96434  3.20529  2.06694  2.96183  3.45588  5.67945  4.29767    214 d - -
          2.68618  4.42225  2.77519  2.73123  3.46354  2.40513  3.72494  3.29354  2.67741  2.69355  4.24690  2.90347  2.73739  3.18146  2.89801  2.37887  2.77519  2.98518  4.58477  3.61503
          0.02580  4.06627  4.78862  0.61958  0.77255  0.48576  0.95510
    213   2.67909  5.11593  2.51125  1.96012  4.43785  3.37262  3.60171  3.89971  2.33193  3.40193  4.17555  2.84837  3.80368  2.37072  2.23566  2.64321  2.77267  3.49666  5.55078  4.16286    215 e - -
          2.68618  4.42225  2.77519  2.73123  3.46354  2.40513  3.72494  3.29354  2.67741  2.69355  4.24690  2.90347  2.73739  3.18146  2.89801  2.37887  2.77519  2.98518  4.58477  3.61503
          0.02580  4.06627  4.78862  0.61958  0.77255  0.48576  0.95510
    214   2.24563  3.85476  2.82573  2.09497  4.08089  3.40218  3.61198  3.50192  2.39624  3.09341  3.89977  2.92800  3.79907  2.56828  2.64629  2.61387  2.82295  3.05844  5.32412  3.98211    216 e - -
          2.68618  4.42225  2.77519  2.73123  3.46354  2.40513  3.72494  3.29354  2.67741  2.69355  4.24690  2.90347  2.73739  3.18146  2.89801  2.37887  2.77519  2.98518  4.58477  3.61503
          0.02580  4.06627  4.78862  0.61958  0.77255  0.48576  0.95510
    215   3.27868  4.59288  4.91509  4.34799  3.14219  4.56450  4.88680  1.60504  4.21191  1.12446  2.33937  4.59120  4.75080  4.32050  4.32649  3.91030  3.50126  2.14568  5.20571  4.14107    217 l - -
          2.68618  4.42225  2.77519  2.73123  3.46354  2.40513  3.72494  3.29354  2.67741  2.69355  4.24690  2.90347  2.73739  3.18146  2.89801  2.37887  2.77519  2.98518  4.58477  3.61503
          0.02580  4.06627  4.78862  0.61958  0.77255  0.48576  0.95510
    216   1.80880  4.57872  2.92659  2.32887  4.19751  3.21662  3.86226  3.58642  2.73187  3.24095  4.07840  3.04739  3.80282  3.05680  3.15203  1.75287  2.86694  3.19634  5.49472  4.19076    218 s - -
          2.68618  4.42225  2.77519  2.73123  3.46354  2.40513  3.72494  3.29354  2.67741  2.69355  4.24690  2.90347  2.73739  3.18146  2.89801  2.37887  2.77519  2.98518  4.58477  3.61503
          0.02580  4.06627  4.78862  0.61958  0.77255  0.48576  0.95510
    217   2.54802  5.09282  2.47381  1.88089  4.41108  3.33287  3.63512  3.87645  2.44901  3.40223  4.18430  2.56791  2.84808  2.76202  2.95234  2.43088  2.79704  3.47760  5.57693  4.17275    219 e - -
          2.68618  4.42225  2.77519  2.73123  3.46354  2.40513  3.72494  3.29354  2.67741  2.69355  4.24690  2.90347  2.73739  3.18146  2.89801  2.37887  2.77519  2.98518  4.58477  3.61503
          0.02580  4.06627  4.78862  0.61958  0.77255  0.48576  0.95510
    218   2.38635  5.02792  2.10832  2.10116  4.31688  3.35644  3.62117  3.76539  2.35466  2.94933  4.10016  2.84691  3.27136  2.75007  2.91144  2.63274  2.89304  3.38833  5.50229  4.11562    220 e - -
          2.68618  4.42225  2.77519  2.73123  3.46354  2.40513  3.72494  3.29354  2.67741  2.69355  4.24690  2.90347  2.73739  3.18146  2.89801  2.37887  2.77519  2.98518  4.58477  3.61503
          0.02580  4.06627  4.78862  0.61958  0.77255  0.48576  0.95510
    219   2.36147  4.22785  3.58467  3.17048  3.95647  3.15516  4.14266  3.12578  3.10987  2.98779  3.89989  3.38486  3.81919  3.43948  3.41885  2.24915  1.39069  2.41531  5.38536  4.15815    221 t - -
          2.68618  4.42225  2.77519  2.73123  3.46354  2.40513  3.72494  3.29354  2.67741  2.69355  4.24690  2.90347  2.73739  3.18146  2.89801  2.37887  2.77519  2.98518  4.58477  3.61503
          0.02580  4.06627  4.78862  0.61958  0.77255  0.48576  0.95510
    220   2.67636  4.34957  3.60073  2.73452  3.39283  3.66408  3.90407  2.56681  2.87326  1.58767  3.06255  3.41859  4.03181  3.24015  2.97895  2.92874  2.90561  2.50501  4.92339  3.70717    222 l - -
          2.68618  4.42225  2.77519  2.73123  3.46354  2.40513  3.72494  3.29354  2.67741  2.69355  4.24690  2.90347  2.73739  3.18146  2.89801  2.37887  2.77519  2.98518  4.58477  3.61503
          0.02580  4.06627  4.78862  0.61958  0.77255  0.48576  0.95510
    221   2.16672  4.89125  2.52220  2.24866  4.16114  3.24096  3.61584  3.18273  2.26078  3.16898  3.96877  2.89640  3.79641  2.75367  2.88347  2.44221  2.84560  3.24221  5.38682  4.02914    223 a - -
          2.68618  4.42225  2.77519  2.73123  3.46354  2.40513  3.72494  3.29354  2.67741  2.69355  4.24690  2.90347  2.73739  3.18146  2.89801  2.37887  2.77519  2.98518  4.58477  3.61503
          0.02580  4.06627  4.78862  0.61958  0.77255  0.48576  0.95510
    222   2.82890  4.57032  4.27536  3.83505  1.22354  4.06967  3.68093  2.93263  3.71485  2.43446  3.59161  3.88922  4.42866  3.85822  3.86876  3.40283  3.38734  2.81723  3.95598  1.92823    224 f - -
          2.68618  4.42225  2.77519  2.73123  3.46354  2.40513  3.72494  3.29354  2.67741  2.69355  4.24690  2.90347  2.73739  3.18146  2.89801  2.37887  2.77519  2.98518  4.58477  3.61503
          0.02580  4.06627  4.78862  0.61958  0.77255  0.48576  0.95510
    223   3.33714  4.65811  4.89753  4.34443  2.56743  4.57602  4.77047  1.98271  4.21492  0.89204  2.90056  4.57641  4.75598  4.29645  4.32347  3.92342  3.55704  2.30561  5.03984  3.83895    225 l - -
          2.68618  4.42225  2.77519  2.73123  3.46354  2.40513  3.72494  3.29354  2.67741  2.69355  4.24690  2.90347  2.73739  3.18146  2.89801  2.37887  2.77519  2.98518  4.58477  3.61503
          0.02580  4.06627  4.78862  0.61958  0.77255  0.48576  0.95510
    224   2.53772  5.09472  2.53592  2.13265  4.41314  3.36155  3.59145  3.88066  2.34487  3.38540  4.15127  2.60750  3.78644  2.32267  2.41156  2.45733  2.88159  3.47278  5.53862  4.14160    226 e - -
          2.68618  4.42225  2.77519  2.73123  3.46354  2.40513  3.72494  3.29354  2.67741  2.69355  4.24690  2.90347  2.73739  3.18146  2.89801  2.37887  2.77519  2.98518  4.58477  3.61503
          0.02580  4.06627  4.78862  0.61958  0.77255  0.48576  0.95510
    225   2.62771  4.99898  2.77018  2.20994  4.30214  3.09699  3.58720  3.74901  2.18045  3.09401  4.05934  2.79141  3.79365  2.70656  2.24597  2.36681  2.85806  3.36866  5.45368  4.08480    227 k - -
          2.68618  4.42225  2.77519  2.73123  3.46354  2.40513  3.72494  3.29354  2.67741  2.69355  4.24690  2.90347  2.73739  3.18146  2.89801  2.37887  2.77519  2.98518  4.58477  3.61503
          0.02580  4.06627  4.78862  0.61958  0.77255  0.48576  0.95510
    226   2.57337  3.65971  3.98401  3.39941  2.90122  3.66886  3.96434  2.39079  3.28559  2.07432  2.68167  3.62823  4.03632  3.51393  2.92937  2.95225  2.80520  2.15389  4.66518  2.84961    228 l - -
          2.68618  4.42225  2.77519  2.73123  3.46354  2.40513  3.72494  3.29354  2.67741  2.69355  4.24690  2.90347  2.73739  3.18146  2.89801  2.37887  2.77519  2.98518  4.58477  3.61503
          0.02580  4.06627  4.78862  0.61958  0.77255  0.48576  0.95510
    227   2.39545  4.80446  3.00821  2.54369  4.27800  2.72898  3.70459  3.69431  2.36602  3.26537  4.08460  2.67687  3.84378  2.85699  1.77806  2.68204  2.91776  3.32153  5.45191  4.15029    229 r - -
          2.68618  4.42225  2.77519  2.73123  3.46354  2.40513  3.72494  3.29354  2.67741  2.69355  4.24690  2.90347  2.73739  3.18146  2.89801  2.37887  2.77519  2.98518  4.58477  3.61503
          0.02580  4.06627  4.78862  0.61958  0.77255  0.48576  0.95510
    228   2.43728  4.92509  2.59052  2.30158  4.20991  3.14566  3.40520  3.65200  2.37035  3.20910  3.76034  2.67128  3.52103  2.72029  2.85009  2.40327  2.47972  3.28539  5.40840  4.04013    230 e - -
          2.68618  4.42225  2.77519  2.73123  3.46354  2.40513  3.72494  3.29354  2.67741  2.69355  4.24690  2.90347  2.73739  3.18146  2.89801  2.37887  2.77519  2.98518  4.58477  3.61503
          0.08436  4.06627  2.75270  0.61958  0.77255  0.48576  0.95510
    229   2.41370  4.54406  2.99371  2.39974  3.73122  3.44903  3.67509  2.98438  2.54501  2.32046  3.63468  3.05275  3.83888  2.79999  2.88100  2.51983  2.79998  2.67438  5.08955  3.80488    231 l - -
          2.68618  4.42225  2.77519  2.73123  3.46354  2.40513  3.72494  3.29354  2.67741  2.69355  4.24690  2.90347  2.73739  3.18146  2.89801  2.37887  2.77519  2.98518  4.58477  3.61503
          0.02733  4.00924  4.73159  0.61958  0.77255  0.54539  0.86658
    230   2.73712  4.28995  3.96212  3.44819  1.69337  3.73095  3.94565  2.55929  3.34024  2.12653  3.32914  3.67782  4.14917  3.59280  3.57336  2.65071  3.00452  2.28329  4.53132  3.07640    232 f - -
          2.68618  4.42225  2.77519  2.73123  3.46354  2.40513  3.72494  3.29354  2.67741  2.69355  4.24690  2.90347  2.73739  3.18146  2.89801  2.37887  2.77519  2.98518  4.58477  3.61503
          0.02733  4.00924  4.73159  0.61958  0.77255  0.45020  1.01473
    231   2.34652  4.85163  2.04801  2.38741  3.46328  3.38024  3.64577  3.52590  2.29373  3.13442  3.95153  2.91475  3.81072  2.79632  2.93141  2.64079  2.72648  3.19269  5.37232  4.02141    233 d - -
          2.68618  4.42225  2.77519  2.73123  3.46354  2.40513  3.72494  3.29354  2.67741  2.69355  4.24690  2.90347  2.73739  3.18146  2.89801  2.37887  2.77519  2.98518  4.58477  3.61503
          0.02580  4.06627  4.78862  0.61958  0.77255  0.48576  0.95510
    232   2.62956  4.97673  2.54302  2.36067  4.27939  3.24963  3.59381  3.71971  1.90409  3.08588  4.04505  2.89222  3.79892  2.71673  2.56491  2.62091  2.50845  3.34661  5.44011  4.07805    234 k - -
          2.68618  4.42225  2.77519  2.73123  3.46354  2.40513  3.72494  3.29354  2.67741  2.69355  4.24690  2.90347  2.73739  3.18146  2.89801  2.37887  2.77519  2.98518  4.58477  3.61503
          0.02580  4.06627  4.78862  0.61958  0.77255  0.48576  0.95510
    233   2.67885  4.92019  2.63938  2.16606  4.34105  3.29699  3.73880  3.78403  2.57867  3.36166  4.18305  2.56208  2.00130  2.89998  3.04047  2.33179  2.96734  3.40311  5.56944  4.20592    235 p - -
          2.68618  4.42225  2.77519  2.73123  3.46354  2.40513  3.72494  3.29354  2.67741  2.69355  4.24690  2.90347  2.73739  3.18146  2.89801  2.37887  2.77519  2.98518  4.58477  3.61503
          0.02580  4.06627  4.78862  0.61958  0.77255  0.48576  0.95510
    234   2.60639  4.80885  2.67793  2.35265  4.04783  2.47975  3.45407  3.09714  2.44196  2.80148  3.88761  2.62214  3.81029  2.78613  2.90550  2.63617  2.84130  3.14336  5.31368  3.97488    236 e - -
          2.68618  4.42225  2.77519  2.73123  3.46354  2.40513  3.72494  3.29354  2.67741  2.69355  4.24690  2.90347  2.73739  3.18146  2.89801  2.37887  2.77519  2.98518  4.58477  3.61503
          0.02580  4.06627  4.78862  0.61958  0.77255  0.48576  0.95510
    235   1.42428  4.32108  3.37636  2.94110  4.04214  3.16101  3.99446  3.38975  2.87518  3.09821  3.95292  3.24715  3.78930  3.23854  2.93351  2.42137  2.17387  3.00512  5.39426  4.15395    237 a - -
          2.68618  4.42225  2.77519  2.73123  3.46354  2.40513  3.72494  3.29354  2.67741  2.69355  4.24690  2.90347  2.73739  3.18146  2.89801  2.37887  2.77519  2.98518  4.58477  3.61503
          0.02580  4.06627  4.78862  0.61958  0.77255  0.48576  0.95510
    236   2.32184  4.23795  3.46284  3.18080  4.19751  3.04761  4.22732  3.49453  3.17161  3.28269  4.16963  3.35903  3.77676  3.51455  3.46165  2.16154  1.15708  3.05431  5.58238  4.34876    238 t - -
          2.68618  4.42225  2.77519  2.73123  3.46354  2.40513  3.72494  3.29354  2.67741  2.69355  4.24690  2.90347  2.73739  3.18146  2.89801  2.37887  2.77519  2.98518  4.58477  3.61503
          0.02580  4.06627  4.78862  0.61958  0.77255  0.48576  0.95510
    237   3.22611  4.54492  4.86842  4.30589  3.19197  4.51656  4.85834  1.39846  4.16910  1.37982  2.25077  4.54251  4.72635  4.30632  4.29710  3.86169  3.45358  2.05116  5.21966  4.13070    239 l - -
          2.68618  4.42225  2.77519  2.73123  3.46354  2.40513  3.72494  3.29354  2.67741  2.69355  4.24690  2.90347  2.73739  3.18146  2.89801  2.37887  2.77519  2.98518  4.58477  3.61503
          0.02580  4.06627  4.78862  0.61958  0.77255  0.48576  0.95510
    238   2.30903  4.23587  3.45227  3.14824  4.21053  3.03930  4.20329  3.54026  3.14909  3.29772  4.16599  3.33764  3.76329  3.48038  3.45345  1.91089  1.28029  3.08320  5.58205  4.35066    240 t - -
          2.68618  4.42225  2.77519  2.73123  3.46354  2.40513  3.72494  3.29354  2.67741  2.69355  4.24690  2.90347  2.73739  3.18146  2.89801  2.37887  2.77519  2.98518  4.58477  3.61503
          0.02580  4.06627  4.78862  0.61958  0.77255  0.48576  0.95510
    239   2.97330  4.50656  4.02004  3.57109  2.62820  3.89239  3.84443  2.72638  3.41970  2.41408  3.55938  3.76593  4.30652  3.70010  3.63931  3.24500  3.23960  2.03741  4.28190  1.37946    241 y - -
          2.68618  4.42225  2.77519  2.73123  3.46354  2.40513  3.72494  3.29354  2.67741  2.69355  4.24690  2.90347  2.73739  3.18146  2.89801  2.37887  2.77519  2.98518  4.58477  3.61503
          0.02580  4.06627  4.78862  0.61958  0.77255  0.48576  0.95510
    240   3.13232  5.27034  2.58700  0.77808  4.64291  3.40868  4.01800  4.13611  2.92403  3.72393  4.69398  3.06053  4.02386  3.23251  3.34969  3.09760  3.43952  3.80162  5.77782  4.50568    242 e - -
          2.68618  4.42225  2.77519  2.73123  3.46354  2.40513  3.72494  3.29354  2.67741  2.69355  4.24690  2.90347  2.73739  3.18146  2.89801  2.37887  2.77519  2.98518  4.58477  3.61503
          0.02580  4.06627  4.78862  0.61958  0.77255  0.48576  0.95510
    241   3.23617  5.05350  3.74776  3.22352  4.45783  3.68148  3.98242  4.01658  2.33963  3.49742  4.49614  3.56653  4.17789  3.19627  0.71903  3.31322  3.49100  3.73304  5.46422  4.34699    243 r - -
          2.68618  4.42225  2.77519  2.73123  3.46354  2.40513  3.72494  3.29354  2.67741  2.69355  4.24690  2.90347  2.73739  3.18146  2.89801  2.37887  2.77519  2.98518  4.58477  3.61503
          0.02580  4.06627  4.78862  0.61958  0.77255  0.48576  0.95510
    242   3.20932  5.35403  0.67539  2.47685  4.75979  3.36788  4.11739  4.39454  3.24058  3.96989  4.95636  3.04141  4.03472  3.35975  3.77999  3.15263  3.55345  4.01440  5.88951  4.60600    244 D - -
          2.68618  4.42225  2.77519  2.73123  3.46354  2.40513  3.72494  3.29354  2.67741  2.69355  4.24690  2.90347  2.73739  3.18146  2.89801  2.37887  2.77519  2.98518  4.58477  3.61503
          0.02580  4.06627  4.78862  0.61958  0.77255  0.48576  0.95510
    243   2.62410  4.85443  2.21303  2.23162  3.34144  2.60212  3.64133  3.33097  2.46426  3.12283  3.93994  2.91058  3.81140  2.79405  2.93887  2.64365  2.86354  3.19006  5.35747  4.00427    245 d - -
          2.68618  4.42225  2.77519  2.73123  3.46354  2.40513  3.72494  3.29354  2.67741  2.69355  4.24690  2.90347  2.73739  3.18146  2.89801  2.37887  2.77519  2.98518  4.58477  3.61503
          0.02580  4.06627  4.78862  0.61958  0.77255  0.48576  0.95510
    244   2.75771  5.21578  2.32148  2.10735  4.52232  3.33692  3.65616  3.99514  2.45641  3.50076  4.29228  1.80701  3.82520  2.67651  2.59673  2.70375  3.00365  3.59187  5.65773  4.24520    246 n - -
          2.68618  4.42225  2.77519  2.73123  3.46354  2.40513  3.72494  3.29354  2.67741  2.69355  4.24690  2.90347  2.73739  3.18146  2.89801  2.37887  2.77519  2.98518  4.58477  3.61503
          0.02580  4.06627  4.78862  0.61958  0.77255  0.48576  0.95510
    245   3.17697  4.51234  4.76403  4.22787  1.80197  4.38533  4.50546  1.55450  4.09222  1.62205  3.05764  4.38620  4.63866  4.21259  4.20544  3.72714  3.40769  2.16507  4.82389  3.45986    247 i - -
          2.68618  4.42225  2.77519  2.73123  3.46354  2.40513  3.72494  3.29354  2.67741  2.69355  4.24690  2.90347  2.73739  3.18146  2.89801  2.37887  2.77519  2.98518  4.58477  3.61503
          0.02580  4.06627  4.78862  0.61958  0.77255  0.48576  0.95510
    246   2.80757  5.23197  1.54584  1.86224  4.52185  3.30466  3.72228  3.94569  2.62425  3.52384  4.35209  2.78908  3.84418  2.87272  3.15488  2.75176  3.07273  2.98002  5.72641  4.29323    248 d - -
          2.68618  4.42225  2.77519  2.73123  3.46354  2.40513  3.72494  3.29354  2.67741  2.69355  4.24690  2.90347  2.73739  3.18146  2.89801  2.37887  2.77519  2.98518  4.58477  3.61503
          0.02580  4.06627  4.78862  0.61958  0.77255  0.48576  0.95510
    247   2.64065  4.32576  3.53431  2.49557  2.93241  3.61873  3.80698  2.75672  2.91922  2.27042  3.39873  3.36293  3.99446  3.21966  3.25411  2.87424  2.87234  2.36584  4.72011  2.30331    249 l - -
          2.68618  4.42225  2.77519  2.73123  3.46354  2.40513  3.72494  3.29354  2.67741  2.69355  4.24690  2.90347  2.73739  3.18146  2.89801  2.37887  2.77519  2.98518  4.58477  3.61503
          0.02580  4.06627  4.78862  0.61958  0.77255  0.48576  0.95510
    248   2.53403  5.12416  1.99323  2.00376  4.42541  2.93199  3.42252  3.89312  2.46053  3.25420  4.20158  2.81317  3.80167  2.76636  2.96855  2.43576  2.93872  3.49614  5.59190  4.18254    250 d - -
          2.68618  4.42225  2.77519  2.73123  3.46354  2.40513  3.72494  3.29354  2.67741  2.69355  4.24690  2.90347  2.73739  3.18146  2.89801  2.37887  2.77519  2.98518  4.58477  3.61503
          0.02580  4.06627  4.78862  0.61958  0.77255  0.48576  0.95510
    249   2.53494  4.97670  2.15309  2.21730  4.26508  3.36403  3.62289  3.70696  2.41690  2.93110  4.05852  2.86675  3.79855  2.75550  2.75584  2.20630  2.87997  3.33967  5.46439  4.08953    251 d - -
          2.68618  4.42225  2.77519  2.73123  3.46354  2.40513  3.72494  3.29354  2.67741  2.69355  4.24690  2.90347  2.73739  3.18146  2.89801  2.37887  2.77519  2.98518  4.58477  3.61503
          0.02580  4.06627  4.78862  0.61958  0.77255  0.48576  0.95510
    250   2.87456  4.29806  4.36669  3.80800  3.01909  3.99940  4.21320  1.42286  3.62536  1.97116  3.16549  3.98867  4.33915  3.85926  3.78405  3.31906  3.11337  2.11488  2.92940  3.38569    252 i - -
          2.68618  4.42225  2.77519  2.73123  3.46354  2.40513  3.72494  3.29354  2.67741  2.69355  4.24690  2.90347  2.73739  3.18146  2.89801  2.37887  2.77519  2.98518  4.58477  3.61503
          0.02580  4.06627  4.78862  0.61958  0.77255  0.48576  0.95510
    251   2.10840  4.21188  3.95854  3.42510  3.48305  3.67645  4.19305  1.88291  3.34016  2.40969  3.42076  3.69053  4.12905  3.61978  3.60645  2.70632  2.92665  1.67344  5.05016  3.83890    253 v - -
          2.68618  4.42225  2.77519  2.73123  3.46354  2.40513  3.72494  3.29354  2.67741  2.69355  4.24690  2.90347  2.73739  3.18146  2.89801  2.37887  2.77519  2.98518  4.58477  3.61503
          0.02580  4.06627  4.78862  0.61958  0.77255  0.48576  0.95510
    252   2.26028  4.51315  3.17696  2.44972  3.69618  3.32090  3.70370  2.85879  2.59110  2.55469  3.61001  2.82479  3.86066  2.92976  2.87258  2.63171  2.80918  2.49259  5.06886  3.79259    254 a - -
          2.68618  4.42225  2.77519  2.73123  3.46354  2.40513  3.72494  3.29354  2.67741  2.69355  4.24690  2.90347  2.73739  3.18146  2.89801  2.37887  2.77519  2.98518  4.58477  3.61503
          0.02580  4.06627  4.78862  0.61958  0.77255  0.48576  0.95510
    253   3.20932  5.35403  0.67539  2.47685  4.75979  3.36788  4.11739  4.39454  3.24058  3.96989  4.95636  3.04141  4.03472  3.35975  3.77999  3.15263  3.55345  4.01440  5.88951  4.60600    255 D - -
          2.68618  4.42225  2.77519  2.73123  3.46354  2.40513  3.72494  3.29354  2.67741  2.69355  4.24690  2.90347  2.73739  3.18146  2.89801  2.37887  2.77519  2.98518  4.58477  3.61503
          0.02580  4.06627  4.78862  0.61958  0.77255  0.48576  0.95510
    254   3.31657  4.63636  4.88108  4.35326  3.18321  4.58305  4.92978  1.62182  4.18001  0.98428  2.99881  4.60830  4.79425  4.35477  4.31750  3.95909  3.55225  2.08037  5.26092  4.13260    256 l - -
          2.68618  4.42225  2.77519  2.73123  3.46354  2.40513  3.72494  3.29354  2.67741  2.69355  4.24690  2.90347  2.73739  3.18146  2.89801  2.37887  2.77519  2.98518  4.58477  3.61503
          0.02580  4.06627  4.78862  0.61958  0.77255  0.48576  0.95510
    255   2.66157  5.14629  2.30305  2.08263  4.47635  3.35750  3.34050  3.95299  2.11506  3.43896  4.19829  2.59910  3.78766  2.46950  2.61832  2.61806  2.89640  3.53040  5.57672  4.17086    257 e - -
          2.68618  4.42225  2.77519  2.73123  3.46354  2.40513  3.72494  3.29354  2.67741  2.69355  4.24690  2.90347  2.73739  3.18146  2.89801  2.37887  2.77519  2.98518  4.58477  3.61503
          0.02580  4.06627  4.78862  0.61958  0.77255  0.48576  0.95510
    256   2.54930  4.72824  3.10064  2.55203  4.01943  3.43810  3.66639  3.41197  2.37835  2.64231  3.86654  2.74628  3.85218  2.83512  2.00675  2.47932  2.72538  3.10181  5.27481  3.98083    258 r - -
          2.68618  4.42225  2.77519  2.73123  3.46354  2.40513  3.72494  3.29354  2.67741  2.69355  4.24690  2.90347  2.73739  3.18146  2.89801  2.37887  2.77519  2.98518  4.58477  3.61503
          0.02580  4.06627  4.78862  0.61958  0.77255  0.48576  0.95510
    257   2.89399  3.29315  4.47133  3.92671  3.28228  4.02202  4.50795  2.13597  3.77575  1.18461  3.17188  4.11614  4.40527  4.00415  3.94944  3.37237  3.16523  1.88240  5.08557  3.90703    259 l - -
          2.68618  4.42225  2.77519  2.73123  3.46354  2.40513  3.72494  3.29354  2.67741  2.69355  4.24690  2.90347  2.73739  3.18146  2.89801  2.37887  2.77519  2.98518  4.58477  3.61503
          0.02580  4.06627  4.78862  0.61958  0.77255  0.48576  0.95510
    258   3.23617  5.05350  3.74776  3.22352  4.45783  3.68148  3.98242  4.01658  2.33963  3.49742  4.49614  3.56653  4.17789  3.19627  0.71903  3.31322  3.49100  3.73304  5.46422  4.34699    260 r - -
          2.68618  4.42225  2.77519  2.73123  3.46354  2.40513  3.72494  3.29354  2.67741  2.69355  4.24690  2.90347  2.73739  3.18146  2.89801  2.37887  2.77519  2.98518  4.58477  3.61503
          0.02580  4.06627  4.78862  0.61958  0.77255  0.48576  0.95510
    259   2.41450  5.02396  2.51857  2.04080  4.31930  3.09489  3.60003  3.77503  2.38150  2.97913  4.08673  2.62657  3.78546  2.51910  2.87097  2.60859  2.74333  3.38908  5.48914  4.10123    261 e - -
          2.68618  4.42225  2.77519  2.73123  3.46354  2.40513  3.72494  3.29354  2.67741  2.69355  4.24690  2.90347  2.73739  3.18146  2.89801  2.37887  2.77519  2.98518  4.58477  3.61503
          0.01744  4.05791        *  0.61958  0.77255  0.00000        *
//
