# Supplementary material for: Genome mining for methanobactins
Source: BMC Biol. 2013 Feb 26;11:17. doi: 10.1186/1741-7007-11-17 (PMC3621798; doi:10.1186/1741-7007-11-17)
Supplement: Additional file 9 — HMMER3 hidden Markov model for MbnC. A HMMER3-compatible hidden Markov model constructed using a curated alignment of the MbnC sequences discussed in the paper. [file 1741-7007-11-17-S9.HMM]

HMMER3/e [3.1dev | November 2011]
NAME  Query
LENG  187
ALPH  amino
RF    no
CONS  yes
CS    no
MAP   yes
DATE  Thu Feb 14 18:50:08 2013
NSEQ  16
EFFN  0.738281
CKSUM 3413204449
STATS LOCAL MSV      -10.2659  0.70619
STATS LOCAL VITERBI  -11.1609  0.70619
STATS LOCAL FORWARD   -5.1710  0.70619
HMM          A        C        D        E        F        G        H        I        K        L        M        N        P        Q        R        S        T        V        W        Y   
            m->m     m->i     m->d     i->m     i->i     d->m     d->d
  COMPO   2.52349  4.39108  2.87017  2.73576  3.11063  2.99950  3.75697  2.82442  2.80174  2.36569  3.62760  3.23302  3.24291  3.15428  2.84793  2.68402  2.92713  2.69370  3.63887  3.41806
          2.68618  4.42225  2.77519  2.73123  3.46354  2.40513  3.72494  3.29354  2.67741  2.69355  4.24690  2.90347  2.73739  3.18146  2.89801  2.37887  2.77519  2.98518  4.58477  3.61503
          0.02660  4.03601  4.75836  0.61958  0.77255  0.00000        *
      1   2.57053  4.54384  3.14290  2.58296  3.73070  3.28566  3.04041  3.11824  2.54664  2.78142  3.19565  3.06384  2.87522  2.89324  2.87564  2.52909  2.61122  2.84920  4.48606  3.80459      1 s - -
          2.68618  4.42225  2.77519  2.73123  3.46354  2.40513  3.72494  3.29354  2.67741  2.69355  4.24690  2.90347  2.73739  3.18146  2.89801  2.37887  2.77519  2.98518  4.58477  3.61503
          0.02660  4.03601  4.75836  0.61958  0.77255  0.48576  0.95510
      2   2.12071  4.48913  3.20627  2.65078  3.71319  3.44132  3.71853  3.08373  2.58832  2.50285  3.37422  3.10928  3.57723  2.94628  2.68007  2.32583  2.80529  2.81639  5.08305  3.81194      2 a - -
          2.68618  4.42225  2.77519  2.73123  3.46354  2.40513  3.72494  3.29354  2.67741  2.69355  4.24690  2.90347  2.73739  3.18146  2.89801  2.37887  2.77519  2.98518  4.58477  3.61503
          0.02660  4.03601  4.75836  0.61958  0.77255  0.48576  0.95510
      3   2.63255  4.84839  2.90489  2.19731  4.11638  3.40359  3.62655  3.53014  2.14551  2.73662  3.93804  2.93493  2.70892  2.77564  2.80559  2.46885  2.86704  3.19974  5.34656  4.01469      3 k - -
          2.68618  4.42225  2.77519  2.73123  3.46354  2.40513  3.72494  3.29354  2.67741  2.69355  4.24690  2.90347  2.73739  3.18146  2.89801  2.37887  2.77519  2.98518  4.58477  3.61503
          0.02660  4.03601  4.75836  0.61958  0.77255  0.48576  0.95510
      4   2.25409  4.52190  3.16563  2.61178  3.73127  3.44380  3.69841  3.11511  2.56396  2.78338  3.64187  3.08227  3.18443  2.91717  2.56183  2.52176  2.80534  2.61027  5.09259  3.23070      4 a - -
          2.68618  4.42225  2.77519  2.73123  3.46354  2.40513  3.72494  3.29354  2.67741  2.69355  4.24690  2.90347  2.73739  3.18146  2.89801  2.37887  2.77519  2.98518  4.58477  3.61503
          0.02660  4.03601  4.75836  0.61958  0.77255  0.48576  0.95510
      5   2.90870  4.77900  3.57316  2.96019  3.82113  3.66834  3.78716  3.20460  2.28112  2.06600  3.80379  3.34632  4.06846  3.00512  1.48088  3.02744  3.13180  3.02716  5.18138  3.91553      5 r - -
          2.68618  4.42225  2.77519  2.73123  3.46354  2.40513  3.72494  3.29354  2.67741  2.69355  4.24690  2.90347  2.73739  3.18146  2.89801  2.37887  2.77519  2.98518  4.58477  3.61503
          0.02660  4.03601  4.75836  0.61958  0.77255  0.48576  0.95510
      6   2.58427  4.34318  3.43078  2.87425  3.53121  3.52458  3.81784  2.12892  2.74953  2.57054  3.48005  3.07922  3.93125  3.11921  2.72880  2.79302  2.29114  2.48535  4.96648  3.72782      6 i - -
          2.68618  4.42225  2.77519  2.73123  3.46354  2.40513  3.72494  3.29354  2.67741  2.69355  4.24690  2.90347  2.73739  3.18146  2.89801  2.37887  2.77519  2.98518  4.58477  3.61503
          0.02660  4.03601  4.75836  0.61958  0.77255  0.48576  0.95510
      7   3.17292  5.31723  0.70906  2.45131  4.71801  3.34143  4.08563  4.34504  3.20232  3.92534  4.90980  3.01484  4.00604  3.32701  3.73862  3.11875  3.51595  3.96771  5.85407  4.56750      7 d - -
          2.68618  4.42225  2.77519  2.73123  3.46354  2.40513  3.72494  3.29354  2.67741  2.69355  4.24690  2.90347  2.73739  3.18146  2.89801  2.37887  2.77519  2.98518  4.58477  3.61503
          0.02660  4.03601  4.75836  0.61958  0.77255  0.48576  0.95510
      8   2.01656  4.46645  3.21725  2.67444  3.75744  3.39322  3.74663  2.75376  2.61964  2.80696  3.66797  3.11831  3.55463  2.97352  2.66165  2.35534  2.66924  2.84204  5.12302  3.85353      8 a - -
          2.68618  4.42225  2.77519  2.73123  3.46354  2.40513  3.72494  3.29354  2.67741  2.69355  4.24690  2.90347  2.73739  3.18146  2.89801  2.37887  2.77519  2.98518  4.58477  3.61503
          0.02660  4.03601  4.75836  0.61958  0.77255  0.48576  0.95510
      9   2.96445  5.55437  1.22240  1.92126  4.82736  3.24084  3.77430  4.35281  2.78522  3.84143  4.68875  2.55884  3.86035  2.72949  3.37865  2.84405  3.24989  3.92335  6.00158  4.48860      9 d - -
          2.68618  4.42225  2.77519  2.73123  3.46354  2.40513  3.72494  3.29354  2.67741  2.69355  4.24690  2.90347  2.73739  3.18146  2.89801  2.37887  2.77519  2.98518  4.58477  3.61503
          0.02660  4.03601  4.75836  0.61958  0.77255  0.48576  0.95510
     10   3.18930  4.59766  4.60947  4.11660  3.19116  4.32415  4.75511  2.12727  3.92606  0.94345  3.04612  4.37128  4.63989  4.17406  4.09946  3.71461  3.45381  1.89511  5.20781  4.03139     10 l - -
          2.68618  4.42225  2.77519  2.73123  3.46354  2.40513  3.72494  3.29354  2.67741  2.69355  4.24690  2.90347  2.73739  3.18146  2.89801  2.37887  2.77519  2.98518  4.58477  3.61503
          0.02660  4.03601  4.75836  0.61958  0.77255  0.48576  0.95510
     11   2.92971  4.35542  4.32142  3.76845  2.63028  4.02834  4.07238  2.15733  3.64142  1.44267  3.12545  3.95182  4.34294  3.81849  3.80773  3.33165  3.15670  2.38560  4.50532  2.20130     11 l - -
          2.68618  4.42225  2.77519  2.73123  3.46354  2.40513  3.72494  3.29354  2.67741  2.69355  4.24690  2.90347  2.73739  3.18146  2.89801  2.37887  2.77519  2.98518  4.58477  3.61503
          0.02660  4.03601  4.75836  0.61958  0.77255  0.48576  0.95510
     12   2.60634  5.22089  1.81400  1.98605  4.52130  3.12772  3.36304  4.00310  2.49518  3.50906  4.29518  2.77325  3.27316  2.61711  3.01747  2.67710  2.98586  3.59171  5.67196  4.24046     12 d - -
          2.68618  4.42225  2.77519  2.73123  3.46354  2.40513  3.72494  3.29354  2.67741  2.69355  4.24690  2.90347  2.73739  3.18146  2.89801  2.37887  2.77519  2.98518  4.58477  3.61503
          0.02660  4.03601  4.75836  0.61958  0.77255  0.48576  0.95510
     13   2.14066  4.60803  2.56429  2.53314  3.21923  3.43263  3.20265  3.19727  2.54015  2.85437  3.70730  3.02611  3.83576  2.87523  2.97785  2.66715  2.81771  2.70482  5.13456  3.82106     13 a - -
          2.68618  4.42225  2.77519  2.73123  3.46354  2.40513  3.72494  3.29354  2.67741  2.69355  4.24690  2.90347  2.73739  3.18146  2.89801  2.37887  2.77519  2.98518  4.58477  3.61503
          0.02660  4.03601  4.75836  0.61958  0.77255  0.48576  0.95510
     14   3.31277  4.65898  4.80677  4.24229  2.74060  4.52520  4.74887  2.24088  4.10929  0.91064  2.24848  4.50718  4.70564  4.20806  4.23506  3.86285  3.52938  2.39677  5.05535  3.92315     14 l - -
          2.68618  4.42225  2.77519  2.73123  3.46354  2.40513  3.72494  3.29354  2.67741  2.69355  4.24690  2.90347  2.73739  3.18146  2.89801  2.37887  2.77519  2.98518  4.58477  3.61503
          0.02660  4.03601  4.75836  0.61958  0.77255  0.48576  0.95510
     15   2.22228  4.30389  3.43208  2.88724  3.57162  3.43069  3.85241  2.71697  2.83462  2.61560  2.92312  3.27142  3.88841  3.15298  3.19387  2.27883  2.22289  2.60284  5.00871  3.76988     15 a - -
          2.68618  4.42225  2.77519  2.73123  3.46354  2.40513  3.72494  3.29354  2.67741  2.69355  4.24690  2.90347  2.73739  3.18146  2.89801  2.37887  2.77519  2.98518  4.58477  3.61503
          0.02660  4.03601  4.75836  0.61958  0.77255  0.48576  0.95510
     16   2.58177  4.74797  2.69711  2.43897  4.01842  3.38599  3.64126  3.42739  2.44878  3.04216  3.86323  2.68870  3.80395  2.80094  2.62374  2.32970  2.70777  2.47882  5.29244  3.96464     16 s - -
          2.68618  4.42225  2.77519  2.73123  3.46354  2.40513  3.72494  3.29354  2.67741  2.69355  4.24690  2.90347  2.73739  3.18146  2.89801  2.37887  2.77519  2.98518  4.58477  3.61503
          0.02660  4.03601  4.75836  0.61958  0.77255  0.48576  0.95510
     17   2.98241  4.70952  3.60773  3.47243  4.44896  3.38791  4.53416  4.03931  3.54429  3.64724  4.70591  3.76135  0.57284  3.92805  3.76895  3.15563  3.43739  3.66554  5.58791  4.57274     17 P - -
          2.68618  4.42225  2.77519  2.73123  3.46354  2.40513  3.72494  3.29354  2.67741  2.69355  4.24690  2.90347  2.73739  3.18146  2.89801  2.37887  2.77519  2.98518  4.58477  3.61503
          0.02660  4.03601  4.75836  0.61958  0.77255  0.48576  0.95510
     18   2.07048  5.07319  2.27175  2.13682  4.36814  3.33279  3.63339  3.82475  2.36713  3.36331  4.15556  2.82057  3.79811  2.55624  2.94675  2.42490  2.92633  3.44168  5.54934  4.15325     18 a - -
          2.68618  4.42225  2.77519  2.73123  3.46354  2.40513  3.72494  3.29354  2.67741  2.69355  4.24690  2.90347  2.73739  3.18146  2.89801  2.37887  2.77519  2.98518  4.58477  3.61503
          0.02660  4.03601  4.75836  0.61958  0.77255  0.48576  0.95510
     19   2.86361  4.90023  3.36003  2.73828  4.11978  3.60628  3.65547  3.52377  2.10830  2.47511  3.96780  3.17055  3.98223  2.46552  1.58371  2.91512  3.06322  3.25924  5.28540  4.03934     19 r - -
          2.68618  4.42225  2.77519  2.73123  3.46354  2.40513  3.72494  3.29354  2.67741  2.69355  4.24690  2.90347  2.73739  3.18146  2.89801  2.37887  2.77519  2.98518  4.58477  3.61503
          0.02660  4.03601  4.75836  0.61958  0.77255  0.48576  0.95510
     20   2.59124  4.51952  3.19120  2.63421  3.11121  3.48472  3.21125  2.82687  2.58254  2.52927  3.60770  2.87310  3.87003  2.31510  2.98689  2.71333  2.82185  2.81556  5.00011  3.68280     20 q - -
          2.68618  4.42225  2.77519  2.73123  3.46354  2.40513  3.72494  3.29354  2.67741  2.69355  4.24690  2.90347  2.73739  3.18146  2.89801  2.37887  2.77519  2.98518  4.58477  3.61503
          0.02660  4.03601  4.75836  0.61958  0.77255  0.48576  0.95510
     21   2.29082  4.85067  2.35992  2.37225  4.16399  2.92396  3.64117  3.59210  2.36393  2.88621  3.98426  2.89796  3.79188  2.78680  2.92667  2.30257  2.85157  3.23877  5.40168  4.04756     21 a - -
          2.68618  4.42225  2.77519  2.73123  3.46354  2.40513  3.72494  3.29354  2.67741  2.69355  4.24690  2.90347  2.73739  3.18146  2.89801  2.37887  2.77519  2.98518  4.58477  3.61503
          0.02660  4.03601  4.75836  0.61958  0.77255  0.48576  0.95510
     22   2.41587  4.94312  2.43169  2.19215  4.22275  3.37395  3.59237  3.66332  2.25057  2.75157  4.00721  2.77092  3.78365  2.72012  2.72342  2.60311  2.73602  3.29841  5.41644  4.04823     22 e - -
          2.68618  4.42225  2.77519  2.73123  3.46354  2.40513  3.72494  3.29354  2.67741  2.69355  4.24690  2.90347  2.73739  3.18146  2.89801  2.37887  2.77519  2.98518  4.58477  3.61503
          0.02660  4.03601  4.75836  0.61958  0.77255  0.48576  0.95510
     23   3.40066  4.72499  4.50533  4.09390  1.70387  4.27576  3.57957  3.06226  3.94657  2.10739  3.68378  4.01116  4.58553  4.00398  4.04413  3.61100  3.62244  2.99065  3.76887  1.19618     23 y - -
          2.68618  4.42225  2.77519  2.73123  3.46354  2.40513  3.72494  3.29354  2.67741  2.69355  4.24690  2.90347  2.73739  3.18146  2.89801  2.37887  2.77519  2.98518  4.58477  3.61503
          0.02660  4.03601  4.75836  0.61958  0.77255  0.48576  0.95510
     24   2.14615  4.29609  3.21143  2.91262  4.31041  2.50555  4.08435  3.73725  3.01841  3.39178  4.21057  3.19653  1.66826  3.31609  3.38609  2.09819  2.75908  3.22144  5.62396  4.37527     24 p - -
          2.68618  4.42225  2.77519  2.73123  3.46354  2.40513  3.72494  3.29354  2.67741  2.69355  4.24690  2.90347  2.73739  3.18146  2.89801  2.37887  2.77519  2.98518  4.58477  3.61503
          0.02660  4.03601  4.75836  0.61958  0.77255  0.48576  0.95510
     25   2.51500  4.81486  2.64953  2.41758  4.11430  3.38198  3.62455  3.52610  2.39254  3.12093  3.93052  2.93306  3.33621  2.76904  2.11756  2.61707  2.73566  2.86372  5.34800  4.01026     25 r - -
          2.68618  4.42225  2.77519  2.73123  3.46354  2.40513  3.72494  3.29354  2.67741  2.69355  4.24690  2.90347  2.73739  3.18146  2.89801  2.37887  2.77519  2.98518  4.58477  3.61503
          0.02660  4.03601  4.75836  0.61958  0.77255  0.48576  0.95510
     26   2.70360  5.38918  1.72044  1.83192  4.69474  2.75591  3.71522  4.19835  2.64993  3.69145  4.50073  2.25332  3.82856  2.86112  3.21455  2.75556  3.11487  3.76976  5.85220  4.37715     26 d - -
          2.68618  4.42225  2.77519  2.73123  3.46354  2.40513  3.72494  3.29354  2.67741  2.69355  4.24690  2.90347  2.73739  3.18146  2.89801  2.37887  2.77519  2.98518  4.58477  3.61503
          0.02660  4.03601  4.75836  0.61958  0.77255  0.48576  0.95510
     27   2.65781  4.76335  3.01968  2.56694  4.07228  3.38860  3.18893  3.57099  2.38399  3.16018  4.00221  3.03623  3.85933  2.87752  2.41451  1.65177  2.92642  3.23325  5.32230  3.99706     27 s - -
          2.68618  4.42225  2.77519  2.73123  3.46354  2.40513  3.72494  3.29354  2.67741  2.69355  4.24690  2.90347  2.73739  3.18146  2.89801  2.37887  2.77519  2.98518  4.58477  3.61503
          0.02660  4.03601  4.75836  0.61958  0.77255  0.48576  0.95510
     28   3.10349  5.16015  3.53847  2.87557  4.61279  3.69774  3.65145  3.96523  1.68899  3.41636  4.30450  3.25840  4.07614  2.79405  1.16934  3.11038  3.27211  3.65859  5.45582  4.30191     28 r - -
          2.68618  4.42225  2.77519  2.73123  3.46354  2.40513  3.72494  3.29354  2.67741  2.69355  4.24690  2.90347  2.73739  3.18146  2.89801  2.37887  2.77519  2.98518  4.58477  3.61503
          0.02660  4.03601  4.75836  0.61958  0.77255  0.48576  0.95510
     29   1.14431  4.16197  3.46082  3.18658  4.31983  2.41778  4.25695  3.71737  3.26220  3.42238  4.24771  3.32446  3.70084  3.53622  3.57001  2.07194  2.71562  3.16797  5.66861  4.46346     29 a - -
          2.68618  4.42225  2.77519  2.73123  3.46354  2.40513  3.72494  3.29354  2.67741  2.69355  4.24690  2.90347  2.73739  3.18146  2.89801  2.37887  2.77519  2.98518  4.58477  3.61503
          0.02660  4.03601  4.75836  0.61958  0.77255  0.48576  0.95510
     30   3.29607  4.61525  4.51543  4.09107  1.43751  4.19600  3.04329  3.13600  3.94178  2.20855  3.74642  3.96398  4.51764  3.97689  4.01314  3.52201  3.51674  2.98680  2.83834  1.64043     30 f - -
          2.68618  4.42225  2.77519  2.73123  3.46354  2.40513  3.72494  3.29354  2.67741  2.69355  4.24690  2.90347  2.73739  3.18146  2.89801  2.37887  2.77519  2.98518  4.58477  3.61503
          0.02660  4.03601  4.75836  0.61958  0.77255  0.48576  0.95510
     31   2.57791  4.25016  4.10993  3.60884  3.55795  3.39597  4.37767  1.92033  3.50696  2.38035  3.46508  3.84777  4.24360  3.80329  3.75728  3.13441  3.01649  1.22596  5.20100  3.98427     31 v - -
          2.68618  4.42225  2.77519  2.73123  3.46354  2.40513  3.72494  3.29354  2.67741  2.69355  4.24690  2.90347  2.73739  3.18146  2.89801  2.37887  2.77519  2.98518  4.58477  3.61503
          0.02660  4.03601  4.75836  0.61958  0.77255  0.48576  0.95510
     32   3.19787  5.02009  3.70598  3.18642  4.41649  3.65084  3.95463  3.97192  2.31958  3.45824  4.45658  3.53239  4.14766  3.16895  0.75516  3.27565  3.45409  3.68940  5.43456  4.31093     32 r - -
          2.68618  4.42225  2.77519  2.73123  3.46354  2.40513  3.72494  3.29354  2.67741  2.69355  4.24690  2.90347  2.73739  3.18146  2.89801  2.37887  2.77519  2.98518  4.58477  3.61503
          0.02660  4.03601  4.75836  0.61958  0.77255  0.48576  0.95510
     33   3.16624  4.46470  4.87145  4.34075  3.41732  4.53125  4.98751  1.25424  4.22464  1.61071  3.21473  4.57270  4.78001  4.43171  4.39523  3.89719  3.41200  1.51086  5.42008  4.26596     33 i - -
          2.68618  4.42225  2.77519  2.73123  3.46354  2.40513  3.72494  3.29354  2.67741  2.69355  4.24690  2.90347  2.73739  3.18146  2.89801  2.37887  2.77519  2.98518  4.58477  3.61503
          0.02660  4.03601  4.75836  0.61958  0.77255  0.48576  0.95510
     34   3.17292  5.31723  0.70906  2.45131  4.71801  3.34143  4.08563  4.34504  3.20232  3.92534  4.90980  3.01484  4.00604  3.32701  3.73862  3.11875  3.51595  3.96771  5.85407  4.56750     34 d - -
          2.68618  4.42225  2.77519  2.73123  3.46354  2.40513  3.72494  3.29354  2.67741  2.69355  4.24690  2.90347  2.73739  3.18146  2.89801  2.37887  2.77519  2.98518  4.58477  3.61503
          0.02660  4.03601  4.75836  0.61958  0.77255  0.48576  0.95510
     35   2.63000  4.21028  3.89580  3.35752  3.45842  3.66204  4.14024  1.78911  3.26743  2.39211  3.39908  3.64148  4.10364  3.55645  3.54123  2.68455  2.29592  1.85328  5.01676  3.80379     35 i - -
          2.68618  4.42225  2.77519  2.73123  3.46354  2.40513  3.72494  3.29354  2.67741  2.69355  4.24690  2.90347  2.73739  3.18146  2.89801  2.37887  2.77519  2.98518  4.58477  3.61503
          0.02660  4.03601  4.75836  0.61958  0.77255  0.48576  0.95510
     36   1.91792  4.20213  3.40480  3.16174  4.32219  2.96629  4.25517  3.69394  3.22954  3.43441  4.28949  3.32101  3.72265  3.53319  3.53078  1.09829  2.75245  3.16760  5.68099  4.44898     36 s - -
          2.68618  4.42225  2.77519  2.73123  3.46354  2.40513  3.72494  3.29354  2.67741  2.69355  4.24690  2.90347  2.73739  3.18146  2.89801  2.37887  2.77519  2.98518  4.58477  3.61503
          0.02660  4.03601  4.75836  0.61958  0.77255  0.48576  0.95510
     37   2.87717  4.31610  4.26398  3.70390  2.76445  3.95661  3.99561  2.37642  3.54152  1.29600  3.13955  3.87986  4.28283  3.74657  3.70498  3.25774  3.10369  2.45960  3.25091  2.77859     37 l - -
          2.68618  4.42225  2.77519  2.73123  3.46354  2.40513  3.72494  3.29354  2.67741  2.69355  4.24690  2.90347  2.73739  3.18146  2.89801  2.37887  2.77519  2.98518  4.58477  3.61503
          0.02660  4.03601  4.75836  0.61958  0.77255  0.48576  0.95510
     38   3.19787  5.02009  3.70598  3.18642  4.41649  3.65084  3.95463  3.97192  2.31958  3.45824  4.45658  3.53239  4.14766  3.16895  0.75516  3.27565  3.45409  3.68940  5.43456  4.31093     38 r - -
          2.68618  4.42225  2.77519  2.73123  3.46354  2.40513  3.72494  3.29354  2.67741  2.69355  4.24690  2.90347  2.73739  3.18146  2.89801  2.37887  2.77519  2.98518  4.58477  3.61503
          0.02660  4.03601  4.75836  0.61958  0.77255  0.48576  0.95510
     39   1.97323  4.22508  3.68634  3.13541  3.43977  3.00012  3.98216  2.10924  3.06538  2.43217  3.19360  3.46967  4.00384  3.35960  3.37509  2.86752  2.84555  2.15369  4.94688  3.72771     39 a - -
          2.68618  4.42225  2.77519  2.73123  3.46354  2.40513  3.72494  3.29354  2.67741  2.69355  4.24690  2.90347  2.73739  3.18146  2.89801  2.37887  2.77519  2.98518  4.58477  3.61503
          0.02660  4.03601  4.75836  0.61958  0.77255  0.48576  0.95510
     40   3.49109  4.91353  4.08332  3.84589  2.31724  4.02350  3.70669  3.47836  3.69886  2.88939  4.13689  3.93022  4.49472  3.96516  3.84790  3.61045  3.77924  3.35699  3.96639  0.73184     40 y - -
          2.68618  4.42225  2.77519  2.73123  3.46354  2.40513  3.72494  3.29354  2.67741  2.69355  4.24690  2.90347  2.73739  3.18146  2.89801  2.37887  2.77519  2.98518  4.58477  3.61503
          0.02660  4.03601  4.75836  0.61958  0.77255  0.48576  0.95510
     41   3.62110  4.93513  4.35012  4.09861  2.85219  3.92087  4.11556  3.65459  3.81878  3.02001  4.28036  4.21534  4.45283  4.19791  3.91742  3.82312  3.93040  3.54937  0.61139  2.84619     41 W - -
          2.68618  4.42225  2.77519  2.73123  3.46354  2.40513  3.72494  3.29354  2.67741  2.69355  4.24690  2.90347  2.73739  3.18146  2.89801  2.37887  2.77519  2.98518  4.58477  3.61503
          0.02660  4.03601  4.75836  0.61958  0.77255  0.48576  0.95510
     42   3.18916  4.97268  3.29969  3.07883  3.41057  3.59551  0.83964  3.91741  2.91794  3.38956  4.44750  3.48043  4.15844  3.44799  3.17241  3.25918  3.49925  3.64956  4.87285  3.35740     42 h - -
          2.68618  4.42225  2.77519  2.73123  3.46354  2.40513  3.72494  3.29354  2.67741  2.69355  4.24690  2.90347  2.73739  3.18146  2.89801  2.37887  2.77519  2.98518  4.58477  3.61503
          0.02660  4.03601  4.75836  0.61958  0.77255  0.48576  0.95510
     43   2.01066  4.19598  3.56148  3.13662  4.00054  3.09555  4.12186  3.23148  3.09523  3.04789  3.92715  3.34432  3.77006  3.40775  3.41595  2.23089  1.50322  2.60833  5.40311  4.18493     43 t - -
          2.68618  4.42225  2.77519  2.73123  3.46354  2.40513  3.72494  3.29354  2.67741  2.69355  4.24690  2.90347  2.73739  3.18146  2.89801  2.37887  2.77519  2.98518  4.58477  3.61503
          0.02660  4.03601  4.75836  0.61958  0.77255  0.48576  0.95510
     44   2.93102  4.49311  4.10565  3.66991  3.31869  3.89336  4.43541  2.33997  3.46259  1.04409  3.22558  3.93942  4.34487  3.82415  3.68087  3.29789  2.74594  2.30216  5.16198  3.94911     44 l - -
          2.68618  4.42225  2.77519  2.73123  3.46354  2.40513  3.72494  3.29354  2.67741  2.69355  4.24690  2.90347  2.73739  3.18146  2.89801  2.37887  2.77519  2.98518  4.58477  3.61503
          0.02660  4.03601  4.75836  0.61958  0.77255  0.48576  0.95510
     45   3.56611  4.84095  4.57753  4.24705  0.95654  4.35143  3.54453  3.19918  4.09703  2.52816  3.81011  4.07357  4.67092  4.10806  4.15407  3.72629  3.79514  3.14628  3.69963  1.70891     45 f - -
          2.68618  4.42225  2.77519  2.73123  3.46354  2.40513  3.72494  3.29354  2.67741  2.69355  4.24690  2.90347  2.73739  3.18146  2.89801  2.37887  2.77519  2.98518  4.58477  3.61503
          0.02660  4.03601  4.75836  0.61958  0.77255  0.48576  0.95510
     46   3.17292  5.31723  0.70906  2.45131  4.71801  3.34143  4.08563  4.34504  3.20232  3.92534  4.90980  3.01484  4.00604  3.32701  3.73862  3.11875  3.51595  3.96771  5.85407  4.56750     46 d - -
          2.68618  4.42225  2.77519  2.73123  3.46354  2.40513  3.72494  3.29354  2.67741  2.69355  4.24690  2.90347  2.73739  3.18146  2.89801  2.37887  2.77519  2.98518  4.58477  3.61503
          0.02660  4.03601  4.75836  0.61958  0.77255  0.48576  0.95510
     47   2.45350  4.27108  3.51801  2.97263  3.45522  3.53719  3.87678  1.95358  2.90067  2.48025  3.41092  3.34958  3.23737  3.01149  3.23180  2.81508  2.58267  2.36693  4.92545  3.69829     47 i - -
          2.68618  4.42225  2.77519  2.73123  3.46354  2.40513  3.72494  3.29354  2.67741  2.69355  4.24690  2.90347  2.73739  3.18146  2.89801  2.37887  2.77519  2.98518  4.58477  3.61503
          0.02660  4.03601  4.75836  0.61958  0.77255  0.48576  0.95510
     48   2.51340  1.41666  4.27844  3.86990  3.66171  3.38449  4.50747  2.44965  3.68863  2.53113  3.65505  3.84708  4.04881  3.97982  3.85972  2.83714  2.93737  1.95066  5.30142  4.06980     48 c - -
          2.68618  4.42225  2.77519  2.73123  3.46354  2.40513  3.72494  3.29354  2.67741  2.69355  4.24690  2.90347  2.73739  3.18146  2.89801  2.37887  2.77519  2.98518  4.58477  3.61503
          0.02660  4.03601  4.75836  0.61958  0.77255  0.48576  0.95510
     49   2.98241  4.70952  3.60773  3.47243  4.44896  3.38791  4.53416  4.03931  3.54429  3.64724  4.70591  3.76135  0.57284  3.92805  3.76895  3.15563  3.43739  3.66554  5.58791  4.57274     49 P - -
          2.68618  4.42225  2.77519  2.73123  3.46354  2.40513  3.72494  3.29354  2.67741  2.69355  4.24690  2.90347  2.73739  3.18146  2.89801  2.37887  2.77519  2.98518  4.58477  3.61503
          0.02660  4.03601  4.75836  0.61958  0.77255  0.48576  0.95510
     50   2.52191  4.90619  2.84366  2.12543  4.19407  2.59937  3.61342  3.62551  2.37779  3.03589  3.99436  2.89624  3.79880  2.51644  2.70975  2.40394  2.85933  3.27209  5.40100  4.04799     50 e - -
          2.68618  4.42225  2.77519  2.73123  3.46354  2.40513  3.72494  3.29354  2.67741  2.69355  4.24690  2.90347  2.73739  3.18146  2.89801  2.37887  2.77519  2.98518  4.58477  3.61503
          0.02660  4.03601  4.75836  0.61958  0.77255  0.48576  0.95510
     51   3.34297  4.75837  4.45142  4.09484  3.20526  4.18827  4.69948  2.42117  3.86099  0.69720  3.18218  4.35439  4.59732  4.18998  4.00915  3.78247  3.63080  2.50043  5.14094  3.90107     51 l - -
          2.68618  4.42225  2.77519  2.73123  3.46354  2.40513  3.72494  3.29354  2.67741  2.69355  4.24690  2.90347  2.73739  3.18146  2.89801  2.37887  2.77519  2.98518  4.58477  3.61503
          0.02660  4.03601  4.75836  0.61958  0.77255  0.48576  0.95510
     52   3.34297  4.75837  4.45142  4.09484  3.20526  4.18827  4.69948  2.42117  3.86099  0.69720  3.18218  4.35439  4.59732  4.18998  4.00915  3.78247  3.63080  2.50043  5.14094  3.90107     52 l - -
          2.68618  4.42225  2.77519  2.73123  3.46354  2.40513  3.72494  3.29354  2.67741  2.69355  4.24690  2.90347  2.73739  3.18146  2.89801  2.37887  2.77519  2.98518  4.58477  3.61503
          0.02660  4.03601  4.75836  0.61958  0.77255  0.48576  0.95510
     53   2.62092  5.22558  1.95035  1.77684  4.53331  3.31509  3.64489  4.01256  2.46587  3.51317  4.29924  2.78203  3.80711  2.64417  2.63278  2.68272  2.98934  3.60030  5.66896  4.24372     53 e - -
          2.68618  4.42225  2.77519  2.73123  3.46354  2.40513  3.72494  3.29354  2.67741  2.69355  4.24690  2.90347  2.73739  3.18146  2.89801  2.37887  2.77519  2.98518  4.58477  3.61503
          0.02660  4.03601  4.75836  0.61958  0.77255  0.48576  0.95510
     54   3.34932  4.70128  4.73829  4.24003  2.38487  4.47498  4.54732  2.30518  4.09190  0.86029  2.95303  4.44912  4.70693  4.21405  4.21707  3.85166  3.58090  2.43606  4.81513  3.44407     54 l - -
          2.68618  4.42225  2.77519  2.73123  3.46354  2.40513  3.72494  3.29354  2.67741  2.69355  4.24690  2.90347  2.73739  3.18146  2.89801  2.37887  2.77519  2.98518  4.58477  3.61503
          0.02660  4.03601  4.75836  0.61958  0.77255  0.48576  0.95510
     55   2.29657  3.72523  2.71817  2.70494  4.05839  3.19431  3.85459  3.44151  2.73480  3.11001  3.94176  3.10538  3.76636  3.05615  3.15177  1.59184  2.62393  3.05857  5.38060  4.09762     55 s - -
          2.68618  4.42225  2.77519  2.73123  3.46354  2.40513  3.72494  3.29354  2.67741  2.69355  4.24690  2.90347  2.73739  3.18146  2.89801  2.37887  2.77519  2.98518  4.58477  3.61503
          0.02660  4.03601  4.75836  0.61958  0.77255  0.48576  0.95510
     56   2.38125  4.32090  3.21601  3.10008  4.43004  0.96927  4.30486  3.94584  3.31117  3.63812  4.50353  3.32100  3.77799  3.60398  3.60664  2.37014  2.88399  3.37524  5.73704  4.50971     56 g - -
          2.68618  4.42225  2.77519  2.73123  3.46354  2.40513  3.72494  3.29354  2.67741  2.69355  4.24690  2.90347  2.73739  3.18146  2.89801  2.37887  2.77519  2.98518  4.58477  3.61503
          0.02660  4.03601  4.75836  0.61958  0.77255  0.48576  0.95510
     57   2.72053  5.03353  2.28571  2.09817  4.32649  3.32210  3.68905  3.76279  2.54333  3.13175  4.16585  2.83861  2.02025  2.84308  3.03244  2.70258  2.97973  3.40415  5.55428  4.16838     57 p - -
          2.68633  4.42240  2.77489  2.73139  3.46369  2.40496  3.72510  3.29369  2.67756  2.69370  4.24705  2.90362  2.73710  3.18089  2.89799  2.37871  2.77535  2.98534  4.58492  3.61518
          0.17015  1.91135  4.75836  1.63209  0.21756  0.48576  0.95510
     58   2.89664  5.24862  1.04757  2.22350  4.66375  3.21268  3.87497  4.20718  2.93180  3.79376  4.68335  2.78616  3.87166  3.06996  3.50238  2.59499  3.23733  3.78221  5.92049  4.44542     73 d - -
          2.68618  4.42225  2.77519  2.73123  3.46354  2.40513  3.72494  3.29354  2.67741  2.69355  4.24690  2.90347  2.73739  3.18146  2.89801  2.37887  2.77519  2.98518  4.58477  3.61503
          0.02660  4.03601  4.75836  0.61958  0.77255  0.48576  0.95510
     59   2.88064  4.63699  3.58768  3.50928  4.64316  0.51612  4.61696  4.28510  3.71263  3.91790  4.89695  3.75237  4.03322  4.02407  3.92820  3.05769  3.37462  3.78186  5.69244  4.75151     74 G - -
          2.68618  4.42225  2.77519  2.73123  3.46354  2.40513  3.72494  3.29354  2.67741  2.69355  4.24690  2.90347  2.73739  3.18146  2.89801  2.37887  2.77519  2.98518  4.58477  3.61503
          0.02660  4.03601  4.75836  0.61958  0.77255  0.48576  0.95510
     60   2.49109  4.17879  3.69674  3.12297  2.86539  3.35885  3.89007  2.60139  3.02679  2.01485  2.50220  3.45578  3.99021  3.31501  2.91891  2.88331  2.81588  2.41180  4.76850  3.55320     75 l - -
          2.68618  4.42225  2.77519  2.73123  3.46354  2.40513  3.72494  3.29354  2.67741  2.69355  4.24690  2.90347  2.73739  3.18146  2.89801  2.37887  2.77519  2.98518  4.58477  3.61503
          0.02660  4.03601  4.75836  0.61958  0.77255  0.48576  0.95510
     61   1.84051  4.37522  3.17462  2.79046  4.19380  3.10524  3.95414  3.60016  2.84587  3.25554  4.07856  2.59141  3.74443  3.16446  3.24095  1.74466  2.41223  3.15370  5.50395  4.23420     76 s - -
          2.68618  4.42225  2.77519  2.73123  3.46354  2.40513  3.72494  3.29354  2.67741  2.69355  4.24690  2.90347  2.73739  3.18146  2.89801  2.37887  2.77519  2.98518  4.58477  3.61503
          0.02660  4.03601  4.75836  0.61958  0.77255  0.48576  0.95510
     62   3.15992  4.53712  4.56204  4.18638  3.48905  4.23840  4.88670  0.89565  4.01766  2.04481  3.40221  4.40918  4.65656  4.35092  4.19590  3.75202  3.45728  1.86409  5.41166  4.16214     77 i - -
          2.68618  4.42225  2.77519  2.73123  3.46354  2.40513  3.72494  3.29354  2.67741  2.69355  4.24690  2.90347  2.73739  3.18146  2.89801  2.37887  2.77519  2.98518  4.58477  3.61503
          0.02660  4.03601  4.75836  0.61958  0.77255  0.48576  0.95510
     63   3.47321  4.82791  4.46318  4.21127  0.77778  4.11945  3.95975  2.97965  4.11487  2.31319  3.68723  4.20688  4.57630  4.23838  4.19406  3.73298  3.77540  2.98192  4.16510  2.51356     78 f - -
          2.68618  4.42225  2.77519  2.73123  3.46354  2.40513  3.72494  3.29354  2.67741  2.69355  4.24690  2.90347  2.73739  3.18146  2.89801  2.37887  2.77519  2.98518  4.58477  3.61503
          0.02660  4.03601  4.75836  0.61958  0.77255  0.48576  0.95510
     64   2.59547  4.73547  3.23907  2.65794  3.96245  3.51685  3.37784  3.37411  2.27120  2.52451  3.84972  3.11180  3.91071  2.84877  1.76794  2.67083  2.93900  3.09110  5.21046  3.93756     79 r - -
          2.68618  4.42225  2.77519  2.73123  3.46354  2.40513  3.72494  3.29354  2.67741  2.69355  4.24690  2.90347  2.73739  3.18146  2.89801  2.37887  2.77519  2.98518  4.58477  3.61503
          0.02660  4.03601  4.75836  0.61958  0.77255  0.48576  0.95510
     65   2.98241  4.70952  3.60773  3.47243  4.44896  3.38791  4.53416  4.03931  3.54429  3.64724  4.70591  3.76135  0.57284  3.92805  3.76895  3.15563  3.43739  3.66554  5.58791  4.57274     80 P - -
          2.68618  4.42225  2.77519  2.73123  3.46354  2.40513  3.72494  3.29354  2.67741  2.69355  4.24690  2.90347  2.73739  3.18146  2.89801  2.37887  2.77519  2.98518  4.58477  3.61503
          0.02660  4.03601  4.75836  0.61958  0.77255  0.48576  0.95510
     66   3.47321  4.82791  4.46318  4.21127  0.77778  4.11945  3.95975  2.97965  4.11487  2.31319  3.68723  4.20688  4.57630  4.23838  4.19406  3.73298  3.77540  2.98192  4.16510  2.51356     81 f - -
          2.68618  4.42225  2.77519  2.73123  3.46354  2.40513  3.72494  3.29354  2.67741  2.69355  4.24690  2.90347  2.73739  3.18146  2.89801  2.37887  2.77519  2.98518  4.58477  3.61503
          0.02660  4.03601  4.75836  0.61958  0.77255  0.48576  0.95510
     67   3.10490  4.62944  4.22854  3.83718  3.28931  3.95795  4.53457  2.48168  3.59545  1.86182  1.09601  4.09362  4.42194  3.96800  3.78099  3.46976  3.41472  2.50618  5.15027  3.92508     82 m - -
          2.68618  4.42225  2.77519  2.73123  3.46354  2.40513  3.72494  3.29354  2.67741  2.69355  4.24690  2.90347  2.73739  3.18146  2.89801  2.37887  2.77519  2.98518  4.58477  3.61503
          0.02660  4.03601  4.75836  0.61958  0.77255  0.48576  0.95510
     68   1.98395  4.86621  2.88248  2.26281  4.16662  3.20252  3.63286  3.58681  2.37643  3.16623  3.97899  2.92931  3.81622  2.52395  2.52440  2.55648  2.87636  3.24440  5.38116  4.04698     83 a - -
          2.68618  4.42225  2.77519  2.73123  3.46354  2.40513  3.72494  3.29354  2.67741  2.69355  4.24690  2.90347  2.73739  3.18146  2.89801  2.37887  2.77519  2.98518  4.58477  3.61503
          0.02660  4.03601  4.75836  0.61958  0.77255  0.48576  0.95510
     69   3.46122  4.78695  4.51498  4.13890  1.84090  4.24489  3.61592  3.15617  3.94178  2.48916  3.75571  4.04704  4.59386  4.04463  4.03176  3.65168  3.70011  3.10041  1.25676  2.10376     84 w - -
          2.68618  4.42225  2.77519  2.73123  3.46354  2.40513  3.72494  3.29354  2.67741  2.69355  4.24690  2.90347  2.73739  3.18146  2.89801  2.37887  2.77519  2.98518  4.58477  3.61503
          0.02660  4.03601  4.75836  0.61958  0.77255  0.48576  0.95510
     70   1.00236  4.19044  3.47698  3.24867  4.33071  2.33728  4.31705  3.66412  3.33161  3.42864  4.29021  3.37580  3.73669  3.61561  3.61598  2.45848  2.76957  3.14962  5.68215  4.49226     85 a - -
          2.68618  4.42225  2.77519  2.73123  3.46354  2.40513  3.72494  3.29354  2.67741  2.69355  4.24690  2.90347  2.73739  3.18146  2.89801  2.37887  2.77519  2.98518  4.58477  3.61503
          0.02660  4.03601  4.75836  0.61958  0.77255  0.48576  0.95510
     71   2.11406  4.87406  2.93131  2.35390  4.16573  3.23164  3.61653  3.58513  2.25118  3.15863  3.96813  2.93642  3.81707  2.62901  2.37930  2.41834  2.86883  3.24348  5.36744  4.03659     86 a - -
          2.68618  4.42225  2.77519  2.73123  3.46354  2.40513  3.72494  3.29354  2.67741  2.69355  4.24690  2.90347  2.73739  3.18146  2.89801  2.37887  2.77519  2.98518  4.58477  3.61503
          0.02660  4.03601  4.75836  0.61958  0.77255  0.48576  0.95510
     72   2.84546  5.34683  2.16143  1.36420  4.64126  3.28095  3.71142  4.13187  2.61143  3.63780  4.45422  2.74678  3.83694  2.54139  3.14237  2.59119  3.11051  3.72146  5.80200  4.34881     87 e - -
          2.68618  4.42225  2.77519  2.73123  3.46354  2.40513  3.72494  3.29354  2.67741  2.69355  4.24690  2.90347  2.73739  3.18146  2.89801  2.37887  2.77519  2.98518  4.58477  3.61503
          0.02660  4.03601  4.75836  0.61958  0.77255  0.48576  0.95510
     73   2.82666  5.15440  3.04561  2.25167  4.54013  3.51097  3.58912  3.94626  1.81247  3.40925  4.21525  2.81522  3.90055  2.37940  1.86603  2.79846  3.02802  3.57395  5.50203  4.21671     88 k - -
          2.68618  4.42225  2.77519  2.73123  3.46354  2.40513  3.72494  3.29354  2.67741  2.69355  4.24690  2.90347  2.73739  3.18146  2.89801  2.37887  2.77519  2.98518  4.58477  3.61503
          0.02660  4.03601  4.75836  0.61958  0.77255  0.48576  0.95510
     74   2.74754  5.03434  2.96356  2.46472  4.40181  2.59068  3.61354  3.81977  1.78000  3.33210  4.14027  2.63874  3.86592  2.74280  2.18628  2.73903  2.97174  3.45404  5.47108  4.16315     89 k - -
          2.68618  4.42225  2.77519  2.73123  3.46354  2.40513  3.72494  3.29354  2.67741  2.69355  4.24690  2.90347  2.73739  3.18146  2.89801  2.37887  2.77519  2.98518  4.58477  3.61503
          0.02660  4.03601  4.75836  0.61958  0.77255  0.48576  0.95510
     75   3.22795  4.55309  4.82869  4.28342  3.23229  4.51946  4.89679  1.70794  4.14907  1.07638  3.02957  4.53857  4.74355  4.31762  4.30336  3.87571  3.46443  1.80074  5.27970  4.16910     90 l - -
          2.68618  4.42225  2.77519  2.73123  3.46354  2.40513  3.72494  3.29354  2.67741  2.69355  4.24690  2.90347  2.73739  3.18146  2.89801  2.37887  2.77519  2.98518  4.58477  3.61503
          0.02660  4.03601  4.75836  0.61958  0.77255  0.48576  0.95510
     76   2.10979  3.19916  3.42819  2.91128  3.83979  3.21847  3.91816  3.20944  2.84273  2.90615  3.76525  3.23912  3.79253  3.17914  2.79950  1.76258  2.56693  2.87245  5.22097  3.98085     91 s - -
          2.68618  4.42225  2.77519  2.73123  3.46354  2.40513  3.72494  3.29354  2.67741  2.69355  4.24690  2.90347  2.73739  3.18146  2.89801  2.37887  2.77519  2.98518  4.58477  3.61503
          0.02660  4.03601  4.75836  0.61958  0.77255  0.48576  0.95510
     77   3.23889  4.60213  4.65766  4.13017  1.47273  4.36359  4.32244  2.36301  3.98546  1.41429  2.75864  4.29736  4.61050  4.10369  4.11255  3.69912  3.46376  2.45110  4.61234  3.16806     92 l - -
          2.68618  4.42225  2.77519  2.73123  3.46354  2.40513  3.72494  3.29354  2.67741  2.69355  4.24690  2.90347  2.73739  3.18146  2.89801  2.37887  2.77519  2.98518  4.58477  3.61503
          0.02660  4.03601  4.75836  0.61958  0.77255  0.48576  0.95510
     78   2.75093  5.16145  1.78435  2.22149  4.55869  2.72007  3.72137  4.03851  2.62663  3.56790  4.37537  2.09759  3.81385  2.86994  3.15975  2.70504  2.68112  3.61773  5.74460  4.31229     93 d - -
          2.68618  4.42225  2.77519  2.73123  3.46354  2.40513  3.72494  3.29354  2.67741  2.69355  4.24690  2.90347  2.73739  3.18146  2.89801  2.37887  2.77519  2.98518  4.58477  3.61503
          0.02660  4.03601  4.75836  0.61958  0.77255  0.48576  0.95510
     79   3.62110  4.93513  4.35012  4.09861  2.85219  3.92087  4.11556  3.65459  3.81878  3.02001  4.28036  4.21534  4.45283  4.19791  3.91742  3.82312  3.93040  3.54937  0.61139  2.84619     94 W - -
          2.68618  4.42225  2.77519  2.73123  3.46354  2.40513  3.72494  3.29354  2.67741  2.69355  4.24690  2.90347  2.73739  3.18146  2.89801  2.37887  2.77519  2.98518  4.58477  3.61503
          0.02660  4.03601  4.75836  0.61958  0.77255  0.48576  0.95510
     80   1.93744  4.27470  3.36303  2.93722  4.13270  3.07332  4.02186  3.52421  2.94336  3.20174  4.03193  3.22228  2.86533  3.25614  3.31338  1.92676  1.88801  3.07918  5.47086  4.22723     95 t - -
          2.68618  4.42225  2.77519  2.73123  3.46354  2.40513  3.72494  3.29354  2.67741  2.69355  4.24690  2.90347  2.73739  3.18146  2.89801  2.37887  2.77519  2.98518  4.58477  3.61503
          0.02660  4.03601  4.75836  0.61958  0.77255  0.48576  0.95510
     81   3.37637  4.71033  4.48597  4.06662  1.75910  4.26099  3.59246  3.03611  3.92070  2.05960  3.66025  4.00225  4.57200  3.98850  4.02570  3.59414  3.59862  2.96526  3.78895  1.20563     96 y - -
          2.68618  4.42225  2.77519  2.73123  3.46354  2.40513  3.72494  3.29354  2.67741  2.69355  4.24690  2.90347  2.73739  3.18146  2.89801  2.37887  2.77519  2.98518  4.58477  3.61503
          0.02660  4.03601  4.75836  0.61958  0.77255  0.48576  0.95510
     82   3.43359  4.84476  4.22173  3.81200  1.80266  4.20293  2.39417  3.42672  3.69078  2.83214  3.98861  3.83816  4.53420  3.82640  3.87272  3.52558  3.65398  3.27880  3.68566  1.12630     97 y - -
          2.68618  4.42225  2.77519  2.73123  3.46354  2.40513  3.72494  3.29354  2.67741  2.69355  4.24690  2.90347  2.73739  3.18146  2.89801  2.37887  2.77519  2.98518  4.58477  3.61503
          0.02660  4.03601  4.75836  0.61958  0.77255  0.48576  0.95510
     83   3.31119  4.66257  4.76752  4.25125  3.12945  4.51456  4.84165  1.89279  4.05260  0.87968  2.96844  4.52152  4.74588  4.26118  4.20388  3.89643  3.55077  2.17356  5.19964  4.04460     98 l - -
          2.68618  4.42225  2.77519  2.73123  3.46354  2.40513  3.72494  3.29354  2.67741  2.69355  4.24690  2.90347  2.73739  3.18146  2.89801  2.37887  2.77519  2.98518  4.58477  3.61503
          0.02660  4.03601  4.75836  0.61958  0.77255  0.48576  0.95510
     84   3.62110  4.93513  4.35012  4.09861  2.85219  3.92087  4.11556  3.65459  3.81878  3.02001  4.28036  4.21534  4.45283  4.19791  3.91742  3.82312  3.93040  3.54937  0.61139  2.84619     99 W - -
          2.68618  4.42225  2.77519  2.73123  3.46354  2.40513  3.72494  3.29354  2.67741  2.69355  4.24690  2.90347  2.73739  3.18146  2.89801  2.37887  2.77519  2.98518  4.58477  3.61503
          0.02660  4.03601  4.75836  0.61958  0.77255  0.48576  0.95510
     85   2.48334  4.33669  4.29249  3.79380  3.54232  3.97512  4.56175  1.97527  3.67313  1.94787  3.41060  4.03803  4.40457  3.97526  3.91417  3.34020  3.14904  1.20083  5.31149  4.09826    100 v - -
          2.68618  4.42225  2.77519  2.73123  3.46354  2.40513  3.72494  3.29354  2.67741  2.69355  4.24690  2.90347  2.73739  3.18146  2.89801  2.37887  2.77519  2.98518  4.58477  3.61503
          0.02660  4.03601  4.75836  0.61958  0.77255  0.48576  0.95510
     86   2.50343  4.55727  2.42863  2.61946  3.59372  3.47538  3.71805  2.71399  2.64797  2.76104  3.65574  3.09604  3.88693  2.97222  3.06631  2.73842  2.86125  2.80903  5.01860  2.45834    101 d - -
          2.68618  4.42225  2.77519  2.73123  3.46354  2.40513  3.72494  3.29354  2.67741  2.69355  4.24690  2.90347  2.73739  3.18146  2.89801  2.37887  2.77519  2.98518  4.58477  3.61503
          0.02660  4.03601  4.75836  0.61958  0.77255  0.48576  0.95510
     87   2.51589  4.42142  3.30192  2.51453  3.58716  3.51831  3.75353  2.61435  2.65192  2.62746  3.52036  3.18954  3.90515  2.88591  2.75713  2.76496  2.82725  2.04060  4.99545  3.74408    102 v - -
          2.68618  4.42225  2.77519  2.73123  3.46354  2.40513  3.72494  3.29354  2.67741  2.69355  4.24690  2.90347  2.73739  3.18146  2.89801  2.37887  2.77519  2.98518  4.58477  3.61503
          0.02660  4.03601  4.75836  0.61958  0.77255  0.48576  0.95510
     88   3.62110  4.93513  4.35012  4.09861  2.85219  3.92087  4.11556  3.65459  3.81878  3.02001  4.28036  4.21534  4.45283  4.19791  3.91742  3.82312  3.93040  3.54937  0.61139  2.84619    103 W - -
          2.68618  4.42225  2.77519  2.73123  3.46354  2.40513  3.72494  3.29354  2.67741  2.69355  4.24690  2.90347  2.73739  3.18146  2.89801  2.37887  2.77519  2.98518  4.58477  3.61503
          0.02660  4.03601  4.75836  0.61958  0.77255  0.48576  0.95510
     89   3.34297  4.75837  4.45142  4.09484  3.20526  4.18827  4.69948  2.42117  3.86099  0.69720  3.18218  4.35439  4.59732  4.18998  4.00915  3.78247  3.63080  2.50043  5.14094  3.90107    104 l - -
          2.68618  4.42225  2.77519  2.73123  3.46354  2.40513  3.72494  3.29354  2.67741  2.69355  4.24690  2.90347  2.73739  3.18146  2.89801  2.37887  2.77519  2.98518  4.58477  3.61503
          0.02660  4.03601  4.75836  0.61958  0.77255  0.48576  0.95510
     90   2.56058  4.90803  2.81686  2.43257  4.18753  3.42846  3.60822  3.60640  2.29141  2.82248  3.98439  2.94606  3.82934  2.11060  2.24440  2.67112  2.88610  3.26749  5.37089  4.04289    105 q - -
          2.68618  4.42225  2.77519  2.73123  3.46354  2.40513  3.72494  3.29354  2.67741  2.69355  4.24690  2.90347  2.73739  3.18146  2.89801  2.37887  2.77519  2.98518  4.58477  3.61503
          0.02660  4.03601  4.75836  0.61958  0.77255  0.48576  0.95510
     91   2.73686  5.06992  2.75363  2.14983  4.39600  2.76342  3.63151  3.83256  2.31182  3.35762  4.16416  2.89392  3.84204  1.89377  2.52306  2.71527  2.97124  3.46240  5.51822  4.17010    106 q - -
          2.68618  4.42225  2.77519  2.73123  3.46354  2.40513  3.72494  3.29354  2.67741  2.69355  4.24690  2.90347  2.73739  3.18146  2.89801  2.37887  2.77519  2.98518  4.58477  3.61503
          0.02660  4.03601  4.75836  0.61958  0.77255  0.48576  0.95510
     92   2.44488  4.47075  2.94503  2.73917  4.29294  3.09039  4.01047  3.81982  2.91279  3.46294  4.30542  2.49915  3.77658  3.24071  3.28677  1.22082  2.87414  3.33107  5.60888  4.28314    107 s - -
          2.68618  4.42225  2.77519  2.73123  3.46354  2.40513  3.72494  3.29354  2.67741  2.69355  4.24690  2.90347  2.73739  3.18146  2.89801  2.37887  2.77519  2.98518  4.58477  3.61503
          0.02660  4.03601  4.75836  0.61958  0.77255  0.48576  0.95510
     93   2.54357  5.00088  2.60298  1.88572  4.30326  2.95811  3.61297  3.75498  2.41074  3.29949  4.08576  2.84341  3.06359  2.64287  2.90078  2.52501  2.87561  3.18265  5.48877  4.10413    108 e - -
          2.68618  4.42225  2.77519  2.73123  3.46354  2.40513  3.72494  3.29354  2.67741  2.69355  4.24690  2.90347  2.73739  3.18146  2.89801  2.37887  2.77519  2.98518  4.58477  3.61503
          0.02660  4.03601  4.75836  0.61958  0.77255  0.48576  0.95510
     94   3.20379  4.59945  4.53773  4.05024  1.31656  4.25178  4.18362  2.45495  3.90228  1.74084  2.53999  4.19184  4.55556  4.04870  4.04106  3.60793  3.44555  2.51300  4.48154  2.96828    109 f - -
          2.68618  4.42225  2.77519  2.73123  3.46354  2.40513  3.72494  3.29354  2.67741  2.69355  4.24690  2.90347  2.73739  3.18146  2.89801  2.37887  2.77519  2.98518  4.58477  3.61503
          0.02660  4.03601  4.75836  0.61958  0.77255  0.48576  0.95510
     95   2.25814  4.76659  3.22700  2.64085  4.04422  3.51227  3.66048  3.40063  2.11853  2.64786  3.88001  3.09954  3.90630  2.83180  1.88858  2.78453  2.94108  3.11315  5.26174  4.00140    110 r - -
          2.68618  4.42225  2.77519  2.73123  3.46354  2.40513  3.72494  3.29354  2.67741  2.69355  4.24690  2.90347  2.73739  3.18146  2.89801  2.37887  2.77519  2.98518  4.58477  3.61503
          0.02660  4.03601  4.75836  0.61958  0.77255  0.48576  0.95510
     96   2.78018  5.30713  1.80948  1.88161  4.61090  2.94864  3.66793  4.10492  2.53514  3.59554  4.38525  2.42003  3.81206  2.66367  2.88513  2.70605  3.03531  3.68064  5.74875  4.29867    111 d - -
          2.68618  4.42225  2.77519  2.73123  3.46354  2.40513  3.72494  3.29354  2.67741  2.69355  4.24690  2.90347  2.73739  3.18146  2.89801  2.37887  2.77519  2.98518  4.58477  3.61503
          0.02660  4.03601  4.75836  0.61958  0.77255  0.48576  0.95510
     97   2.80568  4.96891  3.13558  2.59464  4.29304  3.51419  3.33654  3.72239  2.13375  3.25416  4.09250  3.06169  3.92033  2.64888  1.59631  2.36171  3.02186  3.39244  5.38601  4.11237    112 r - -
          2.68618  4.42225  2.77519  2.73123  3.46354  2.40513  3.72494  3.29354  2.67741  2.69355  4.24690  2.90347  2.73739  3.18146  2.89801  2.37887  2.77519  2.98518  4.58477  3.61503
          0.02660  4.03601  4.75836  0.61958  0.77255  0.48576  0.95510
     98   2.69654  4.26766  3.95253  3.43361  3.38067  3.71761  4.18812  2.31712  3.30836  1.61965  3.33643  3.70838  4.15704  3.61432  3.56263  2.61329  2.97734  1.73842  5.01019  3.78298    113 l - -
          2.68618  4.42225  2.77519  2.73123  3.46354  2.40513  3.72494  3.29354  2.67741  2.69355  4.24690  2.90347  2.73739  3.18146  2.89801  2.37887  2.77519  2.98518  4.58477  3.61503
          0.02660  4.03601  4.75836  0.61958  0.77255  0.48576  0.95510
     99   2.59962  4.89036  2.36837  2.35050  4.20865  2.97250  3.62759  3.64664  2.43113  2.94571  4.01362  2.59535  3.48878  2.76525  2.91126  2.51361  2.41592  3.28138  5.42712  4.06300    114 e - -
          2.68610  4.42227  2.77510  2.73126  3.46356  2.40515  3.72497  3.29356  2.67743  2.69357  4.24692  2.90349  2.73742  3.18149  2.89803  2.37877  2.77522  2.98521  4.58479  3.61505
          0.15282  2.01637  4.75836  0.47762  0.96826  0.48576  0.95510
    100   2.56119  5.15677  2.03249  1.91776  4.46431  3.31570  3.63847  3.93531  2.37938  3.45288  4.23793  2.79238  2.96168  2.76733  2.97987  2.65846  2.77682  3.53157  5.62227  4.20468    117 e - -
          2.68618  4.42225  2.77519  2.73123  3.46354  2.40513  3.72494  3.29354  2.67741  2.69355  4.24690  2.90347  2.73739  3.18146  2.89801  2.37887  2.77519  2.98518  4.58477  3.61503
          0.02660  4.03601  4.75836  0.61958  0.77255  0.48576  0.95510
    101   2.46407  4.98167  2.18251  2.08179  4.26190  3.35744  3.61228  3.14284  2.27974  3.26032  4.05334  2.85300  3.79052  2.74410  2.89399  2.52176  2.87415  3.33391  5.46029  4.08285    118 e - -
          2.68618  4.42225  2.77519  2.73123  3.46354  2.40513  3.72494  3.29354  2.67741  2.69355  4.24690  2.90347  2.73739  3.18146  2.89801  2.37887  2.77519  2.98518  4.58477  3.61503
          0.02660  4.03601  4.75836  0.61958  0.77255  0.48576  0.95510
    102   2.80227  4.32656  3.98800  3.42453  3.09380  3.86197  4.07390  2.21962  3.26710  1.35892  3.13293  3.72548  4.20115  3.25199  3.50412  3.15118  3.03085  2.40400  4.77109  3.06622    119 l - -
          2.68618  4.42225  2.77519  2.73123  3.46354  2.40513  3.72494  3.29354  2.67741  2.69355  4.24690  2.90347  2.73739  3.18146  2.89801  2.37887  2.77519  2.98518  4.58477  3.61503
          0.02660  4.03601  4.75836  0.61958  0.77255  0.48576  0.95510
    103   2.42143  4.50214  3.47886  2.91776  3.64248  3.57292  3.83408  2.91055  2.56575  1.79577  3.57237  3.31394  3.98971  3.09309  2.19483  2.87822  2.94755  2.71743  5.08451  3.84491    120 l - -
          2.68618  4.42225  2.77519  2.73123  3.46354  2.40513  3.72494  3.29354  2.67741  2.69355  4.24690  2.90347  2.73739  3.18146  2.89801  2.37887  2.77519  2.98518  4.58477  3.61503
          0.02660  4.03601  4.75836  0.61958  0.77255  0.48576  0.95510
    104   2.58335  4.39837  3.31510  2.64225  3.54419  3.51483  3.74189  2.80054  2.65939  2.03910  3.49486  3.18986  3.89733  2.89789  2.80743  2.51282  2.81331  2.68099  4.95456  3.28434    121 l - -
          2.68618  4.42225  2.77519  2.73123  3.46354  2.40513  3.72494  3.29354  2.67741  2.69355  4.24690  2.90347  2.73739  3.18146  2.89801  2.37887  2.77519  2.98518  4.58477  3.61503
          0.02660  4.03601  4.75836  0.61958  0.77255  0.48576  0.95510
    105   2.63975  4.93316  2.80775  2.17620  4.23416  3.37254  3.62187  3.66703  2.20454  3.22937  4.03078  2.89098  3.49566  2.65249  2.82931  2.02162  2.61540  3.30865  5.43067  4.07586    122 s - -
          2.68618  4.42225  2.77519  2.73123  3.46354  2.40513  3.72494  3.29354  2.67741  2.69355  4.24690  2.90347  2.73739  3.18146  2.89801  2.37887  2.77519  2.98518  4.58477  3.61503
          0.02660  4.03601  4.75836  0.61958  0.77255  0.48576  0.95510
    106   3.23191  4.57827  4.77209  4.20390  3.12615  4.47915  4.79508  2.03839  4.07586  1.02113  2.36981  4.47284  4.68457  4.21046  4.22118  3.81473  3.45578  1.99181  5.17141  4.10201    123 l - -
          2.68618  4.42225  2.77519  2.73123  3.46354  2.40513  3.72494  3.29354  2.67741  2.69355  4.24690  2.90347  2.73739  3.18146  2.89801  2.37887  2.77519  2.98518  4.58477  3.61503
          0.02660  4.03601  4.75836  0.61958  0.77255  0.48576  0.95510
    107   2.50387  4.33741  4.29615  3.73362  3.26376  4.04701  4.39831  1.79385  3.61102  1.81579  1.99128  4.00371  4.37429  3.85266  3.82424  3.35832  3.13300  2.05785  5.04317  3.88350    124 i - -
          2.68618  4.42225  2.77519  2.73123  3.46354  2.40513  3.72494  3.29354  2.67741  2.69355  4.24690  2.90347  2.73739  3.18146  2.89801  2.37887  2.77519  2.98518  4.58477  3.61503
          0.02660  4.03601  4.75836  0.61958  0.77255  0.48576  0.95510
    108   1.77377  4.18373  3.43305  3.12316  4.31149  1.56152  4.20609  3.70847  3.18729  3.40115  4.22113  3.29604  3.70135  3.46821  3.51535  2.22276  2.31833  3.16804  5.64972  4.43732    125 g - -
          2.68618  4.42225  2.77519  2.73123  3.46354  2.40513  3.72494  3.29354  2.67741  2.69355  4.24690  2.90347  2.73739  3.18146  2.89801  2.37887  2.77519  2.98518  4.58477  3.61503
          0.02660  4.03601  4.75836  0.61958  0.77255  0.48576  0.95510
    109   0.80151  4.28103  3.63532  3.43754  4.22168  3.10054  4.43932  3.37216  3.45817  3.24594  4.26218  3.54366  3.85553  3.78485  3.69543  2.63113  2.91999  2.99806  5.63240  4.45181    126 a - -
          2.68618  4.42225  2.77519  2.73123  3.46354  2.40513  3.72494  3.29354  2.67741  2.69355  4.24690  2.90347  2.73739  3.18146  2.89801  2.37887  2.77519  2.98518  4.58477  3.61503
          0.02660  4.03601  4.75836  0.61958  0.77255  0.48576  0.95510
    110   1.49960  4.18000  3.46497  3.18433  4.29799  2.96333  4.24948  3.65911  3.23254  3.39792  4.24377  3.33039  3.71463  3.52703  3.53748  1.37111  2.73131  3.13782  5.65687  4.43723    127 s - -
          2.68618  4.42225  2.77519  2.73123  3.46354  2.40513  3.72494  3.29354  2.67741  2.69355  4.24690  2.90347  2.73739  3.18146  2.89801  2.37887  2.77519  2.98518  4.58477  3.61503
          0.02660  4.03601  4.75836  0.61958  0.77255  0.48576  0.95510
    111   1.06466  4.16076  3.59683  3.28037  4.14888  2.69450  4.26988  3.35448  3.27267  3.20145  4.09672  3.39851  3.75158  3.57445  3.55587  2.46673  2.74342  2.69473  5.55868  4.34967    128 a - -
          2.68618  4.42225  2.77519  2.73123  3.46354  2.40513  3.72494  3.29354  2.67741  2.69355  4.24690  2.90347  2.73739  3.18146  2.89801  2.37887  2.77519  2.98518  4.58477  3.61503
          0.02660  4.03601  4.75836  0.61958  0.77255  0.48576  0.95510
    112   1.10607  4.15028  3.51658  3.21772  4.27270  2.64781  4.25480  3.63361  3.25706  3.36343  4.19706  3.34295  3.70614  3.53989  3.55703  2.21541  2.48134  3.11308  5.63194  4.43271    129 a - -
          2.68618  4.42225  2.77519  2.73123  3.46354  2.40513  3.72494  3.29354  2.67741  2.69355  4.24690  2.90347  2.73739  3.18146  2.89801  2.37887  2.77519  2.98518  4.58477  3.61503
          0.02660  4.03601  4.75836  0.61958  0.77255  0.48576  0.95510
    113   3.19787  5.02009  3.70598  3.18642  4.41649  3.65084  3.95463  3.97192  2.31958  3.45824  4.45658  3.53239  4.14766  3.16895  0.75516  3.27565  3.45409  3.68940  5.43456  4.31093    130 r - -
          2.68618  4.42225  2.77519  2.73123  3.46354  2.40513  3.72494  3.29354  2.67741  2.69355  4.24690  2.90347  2.73739  3.18146  2.89801  2.37887  2.77519  2.98518  4.58477  3.61503
          0.02660  4.03601  4.75836  0.61958  0.77255  0.48576  0.95510
    114   3.62110  4.93513  4.35012  4.09861  2.85219  3.92087  4.11556  3.65459  3.81878  3.02001  4.28036  4.21534  4.45283  4.19791  3.91742  3.82312  3.93040  3.54937  0.61139  2.84619    131 W - -
          2.68618  4.42225  2.77519  2.73123  3.46354  2.40513  3.72494  3.29354  2.67741  2.69355  4.24690  2.90347  2.73739  3.18146  2.89801  2.37887  2.77519  2.98518  4.58477  3.61503
          0.02660  4.03601  4.75836  0.61958  0.77255  0.48576  0.95510
    115   1.54101  4.28952  3.57249  3.07482  3.63661  3.41063  4.01184  2.54435  2.99126  2.35779  3.58937  3.39764  3.93684  3.32848  3.31582  2.57471  2.84696  2.48161  5.12857  3.88538    132 a - -
          2.68618  4.42225  2.77519  2.73123  3.46354  2.40513  3.72494  3.29354  2.67741  2.69355  4.24690  2.90347  2.73739  3.18146  2.89801  2.37887  2.77519  2.98518  4.58477  3.61503
          0.02660  4.03601  4.75836  0.61958  0.77255  0.48576  0.95510
    116   2.60161  4.20469  3.74537  3.18554  3.38291  2.91758  3.99069  2.03849  3.10815  2.37528  3.11914  3.51332  4.03472  3.39479  3.40247  2.91676  2.36094  2.02449  4.90040  3.68597    133 v - -
          2.68618  4.42225  2.77519  2.73123  3.46354  2.40513  3.72494  3.29354  2.67741  2.69355  4.24690  2.90347  2.73739  3.18146  2.89801  2.37887  2.77519  2.98518  4.58477  3.61503
          0.02660  4.03601  4.75836  0.61958  0.77255  0.48576  0.95510
    117   2.56496  4.46778  3.21481  2.65362  3.64818  2.92516  3.71126  2.88588  2.61019  2.54730  3.57184  3.11625  3.86187  2.95077  2.66386  2.47727  2.48213  2.65865  5.03229  3.51499    134 s - -
          2.68618  4.42225  2.77519  2.73123  3.46354  2.40513  3.72494  3.29354  2.67741  2.69355  4.24690  2.90347  2.73739  3.18146  2.89801  2.37887  2.77519  2.98518  4.58477  3.61503
          0.02660  4.03601  4.75836  0.61958  0.77255  0.48576  0.95510
    118   3.17292  5.31723  0.70906  2.45131  4.71801  3.34143  4.08563  4.34504  3.20232  3.92534  4.90980  3.01484  4.00604  3.32701  3.73862  3.11875  3.51595  3.96771  5.85407  4.56750    135 d - -
          2.68618  4.42225  2.77519  2.73123  3.46354  2.40513  3.72494  3.29354  2.67741  2.69355  4.24690  2.90347  2.73739  3.18146  2.89801  2.37887  2.77519  2.98518  4.58477  3.61503
          0.02660  4.03601  4.75836  0.61958  0.77255  0.48576  0.95510
    119   3.19787  5.02009  3.70598  3.18642  4.41649  3.65084  3.95463  3.97192  2.31958  3.45824  4.45658  3.53239  4.14766  3.16895  0.75516  3.27565  3.45409  3.68940  5.43456  4.31093    136 r - -
          2.68618  4.42225  2.77519  2.73123  3.46354  2.40513  3.72494  3.29354  2.67741  2.69355  4.24690  2.90347  2.73739  3.18146  2.89801  2.37887  2.77519  2.98518  4.58477  3.61503
          0.02660  4.03601  4.75836  0.61958  0.77255  0.48576  0.95510
    120   2.58539  4.83464  2.39867  2.37870  4.23452  2.68471  3.67459  3.67261  2.49995  3.09433  4.05336  2.75857  3.78433  2.82135  2.97795  2.10311  2.54470  3.29384  5.46491  4.10604    137 s - -
          2.68618  4.42225  2.77519  2.73123  3.46354  2.40513  3.72494  3.29354  2.67741  2.69355  4.24690  2.90347  2.73739  3.18146  2.89801  2.37887  2.77519  2.98518  4.58477  3.61503
          0.02660  4.03601  4.75836  0.61958  0.77255  0.48576  0.95510
    121   2.43420  4.73354  3.00696  2.08884  3.96952  3.41655  3.62647  3.18654  2.42242  2.84843  3.81541  2.96480  3.30915  2.78714  2.59517  2.63050  2.69775  2.93199  5.24965  3.92850    138 e - -
          2.68620  4.42227  2.77491  2.73125  3.46356  2.40514  3.72496  3.29356  2.67742  2.69357  4.24691  2.90348  2.73741  3.18148  2.89802  2.37888  2.77521  2.98520  4.58479  3.61505
          0.15805  1.98328  4.75836  0.32722  1.27629  0.48576  0.95510
    122   1.82940  4.70766  2.67395  2.46229  3.93829  3.38296  3.37517  3.37184  2.52784  3.00236  3.84071  2.96883  3.82277  2.86056  2.97678  2.48492  2.85180  3.06435  5.25437  3.54417    140 a - -
          2.68618  4.42225  2.77519  2.73123  3.46354  2.40513  3.72494  3.29354  2.67741  2.69355  4.24690  2.90347  2.73739  3.18146  2.89801  2.37887  2.77519  2.98518  4.58477  3.61503
          0.02660  4.03601  4.75836  0.61958  0.77255  0.48576  0.95510
    123   2.46315  3.11923  3.50627  2.93740  3.37308  3.23217  3.54654  2.72915  2.87400  2.20146  3.18304  3.01746  3.92957  3.17498  3.07157  2.80048  2.78853  2.33381  4.82875  3.60212    141 l - -
          2.68618  4.42225  2.77519  2.73123  3.46354  2.40513  3.72494  3.29354  2.67741  2.69355  4.24690  2.90347  2.73739  3.18146  2.89801  2.37887  2.77519  2.98518  4.58477  3.61503
          0.02660  4.03601  4.75836  0.61958  0.77255  0.48576  0.95510
    124   2.48235  4.45649  3.07262  2.79509  4.10789  1.39651  3.97433  3.52245  2.83717  3.19684  4.08805  3.16326  3.81532  2.90436  3.18431  2.61484  2.87781  2.82564  5.45898  4.16747    142 g - -
          2.68618  4.42225  2.77519  2.73123  3.46354  2.40513  3.72494  3.29354  2.67741  2.69355  4.24690  2.90347  2.73739  3.18146  2.89801  2.37887  2.77519  2.98518  4.58477  3.61503
          0.02660  4.03601  4.75836  0.61958  0.77255  0.48576  0.95510
    125   3.19785  4.50601  4.85454  4.32673  3.35551  4.53372  4.96625  1.18881  4.18884  1.52145  3.16139  4.56808  4.77885  4.39969  4.35659  3.90312  3.44344  1.72168  5.38114  4.22651    143 i - -
          2.68618  4.42225  2.77519  2.73123  3.46354  2.40513  3.72494  3.29354  2.67741  2.69355  4.24690  2.90347  2.73739  3.18146  2.89801  2.37887  2.77519  2.98518  4.58477  3.61503
          0.02660  4.03601  4.75836  0.61958  0.77255  0.48576  0.95510
    126   2.35618  4.28558  4.31613  3.77449  3.18220  4.02774  4.47720  1.81842  3.68417  2.18986  3.34589  4.02719  4.39752  3.94032  3.91776  3.35599  3.10866  1.28625  5.17520  3.96529    144 v - -
          2.68618  4.42225  2.77519  2.73123  3.46354  2.40513  3.72494  3.29354  2.67741  2.69355  4.24690  2.90347  2.73739  3.18146  2.89801  2.37887  2.77519  2.98518  4.58477  3.61503
          0.02660  4.03601  4.75836  0.61958  0.77255  0.48576  0.95510
    127   3.19666  4.50680  4.85574  4.30286  3.27205  4.52171  4.90348  1.30021  4.18027  1.42055  2.80019  4.54503  4.74224  4.34262  4.32942  3.87212  3.43033  1.82342  5.29468  4.18726    145 i - -
          2.68618  4.42225  2.77519  2.73123  3.46354  2.40513  3.72494  3.29354  2.67741  2.69355  4.24690  2.90347  2.73739  3.18146  2.89801  2.37887  2.77519  2.98518  4.58477  3.61503
          0.02660  4.03601  4.75836  0.61958  0.77255  0.48576  0.95510
    128   2.23434  4.41803  3.15476  2.73915  3.86640  1.93614  3.85582  3.29897  2.77353  2.97357  3.83216  3.13912  3.80887  3.09946  3.16433  2.30955  2.80583  2.96517  5.24101  3.08587    146 g - -
          2.68618  4.42225  2.77519  2.73123  3.46354  2.40513  3.72494  3.29354  2.67741  2.69355  4.24690  2.90347  2.73739  3.18146  2.89801  2.37887  2.77519  2.98518  4.58477  3.61503
          0.02660  4.03601  4.75836  0.61958  0.77255  0.48576  0.95510
    129   2.34103  3.01989  3.00269  2.64985  3.79989  3.06062  3.74523  3.18724  2.62687  2.85287  3.70397  3.09619  3.81809  2.96268  2.69276  2.40693  2.43963  2.88911  5.15649  3.87968    147 a - -
          2.68618  4.42225  2.77519  2.73123  3.46354  2.40513  3.72494  3.29354  2.67741  2.69355  4.24690  2.90347  2.73739  3.18146  2.89801  2.37887  2.77519  2.98518  4.58477  3.61503
          0.02660  4.03601  4.75836  0.61958  0.77255  0.48576  0.95510
    130   2.15347  4.70792  3.06138  2.51888  3.99887  2.95940  3.65596  3.39704  2.33087  2.80520  3.84658  3.00821  3.53876  2.82380  2.27412  2.65847  2.84304  3.08326  5.26519  3.96370    148 a - -
          2.68618  4.42225  2.77519  2.73123  3.46354  2.40513  3.72494  3.29354  2.67741  2.69355  4.24690  2.90347  2.73739  3.18146  2.89801  2.37887  2.77519  2.98518  4.58477  3.61503
          0.02660  4.03601  4.75836  0.61958  0.77255  0.48576  0.95510
    131   2.50705  4.72823  2.46163  2.37918  3.95433  3.41120  3.63811  2.95919  2.38045  2.62057  3.81070  2.95963  3.81327  2.80494  2.91344  2.37271  2.82363  3.04342  5.24819  3.92575    149 s - -
          2.68604  4.42232  2.77511  2.73123  3.46361  2.40503  3.72502  3.29336  2.67748  2.69348  4.24697  2.90354  2.73747  3.18153  2.89790  2.37894  2.77527  2.98525  4.58484  3.61510
          0.23243  1.61539  4.75836  0.82945  0.57321  0.48576  0.95510
    132   2.28391  4.69840  2.88132  2.46465  3.95475  3.03213  3.64174  3.36065  2.28115  2.76822  3.80930  2.97047  3.50106  2.80791  2.91160  2.52826  2.54969  2.92872  5.24620  3.92685    154 k - -
          2.68618  4.42225  2.77519  2.73123  3.46354  2.40513  3.72494  3.29354  2.67741  2.69355  4.24690  2.90347  2.73739  3.18146  2.89801  2.37887  2.77519  2.98518  4.58477  3.61503
          0.12066  4.03601  2.34340  0.61958  0.77255  0.48576  0.95510
    133   2.38964  4.55239  3.06761  2.55427  3.84527  3.36283  3.68450  3.22677  2.51706  2.60651  3.73283  3.02615  2.95931  2.57593  2.92938  2.51706  2.47529  2.92997  5.17532  3.88587    155 a - -
          2.68618  4.42225  2.77519  2.73123  3.46354  2.40513  3.72494  3.29354  2.67741  2.69355  4.24690  2.90347  2.73739  3.18146  2.89801  2.37887  2.77519  2.98518  4.58477  3.61503
          0.02918  3.94453  4.66687  0.61958  0.77255  0.43342  1.04495
    134   2.53322  5.04868  2.27437  2.27669  4.38064  2.95692  3.62030  3.84438  2.32424  3.37181  4.15105  2.37535  3.21055  2.74543  2.92329  2.49985  2.76338  3.44433  5.54663  4.14807    156 d - -
          2.68618  4.42225  2.77519  2.73123  3.46354  2.40513  3.72494  3.29354  2.67741  2.69355  4.24690  2.90347  2.73739  3.18146  2.89801  2.37887  2.77519  2.98518  4.58477  3.61503
          0.02660  4.03601  4.75836  0.61958  0.77255  0.48576  0.95510
    135   2.43947  4.17101  4.11450  3.53721  2.89328  3.80115  4.06309  2.41837  3.41416  1.53074  3.10871  3.76146  4.15244  3.63304  3.60309  3.09364  2.93228  2.12819  3.45401  3.44030    157 l - -
          2.68618  4.42225  2.77519  2.73123  3.46354  2.40513  3.72494  3.29354  2.67741  2.69355  4.24690  2.90347  2.73739  3.18146  2.89801  2.37887  2.77519  2.98518  4.58477  3.61503
          0.02660  4.03601  4.75836  0.61958  0.77255  0.48576  0.95510
    136   2.84399  4.32511  4.31431  3.81991  3.61884  3.96293  4.60561  1.85179  3.70134  2.29348  3.47644  4.05326  4.41050  4.01098  3.94692  3.33535  2.62289  1.11268  5.38072  4.16349    158 v - -
          2.68618  4.42225  2.77519  2.73123  3.46354  2.40513  3.72494  3.29354  2.67741  2.69355  4.24690  2.90347  2.73739  3.18146  2.89801  2.37887  2.77519  2.98518  4.58477  3.61503
          0.02660  4.03601  4.75836  0.61958  0.77255  0.48576  0.95510
    137   2.42299  2.98175  4.35309  3.81534  3.47832  3.86957  4.44290  1.87558  3.70402  2.30938  3.38913  3.98891  4.30259  3.95015  3.90269  3.21910  3.02169  1.32577  5.13278  3.93216    159 v - -
          2.68618  4.42225  2.77519  2.73123  3.46354  2.40513  3.72494  3.29354  2.67741  2.69355  4.24690  2.90347  2.73739  3.18146  2.89801  2.37887  2.77519  2.98518  4.58477  3.61503
          0.02660  4.03601  4.75836  0.61958  0.77255  0.48576  0.95510
    138   2.20708  4.31704  3.29627  3.17009  4.45239  0.94525  4.34876  3.86871  3.35973  3.59740  4.48685  3.37097  3.79290  3.65220  3.64492  2.56657  2.89823  3.33142  5.74947  4.56682    160 g - -
          2.68618  4.42225  2.77519  2.73123  3.46354  2.40513  3.72494  3.29354  2.67741  2.69355  4.24690  2.90347  2.73739  3.18146  2.89801  2.37887  2.77519  2.98518  4.58477  3.61503
          0.02660  4.03601  4.75836  0.61958  0.77255  0.48576  0.95510
    139   2.63707  4.56168  3.92930  3.54615  2.84237  3.68869  3.92778  3.09688  3.27038  2.63210  3.77484  3.73516  4.20975  3.68189  3.46765  3.17305  3.27352  2.93731  1.18829  2.88461    161 w - -
          2.68618  4.42225  2.77519  2.73123  3.46354  2.40513  3.72494  3.29354  2.67741  2.69355  4.24690  2.90347  2.73739  3.18146  2.89801  2.37887  2.77519  2.98518  4.58477  3.61503
          0.02660  4.03601  4.75836  0.61958  0.77255  0.48576  0.95510
    140   3.12804  5.09196  3.31448  2.90902  4.51593  3.59659  3.85966  3.95621  0.83447  3.48705  4.44247  3.32522  4.08767  3.04387  2.47585  3.16095  3.37053  3.65578  5.50545  4.34308    162 k - -
          2.68618  4.42225  2.77519  2.73123  3.46354  2.40513  3.72494  3.29354  2.67741  2.69355  4.24690  2.90347  2.73739  3.18146  2.89801  2.37887  2.77519  2.98518  4.58477  3.61503
          0.02660  4.03601  4.75836  0.61958  0.77255  0.48576  0.95510
    141   2.41520  2.63008  3.77706  3.20782  3.28977  3.59590  3.94298  2.42788  3.11997  2.16119  3.08819  3.50645  3.32653  3.38988  3.38775  2.88044  2.59408  2.32561  4.79151  3.58511    163 l - -
          2.68618  4.42225  2.77519  2.73123  3.46354  2.40513  3.72494  3.29354  2.67741  2.69355  4.24690  2.90347  2.73739  3.18146  2.89801  2.37887  2.77519  2.98518  4.58477  3.61503
          0.02660  4.03601  4.75836  0.61958  0.77255  0.48576  0.95510
    142   2.43575  4.99986  2.57727  2.34284  4.31557  3.37471  3.60427  3.75980  2.33520  3.29551  4.08410  2.73263  3.80054  2.53851  2.06008  2.51802  2.88534  3.38251  5.47091  4.10602    164 r - -
          2.68618  4.42225  2.77519  2.73123  3.46354  2.40513  3.72494  3.29354  2.67741  2.69355  4.24690  2.90347  2.73739  3.18146  2.89801  2.37887  2.77519  2.98518  4.58477  3.61503
          0.02660  4.03601  4.75836  0.61958  0.77255  0.48576  0.95510
    143   2.25009  4.70531  2.45324  2.45845  4.28134  3.21917  3.78072  3.71210  2.65197  3.31565  4.12951  2.78943  3.77977  2.94885  3.11907  1.67785  2.70915  3.30250  5.53855  4.19643    165 s - -
          2.68618  4.42225  2.77519  2.73123  3.46354  2.40513  3.72494  3.29354  2.67741  2.69355  4.24690  2.90347  2.73739  3.18146  2.89801  2.37887  2.77519  2.98518  4.58477  3.61503
          0.02660  4.03601  4.75836  0.61958  0.77255  0.48576  0.95510
    144   3.15414  4.46688  4.82363  4.28354  3.35810  4.48797  4.91294  1.60888  4.16695  1.38720  3.15995  4.51948  4.73671  4.36035  4.33347  3.84435  3.39626  1.41585  5.34896  4.20831    166 l - -
          2.68618  4.42225  2.77519  2.73123  3.46354  2.40513  3.72494  3.29354  2.67741  2.69355  4.24690  2.90347  2.73739  3.18146  2.89801  2.37887  2.77519  2.98518  4.58477  3.61503
          0.02660  4.03601  4.75836  0.61958  0.77255  0.48576  0.95510
    145   2.52670  5.05509  2.21555  1.96823  4.35385  3.35038  3.34968  3.81701  2.37102  3.34014  4.11463  2.83057  3.77990  2.71282  2.66767  2.51757  2.87284  3.42297  5.50972  3.75875    167 e - -
          2.68618  4.42225  2.77519  2.73123  3.46354  2.40513  3.72494  3.29354  2.67741  2.69355  4.24690  2.90347  2.73739  3.18146  2.89801  2.37887  2.77519  2.98518  4.58477  3.61503
          0.02660  4.03601  4.75836  0.61958  0.77255  0.48576  0.95510
    146   2.11158  3.36141  3.56844  3.03604  3.57092  2.74962  3.93315  2.90998  2.97892  2.19185  3.53399  3.34003  3.85323  3.27401  3.30575  2.38674  2.44927  2.63834  5.01258  3.79136    168 a - -
          2.68618  4.42225  2.77519  2.73123  3.46354  2.40513  3.72494  3.29354  2.67741  2.69355  4.24690  2.90347  2.73739  3.18146  2.89801  2.37887  2.77519  2.98518  4.58477  3.61503
          0.02660  4.03601  4.75836  0.61958  0.77255  0.48576  0.95510
    147   2.29732  4.72626  2.97685  2.50638  4.12855  2.23143  3.69147  3.53908  2.44165  3.14035  3.96358  2.99094  3.81378  2.53194  2.55614  2.63838  2.69759  3.18967  5.36995  4.05920    169 g - -
          2.68620  4.42227  2.77521  2.73125  3.46339  2.40514  3.72496  3.29356  2.67742  2.69344  4.24691  2.90348  2.73741  3.18148  2.89802  2.37888  2.77521  2.98510  4.58479  3.61505
          0.15805  1.98328  4.75836  0.32722  1.27629  0.48576  0.95510
    148   2.75619  4.83331  3.18197  2.49827  4.10453  3.52152  3.65167  2.95272  2.21454  3.08020  3.93788  2.90994  3.91626  2.81733  1.63057  2.80741  2.97332  3.17949  5.29340  4.02687    171 r - -
          2.68618  4.42225  2.77519  2.73123  3.46354  2.40513  3.72494  3.29354  2.67741  2.69355  4.24690  2.90347  2.73739  3.18146  2.89801  2.37887  2.77519  2.98518  4.58477  3.61503
          0.02660  4.03601  4.75836  0.61958  0.77255  0.48576  0.95510
    149   2.74280  5.20025  2.39605  1.67380  4.50658  3.31495  3.65317  3.98053  2.47977  3.49217  4.28467  2.78857  3.41312  2.18521  2.98111  2.55278  2.99278  3.57687  5.65654  4.23744    172 e - -
          2.68618  4.42225  2.77519  2.73123  3.46354  2.40513  3.72494  3.29354  2.67741  2.69355  4.24690  2.90347  2.73739  3.18146  2.89801  2.37887  2.77519  2.98518  4.58477  3.61503
          0.02660  4.03601  4.75836  0.61958  0.77255  0.48576  0.95510
    150   3.11362  4.42438  4.83427  4.34142  3.58915  4.46777  5.05535  1.28182  4.22991  2.08869  3.39252  4.55615  4.78021  4.49428  4.42642  3.85920  3.38091  1.15904  5.56227  4.35637    173 v - -
          2.68618  4.42225  2.77519  2.73123  3.46354  2.40513  3.72494  3.29354  2.67741  2.69355  4.24690  2.90347  2.73739  3.18146  2.89801  2.37887  2.77519  2.98518  4.58477  3.61503
          0.02660  4.03601  4.75836  0.61958  0.77255  0.48576  0.95510
    151   2.89396  5.28458  2.43777  1.31544  4.57524  3.33476  3.72852  4.05353  2.51384  3.56646  4.42191  2.82673  3.88170  2.30815  2.94434  2.83083  3.15379  3.67959  5.72104  4.32341    174 e - -
          2.68618  4.42225  2.77519  2.73123  3.46354  2.40513  3.72494  3.29354  2.67741  2.69355  4.24690  2.90347  2.73739  3.18146  2.89801  2.37887  2.77519  2.98518  4.58477  3.61503
          0.02660  4.03601  4.75836  0.61958  0.77255  0.48576  0.95510
    152   2.62831  4.81182  3.03071  2.27859  4.06366  3.44062  3.61277  3.46851  2.32583  2.72866  3.61841  2.97197  3.82765  2.39317  2.32340  2.66165  2.61586  3.15057  5.29320  3.97830    175 e - -
          2.68618  4.42225  2.77519  2.73123  3.46354  2.40513  3.72494  3.29354  2.67741  2.69355  4.24690  2.90347  2.73739  3.18146  2.89801  2.37887  2.77519  2.98518  4.58477  3.61503
          0.02660  4.03601  4.75836  0.61958  0.77255  0.48576  0.95510
    153   3.16592  4.46434  4.87019  4.34157  3.42821  4.53242  4.99448  1.22159  4.22459  1.65142  3.22611  4.57422  4.78356  4.43694  4.39788  3.89991  3.41277  1.51213  5.43121  4.27282    176 i - -
          2.68618  4.42225  2.77519  2.73123  3.46354  2.40513  3.72494  3.29354  2.67741  2.69355  4.24690  2.90347  2.73739  3.18146  2.89801  2.37887  2.77519  2.98518  4.58477  3.61503
          0.02660  4.03601  4.75836  0.61958  0.77255  0.48576  0.95510
    154   2.95298  5.20535  2.44787  0.99037  4.63480  3.00124  3.88328  4.11256  2.78704  3.68967  4.57933  2.90698  3.91991  3.07251  3.24646  2.91342  3.26048  3.72933  5.78911  4.44365    177 e - -
          2.68618  4.42225  2.77519  2.73123  3.46354  2.40513  3.72494  3.29354  2.67741  2.69355  4.24690  2.90347  2.73739  3.18146  2.89801  2.37887  2.77519  2.98518  4.58477  3.61503
          0.02660  4.03601  4.75836  0.61958  0.77255  0.48576  0.95510
    155   2.84471  4.30098  4.23456  3.66603  2.40443  3.96220  4.22374  2.10608  3.55119  1.39736  3.05204  3.91228  3.48047  3.75790  3.74411  3.26202  3.07631  2.29204  4.80761  3.57958    178 l - -
          2.68618  4.42225  2.77519  2.73123  3.46354  2.40513  3.72494  3.29354  2.67741  2.69355  4.24690  2.90347  2.73739  3.18146  2.89801  2.37887  2.77519  2.98518  4.58477  3.61503
          0.02660  4.03601  4.75836  0.61958  0.77255  0.48576  0.95510
    156   2.62654  5.19345  2.27864  1.43397  4.54756  2.72555  3.71980  4.01812  2.62530  3.55383  4.36908  2.77620  3.82405  2.87124  3.15433  2.58779  3.05595  3.61336  5.73849  4.30838    179 e - -
          2.68618  4.42225  2.77519  2.73123  3.46354  2.40513  3.72494  3.29354  2.67741  2.69355  4.24690  2.90347  2.73739  3.18146  2.89801  2.37887  2.77519  2.98518  4.58477  3.61503
          0.02660  4.03601  4.75836  0.61958  0.77255  0.48576  0.95510
    157   2.32620  4.20386  2.44537  1.99972  4.27129  3.36297  3.59131  3.71914  2.21670  3.26337  4.04512  2.85652  3.77945  2.61991  2.84596  2.59930  2.84785  3.34205  5.45053  4.07237    180 e - -
          2.68618  4.42225  2.77519  2.73123  3.46354  2.40513  3.72494  3.29354  2.67741  2.69355  4.24690  2.90347  2.73739  3.18146  2.89801  2.37887  2.77519  2.98518  4.58477  3.61503
          0.02660  4.03601  4.75836  0.61958  0.77255  0.48576  0.95510
    158   2.80298  5.12034  2.11430  2.13329  4.48373  3.27536  3.77160  3.94043  2.69496  3.51470  4.35879  2.81903  1.68046  2.94200  3.20391  2.77002  3.09270  3.56014  5.70855  4.30662    181 p - -
          2.68618  4.42225  2.77519  2.73123  3.46354  2.40513  3.72494  3.29354  2.67741  2.69355  4.24690  2.90347  2.73739  3.18146  2.89801  2.37887  2.77519  2.98518  4.58477  3.61503
          0.02660  4.03601  4.75836  0.61958  0.77255  0.48576  0.95510
    159   3.30826  4.68902  4.68090  4.18870  3.10803  4.44728  4.77772  2.06445  3.95879  0.82843  2.98135  4.45835  4.71255  4.20761  4.11630  3.84669  3.55735  2.25167  5.15997  3.96535    182 l - -
          2.68618  4.42225  2.77519  2.73123  3.46354  2.40513  3.72494  3.29354  2.67741  2.69355  4.24690  2.90347  2.73739  3.18146  2.89801  2.37887  2.77519  2.98518  4.58477  3.61503
          0.02660  4.03601  4.75836  0.61958  0.77255  0.48576  0.95510
    160   2.03946  4.27634  3.26362  2.97932  4.27476  3.02276  4.12136  3.66901  3.05320  3.35973  4.20075  3.23626  1.53828  3.36926  3.39451  2.09728  2.76883  3.17583  5.60925  4.36558    183 p - -
          2.68618  4.42225  2.77519  2.73123  3.46354  2.40513  3.72494  3.29354  2.67741  2.69355  4.24690  2.90347  2.73739  3.18146  2.89801  2.37887  2.77519  2.98518  4.58477  3.61503
          0.02660  4.03601  4.75836  0.61958  0.77255  0.48576  0.95510
    161   2.12424  4.62118  2.74344  2.52047  3.92650  3.36873  3.68683  3.31384  2.52933  2.71565  3.79753  3.00771  3.02378  2.86767  2.97312  2.43091  2.71356  2.86715  5.24056  3.93327    184 a - -
          2.68618  4.42225  2.77519  2.73123  3.46354  2.40513  3.72494  3.29354  2.67741  2.69355  4.24690  2.90347  2.73739  3.18146  2.89801  2.37887  2.77519  2.98518  4.58477  3.61503
          0.02660  4.03601  4.75836  0.61958  0.77255  0.48576  0.95510
    162   2.39949  4.75367  2.72335  2.17091  4.26775  2.82457  3.78421  3.68404  2.64294  3.29712  4.12903  2.94320  1.92989  2.96120  3.08877  2.65104  2.92183  3.30169  5.52941  4.19472    185 p - -
          2.68618  4.42225  2.77519  2.73123  3.46354  2.40513  3.72494  3.29354  2.67741  2.69355  4.24690  2.90347  2.73739  3.18146  2.89801  2.37887  2.77519  2.98518  4.58477  3.61503
          0.02660  4.03601  4.75836  0.61958  0.77255  0.48576  0.95510
    163   2.31566  4.16096  2.26075  2.28765  4.17777  3.16654  3.63118  3.61139  2.43251  3.18875  3.98630  2.89938  3.07538  2.77055  2.90816  2.48756  2.83097  3.24728  5.40406  4.04775    186 d - -
          2.68618  4.42225  2.77519  2.73123  3.46354  2.40513  3.72494  3.29354  2.67741  2.69355  4.24690  2.90347  2.73739  3.18146  2.89801  2.37887  2.77519  2.98518  4.58477  3.61503
          0.02660  4.03601  4.75836  0.61958  0.77255  0.48576  0.95510
    164   2.37004  5.08466  1.96533  2.05835  4.42666  2.70647  3.67269  3.88504  2.53082  3.42878  4.22775  2.80765  3.80226  2.81296  3.04438  2.66740  2.62335  3.49023  5.61794  4.21085    187 d - -
          2.68618  4.42225  2.77519  2.73123  3.46354  2.40513  3.72494  3.29354  2.67741  2.69355  4.24690  2.90347  2.73739  3.18146  2.89801  2.37887  2.77519  2.98518  4.58477  3.61503
          0.02660  4.03601  4.75836  0.61958  0.77255  0.48576  0.95510
    165   2.41424  4.34843  3.34323  2.67126  3.14632  3.51471  3.76031  2.52094  2.73597  2.33108  3.44907  3.02952  3.08426  3.05524  2.96087  2.75428  2.79603  2.62246  4.92268  3.67586    188 l - -
          2.68618  4.42225  2.77519  2.73123  3.46354  2.40513  3.72494  3.29354  2.67741  2.69355  4.24690  2.90347  2.73739  3.18146  2.89801  2.37887  2.77519  2.98518  4.58477  3.61503
          0.02660  4.03601  4.75836  0.61958  0.77255  0.48576  0.95510
    166   2.87755  4.47972  3.87883  3.49642  1.24325  3.69990  3.94538  2.89376  3.43698  2.41146  3.57474  3.71166  2.91007  3.69549  3.66844  3.12637  3.18799  2.76319  4.45835  2.90780    189 f - -
          2.68618  4.42225  2.77519  2.73123  3.46354  2.40513  3.72494  3.29354  2.67741  2.69355  4.24690  2.90347  2.73739  3.18146  2.89801  2.37887  2.77519  2.98518  4.58477  3.61503
          0.02660  4.03601  4.75836  0.61958  0.77255  0.48576  0.95510
    167   2.31295  4.27053  3.21670  3.06575  4.43470  1.14189  4.26560  3.92414  3.26546  3.60074  4.43731  3.27939  3.73758  3.54471  3.57889  2.03884  2.81314  3.33439  5.75188  4.51827    190 g - -
          2.68618  4.42225  2.77519  2.73123  3.46354  2.40513  3.72494  3.29354  2.67741  2.69355  4.24690  2.90347  2.73739  3.18146  2.89801  2.37887  2.77519  2.98518  4.58477  3.61503
          0.02660  4.03601  4.75836  0.61958  0.77255  0.48576  0.95510
    168   2.99116  3.15102  4.42304  3.92864  1.84345  4.00262  3.66092  2.82842  3.77479  2.44038  3.47505  3.89609  4.34474  3.86950  3.85939  3.31782  3.21870  2.66448  3.03084  1.59201    191 y - -
          2.68618  4.42225  2.77519  2.73123  3.46354  2.40513  3.72494  3.29354  2.67741  2.69355  4.24690  2.90347  2.73739  3.18146  2.89801  2.37887  2.77519  2.98518  4.58477  3.61503
          0.02660  4.03601  4.75836  0.61958  0.77255  0.48576  0.95510
    169   3.47321  4.82791  4.46318  4.21127  0.77778  4.11945  3.95975  2.97965  4.11487  2.31319  3.68723  4.20688  4.57630  4.23838  4.19406  3.73298  3.77540  2.98192  4.16510  2.51356    192 f - -
          2.68618  4.42225  2.77519  2.73123  3.46354  2.40513  3.72494  3.29354  2.67741  2.69355  4.24690  2.90347  2.73739  3.18146  2.89801  2.37887  2.77519  2.98518  4.58477  3.61503
          0.02660  4.03601  4.75836  0.61958  0.77255  0.48576  0.95510
    170   2.60375  4.29256  3.52688  2.96323  3.14592  3.58488  3.83124  2.72246  2.87149  2.07977  3.36493  3.34809  3.96678  3.19510  2.99810  2.84424  2.05264  2.52333  4.82719  3.28931    193 t - -
          2.68618  4.42225  2.77519  2.73123  3.46354  2.40513  3.72494  3.29354  2.67741  2.69355  4.24690  2.90347  2.73739  3.18146  2.89801  2.37887  2.77519  2.98518  4.58477  3.61503
          0.02660  4.03601  4.75836  0.61958  0.77255  0.48576  0.95510
    171   2.81149  4.30014  4.13190  3.58279  3.46685  3.94485  4.35851  1.86653  3.48627  2.06758  3.35225  3.88163  4.31937  3.77183  3.75268  3.25779  2.09101  1.58560  5.15312  3.94769    194 v - -
          2.68618  4.42225  2.77519  2.73123  3.46354  2.40513  3.72494  3.29354  2.67741  2.69355  4.24690  2.90347  2.73739  3.18146  2.89801  2.37887  2.77519  2.98518  4.58477  3.61503
          0.02660  4.03601  4.75836  0.61958  0.77255  0.48576  0.95510
    172   2.40915  4.49427  3.16434  2.63762  3.14033  3.44171  3.47230  3.08513  2.61197  2.75697  3.62449  3.10096  2.46738  2.84093  3.01768  2.69322  2.57355  2.81998  5.06904  3.78729    195 a - -
          2.68618  4.42225  2.77519  2.73123  3.46354  2.40513  3.72494  3.29354  2.67741  2.69355  4.24690  2.90347  2.73739  3.18146  2.89801  2.37887  2.77519  2.98518  4.58477  3.61503
          0.02660  4.03601  4.75836  0.61958  0.77255  0.48576  0.95510
    173   2.39695  4.67203  2.41473  2.47907  4.32617  2.24978  3.80567  3.76619  2.68441  3.36203  4.16956  2.95415  3.76804  2.97354  3.15308  1.89159  2.65756  3.33054  5.57737  4.23642    196 s - -
          2.68618  4.42225  2.77519  2.73123  3.46354  2.40513  3.72494  3.29354  2.67741  2.69355  4.24690  2.90347  2.73739  3.18146  2.89801  2.37887  2.77519  2.98518  4.58477  3.61503
          0.02660  4.03601  4.75836  0.61958  0.77255  0.48576  0.95510
    174   2.57310  4.49866  3.18349  2.62688  2.83097  3.18745  3.69691  3.05729  2.58815  2.63521  3.59433  2.78104  3.60786  2.93070  2.56337  2.60716  2.80559  2.79797  5.03793  3.46350    197 r - -
          2.68618  4.42225  2.77519  2.73123  3.46354  2.40513  3.72494  3.29354  2.67741  2.69355  4.24690  2.90347  2.73739  3.18146  2.89801  2.37887  2.77519  2.98518  4.58477  3.61503
          0.02660  4.03601  4.75836  0.61958  0.77255  0.48576  0.95510
    175   2.56141  5.05597  2.76178  1.81082  4.36506  3.37740  3.36634  3.81345  2.14355  3.33619  4.12255  2.74867  3.80581  2.72561  2.65382  2.43098  2.90644  3.43085  5.50115  4.13032    198 e - -
          2.68618  4.42225  2.77519  2.73123  3.46354  2.40513  3.72494  3.29354  2.67741  2.69355  4.24690  2.90347  2.73739  3.18146  2.89801  2.37887  2.77519  2.98518  4.58477  3.61503
          0.02660  4.03601  4.75836  0.61958  0.77255  0.48576  0.95510
    176   3.28597  4.61196  4.83470  4.30770  3.17905  4.54675  4.89508  1.60162  4.13479  1.02521  2.99903  4.56556  4.76627  4.32078  4.27981  3.92088  3.52286  2.05316  5.24567  4.10938    199 l - -
          2.68619  4.42226  2.77510  2.73119  3.46355  2.40514  3.72496  3.29355  2.67742  2.69356  4.24691  2.90348  2.73741  3.18138  2.89802  2.37888  2.77521  2.98520  4.58478  3.61504
          0.12595  2.20948  4.75836  0.36718  1.17987  0.48576  0.95510
    177   2.59344  5.15052  1.78248  2.05969  4.50007  2.77287  3.68826  3.97164  2.56785  3.50178  4.30228  2.78584  3.80794  2.83031  3.09428  2.37362  2.83443  3.56489  5.68301  4.25980    201 d - -
          2.68618  4.42225  2.77519  2.73123  3.46354  2.40513  3.72494  3.29354  2.67741  2.69355  4.24690  2.90347  2.73739  3.18146  2.89801  2.37887  2.77519  2.98518  4.58477  3.61503
          0.02660  4.03601  4.75836  0.61958  0.77255  0.48576  0.95510
    178   2.57551  4.53860  3.13663  2.51058  3.73680  2.90129  2.65209  2.87949  2.56169  2.78677  3.64671  3.07332  3.85040  2.91262  2.97443  2.68771  2.60937  2.58325  5.09799  3.81568    202 e - -
          2.68618  4.42225  2.77519  2.73123  3.46354  2.40513  3.72494  3.29354  2.67741  2.69355  4.24690  2.90347  2.73739  3.18146  2.89801  2.37887  2.77519  2.98518  4.58477  3.61503
          0.02660  4.03601  4.75836  0.61958  0.77255  0.48576  0.95510
    179   3.47321  4.82791  4.46318  4.21127  0.77778  4.11945  3.95975  2.97965  4.11487  2.31319  3.68723  4.20688  4.57630  4.23838  4.19406  3.73298  3.77540  2.98192  4.16510  2.51356    203 f - -
          2.68618  4.42225  2.77519  2.73123  3.46354  2.40513  3.72494  3.29354  2.67741  2.69355  4.24690  2.90347  2.73739  3.18146  2.89801  2.37887  2.77519  2.98518  4.58477  3.61503
          0.02660  4.03601  4.75836  0.61958  0.77255  0.48576  0.95510
    180   2.98241  4.70952  3.60773  3.47243  4.44896  3.38791  4.53416  4.03931  3.54429  3.64724  4.70591  3.76135  0.57284  3.92805  3.76895  3.15563  3.43739  3.66554  5.58791  4.57274    204 P - -
          2.68618  4.42225  2.77519  2.73123  3.46354  2.40513  3.72494  3.29354  2.67741  2.69355  4.24690  2.90347  2.73739  3.18146  2.89801  2.37887  2.77519  2.98518  4.58477  3.61503
          0.02660  4.03601  4.75836  0.61958  0.77255  0.48576  0.95510
    181   2.88064  4.63699  3.58768  3.50928  4.64316  0.51612  4.61696  4.28510  3.71263  3.91790  4.89695  3.75237  4.03322  4.02407  3.92820  3.05769  3.37462  3.78186  5.69244  4.75151    205 G - -
          2.68618  4.42225  2.77519  2.73123  3.46354  2.40513  3.72494  3.29354  2.67741  2.69355  4.24690  2.90347  2.73739  3.18146  2.89801  2.37887  2.77519  2.98518  4.58477  3.61503
          0.02660  4.03601  4.75836  0.61958  0.77255  0.48576  0.95510
    182   3.62110  4.93513  4.35012  4.09861  2.85219  3.92087  4.11556  3.65459  3.81878  3.02001  4.28036  4.21534  4.45283  4.19791  3.91742  3.82312  3.93040  3.54937  0.61139  2.84619    206 W - -
          2.68618  4.42225  2.77519  2.73123  3.46354  2.40513  3.72494  3.29354  2.67741  2.69355  4.24690  2.90347  2.73739  3.18146  2.89801  2.37887  2.77519  2.98518  4.58477  3.61503
          0.02660  4.03601  4.75836  0.61958  0.77255  0.48576  0.95510
    183   2.66937  4.85266  3.04799  2.51489  4.20655  3.42770  3.63968  3.61384  2.27189  3.18196  4.00356  3.00228  3.84979  2.45566  2.00748  2.32731  2.48955  3.27224  5.37477  4.07559    207 r - -
          2.68618  4.42225  2.77519  2.73123  3.46354  2.40513  3.72494  3.29354  2.67741  2.69355  4.24690  2.90347  2.73739  3.18146  2.89801  2.37887  2.77519  2.98518  4.58477  3.61503
          0.02660  4.03601  4.75836  0.61958  0.77255  0.48576  0.95510
    184   2.63059  4.95015  2.30966  2.33404  4.31069  3.32503  3.64638  3.76100  2.44172  3.31348  4.10803  2.86698  2.52144  2.78266  2.58901  2.28312  2.88963  3.37589  5.50341  4.12918    208 s - -
          2.68618  4.42225  2.77519  2.73123  3.46354  2.40513  3.72494  3.29354  2.67741  2.69355  4.24690  2.90347  2.73739  3.18146  2.89801  2.37887  2.77519  2.98518  4.58477  3.61503
          0.02660  4.03601  4.75836  0.61958  0.77255  0.48576  0.95510
    185   3.20030  4.50702  4.86847  4.32979  3.31698  4.53482  4.94902  1.36775  4.20346  1.34334  3.11382  4.56919  4.76732  4.38543  4.36019  3.89654  3.44072  1.70222  5.34550  4.21639    209 l - -
          2.68618  4.42225  2.77519  2.73123  3.46354  2.40513  3.72494  3.29354  2.67741  2.69355  4.24690  2.90347  2.73739  3.18146  2.89801  2.37887  2.77519  2.98518  4.58477  3.61503
          0.02660  4.03601  4.75836  0.61958  0.77255  0.48576  0.95510
    186   2.28550  4.39476  3.35055  2.94718  3.82674  3.30184  3.99400  3.05660  2.88146  2.38509  3.78890  3.29267  1.71898  3.26078  3.21464  2.69010  2.87505  2.79311  5.28360  4.01540    210 p - -
          2.68618  4.42225  2.77519  2.73123  3.46354  2.40513  3.72494  3.29354  2.67741  2.69355  4.24690  2.90347  2.73739  3.18146  2.89801  2.37887  2.77519  2.98518  4.58477  3.61503
          0.10011  4.03601  2.55624  0.61958  0.77255  0.48576  0.95510
    187   2.84831  4.67879  3.54511  2.95322  3.68116  3.64078  3.79232  3.04759  2.35197  1.87716  3.67320  3.33982  4.04253  3.03002  1.73849  2.99168  3.07788  2.88842  5.10515  3.83498    211 r - -
          2.68618  4.42225  2.77519  2.73123  3.46354  2.40513  3.72494  3.29354  2.67741  2.69355  4.24690  2.90347  2.73739  3.18146  2.89801  2.37887  2.77519  2.98518  4.58477  3.61503
          0.01934  3.95524        *  0.61958  0.77255  0.00000        *
//
